# Supplementary material for: Methodology for three-dimensional analysis of asymmetries in joint moments in cycling
Source: Front Bioeng Biotechnol. 2026 Jan 7;13:1692531. doi: 10.3389/fbioe.2025.1692531 (PMC12818791; doi:10.3389/fbioe.2025.1692531)
Supplement: Supplementary file 1 [file Table2.xlsx]

## Sheet: FL_HIP
MEAN P1	STD P1	MEAN P2	STD P2	MEAN P3	STD P3
18.2655	18.4147	3.61098	2.85167	5.78007	1.94028
19.0462	18.8003	4.40939	2.72016	6.52607	1.95139
19.5724	19.256	5.06559	2.7195	7.09963	2.10979
19.8549	19.7946	5.55701	2.8653	7.47087	2.37155
19.9108	20.4248	5.86085	3.16818	7.6198	2.70858
19.7715	21.1367	5.95866	3.55913	7.53257	3.08346
19.4715	21.9052	5.83188	3.91454	7.20373	3.46061
19.0484	22.6913	5.46248	4.11568	6.63977	3.82628
18.5532	23.4416	4.84943	4.12244	5.86239	4.20136
18.0307	24.1041	4.06172	4.08853	4.88104	4.61809
17.4972	24.6238	3.19651	4.18486	3.70294	5.11762
16.9611	24.9312	2.34243	4.4127	2.39837	5.73034
16.4425	24.9991	1.57643	4.67221	1.08475	6.41641
15.9785	24.8519	0.921179	4.92304	-0.134109	7.10198
15.5871	24.5066	0.378026	5.18678	-1.2043	7.71695
15.2718	23.9706	-0.0463893	5.49861	-2.16517	8.2311
15.0359	23.2737	-0.362126	5.88887	-3.08639	8.6155
14.8952	22.483	-0.602431	6.3338	-3.97395	8.91701
14.8649	21.6704	-0.812066	6.7821	-4.7703	9.21267
14.9408	20.9201	-1.02387	7.18707	-5.4077	9.55062
15.139	20.3037	-1.22912	7.53442	-5.871	9.90848
15.5147	19.8611	-1.40853	7.80758	-6.19452	10.2313
16.1109	19.6168	-1.536	7.98118	-6.41226	10.4644
16.9169	19.5768	-1.55914	8.0673	-6.49685	10.5899
17.9009	19.7005	-1.39342	8.10778	-6.35329	10.6176
19.0232	19.9313	-0.939998	8.12512	-5.87893	10.5676
20.2396	20.2029	-0.15937	8.12229	-5.01477	10.465
21.5153	20.442	0.89875	8.10465	-3.76704	10.3618
22.8038	20.5919	2.15697	8.08965	-2.19416	10.3139
24.055	20.6024	3.50242	8.09576	-0.397271	10.3354
25.2298	20.4689	4.79705	8.14253	1.47704	10.4094
26.3079	20.2299	5.96452	8.23714	3.30806	10.5154
27.3	19.9369	6.97155	8.3885	5.02856	10.6361
28.2317	19.6479	7.81786	8.60449	6.63796	10.7519
29.1024	19.4152	8.56085	8.86654	8.14452	10.8538
29.9304	19.254	9.24412	9.14142	9.56105	10.9377
30.7358	19.1502	9.87324	9.41256	10.8985	11.007
31.5359	19.0532	10.4964	9.66205	12.2054	11.0328
32.3249	18.9128	11.2107	9.87485	13.5449	10.9652
33.0814	18.6889	12.1378	10.0286	14.9647	10.7621
33.7704	18.3778	13.3909	10.0908	16.5045	10.4305
34.3519	18.0336	14.9864	10.0778	18.2005	10.013
34.7596	17.7353	16.8222	9.98557	20.064	9.55931
34.9284	17.554	18.7039	9.78826	22.0368	9.11506
34.8261	17.5349	20.4237	9.45802	23.9739	8.68931
34.4429	17.6895	21.7894	8.98614	25.682	8.29102
33.8005	17.9737	22.7255	8.47397	26.9713	7.93926
32.9097	18.3385	23.2293	8.02186	27.6856	7.62957
31.7785	18.7136	23.3817	7.65345	27.7726	7.34742
30.4215	19.0515	23.2715	7.32633	27.2459	7.07846
28.8449	19.355	22.9614	6.95991	26.1787	6.85924
27.076	19.6411	22.4436	6.55832	24.7039	6.73656
25.1618	19.9324	21.6477	6.20086	22.9843	6.74707
23.1789	20.2011	20.4882	5.98408	21.0712	6.86842
21.2227	20.3864	18.9144	5.96148	18.9674	7.00031
19.3877	20.4232	16.9747	6.0324	16.6606	7.04936
17.7391	20.2726	14.7589	6.05423	14.219	7.01704
16.2815	19.9492	12.3932	5.93822	11.753	6.91838
15.0081	19.4951	9.98773	5.69467	9.37528	6.74936
13.8993	18.9756	7.62868	5.39812	7.19182	6.50841
12.9404	18.4466	5.37197	5.09691	5.28513	6.20338
12.1184	17.9435	3.23296	4.80451	3.71054	5.85669
11.4128	17.4874	1.21728	4.51546	2.46578	5.50338
10.8172	17.0705	-0.674322	4.22375	1.49781	5.17164
10.3252	16.6718	-2.41593	3.93713	0.753874	4.87952
9.92954	16.2747	-3.97098	3.67166	0.201721	4.64234
9.61957	15.8811	-5.31951	3.44547	-0.19625	4.45759
9.3768	15.5049	-6.45625	3.27077	-0.491184	4.3112
9.1749	15.1723	-7.39429	3.15464	-0.745682	4.17988
8.9959	14.8927	-8.13997	3.08825	-1.00045	4.04559
8.82721	14.6592	-8.68489	3.04302	-1.27696	3.88717
8.67751	14.4433	-9.02772	2.98312	-1.56608	3.69703
8.57344	14.2	-9.18886	2.89485	-1.84419	3.48023
8.52968	13.9015	-9.18732	2.79572	-2.08093	3.23859
8.57089	13.5297	-9.0487	2.70983	-2.26154	2.9802
8.69766	13.0851	-8.79385	2.66113	-2.39988	2.72993
8.8832	12.5993	-8.44647	2.65083	-2.52873	2.52744
9.08984	12.1037	-8.03037	2.66464	-2.67886	2.39221
9.28105	11.6252	-7.55897	2.68549	-2.85361	2.31461
9.43305	11.1844	-7.03708	2.69428	-3.01937	2.27574
9.51679	10.8019	-6.46281	2.68487	-3.13392	2.26677
9.51265	10.49	-5.83463	2.65807	-3.17119	2.28787
9.42218	10.2566	-5.16122	2.61461	-3.13792	2.33482
9.24516	10.1246	-4.4725	2.55291	-3.05425	2.39456
8.96648	10.1176	-3.80244	2.46939	-2.93794	2.45273
8.57333	10.2544	-3.17544	2.36266	-2.79338	2.49561
8.09137	10.5375	-2.61119	2.24727	-2.6195	2.51345
7.56899	10.9665	-2.13223	2.14327	-2.41798	2.50505
7.04525	11.5482	-1.75806	2.05525	-2.19602	2.4715
6.55698	12.288	-1.48765	1.97463	-1.9542	2.41421
6.15523	13.1455	-1.2881	1.90573	-1.68441	2.33779
5.8894	14.053	-1.12682	1.86518	-1.37771	2.2631
5.79911	14.9532	-0.987634	1.86572	-1.04425	2.20406
5.90206	15.8098	-0.854418	1.91058	-0.694978	2.16183
6.20785	16.5932	-0.686512	1.99359	-0.326893	2.13187
6.72409	17.2741	-0.448188	2.10614	0.0799176	2.114
7.4489	17.83	-0.118796	2.24116	0.537689	2.1037
8.37068	18.2501	0.30545	2.39727	1.04728	2.09341
9.47048	18.5393	0.811375	2.58132	1.59864	2.07843
10.7179	18.7238	1.36725	2.80656	2.17191	2.06267

## Sheet: AD_HIP
MEAN P1	STD P1	MEAN P2	STD P2	MEAN P3	STD P3
-9.74521	8.65505	10.5111	3.08961	8.94897	1.59987
-12.035	8.72059	10.2677	3.40446	8.89355	1.54832
-14.4744	8.87794	9.98113	3.60639	8.89188	1.63576
-17.0228	9.092	9.68776	3.71846	8.9787	1.79215
-19.6502	9.33895	9.40733	3.77352	9.16609	1.9883
-22.3391	9.59754	9.1449	3.80317	9.44875	2.20232
-25.0875	9.84145	8.88972	3.83664	9.80595	2.4137
-27.9079	10.0384	8.61699	3.90037	10.2055	2.61223
-30.8186	10.1662	8.29261	4.02283	10.6108	2.80985
-33.7948	10.2426	7.90602	4.22474	10.9756	3.01544
-36.7851	10.283	7.45778	4.50324	11.2357	3.22722
-39.7329	10.2798	6.93695	4.8492	11.3495	3.45349
-42.5731	10.1887	6.31966	5.26471	11.3116	3.69425
-45.1908	9.9499	5.5909	5.74972	11.1092	3.94078
-47.4288	9.50322	4.74545	6.27823	10.716	4.20198
-49.1055	8.82626	3.77292	6.81858	10.1334	4.47592
-50.0621	8.05571	2.70189	7.35805	9.38212	4.73204
-50.2119	7.546	1.61427	7.89166	8.50078	4.95342
-49.4779	7.6766	0.595816	8.41728	7.55912	5.14713
-47.8052	8.55967	-0.256156	8.9257	6.62771	5.33906
-45.2739	9.9729	-0.825118	9.40896	5.78109	5.54034
-42.0801	11.6156	-0.989109	9.84045	5.0911	5.74736
-38.4421	13.2269	-0.6207	10.1783	4.61125	5.94284
-34.5557	14.5997	0.334117	10.3859	4.38028	6.09487
-30.5956	15.6794	1.83599	10.4805	4.38641	6.19006
-26.7192	16.4605	3.77746	10.5344	4.60333	6.22841
-23.068	16.9612	6.0273	10.6104	4.99533	6.24469
-19.7508	17.2066	8.49094	10.701	5.55839	6.27746
-16.7951	17.1926	11.09	10.7233	6.32525	6.32733
-14.1878	16.8915	13.7716	10.6152	7.36184	6.35154
-11.8938	16.3055	16.5176	10.3489	8.77254	6.27734
-9.876	15.4507	19.3209	9.93071	10.6572	6.05891
-8.09848	14.3906	22.1607	9.37462	13.0405	5.74761
-6.51445	13.2791	24.9983	8.66897	15.87	5.49601
-5.07999	12.2814	27.7955	7.81332	18.9986	5.42954
-3.75149	11.5573	30.5038	6.88694	22.2405	5.56116
-2.5231	11.1349	33.0779	5.98031	25.3816	5.82709
-1.4369	10.965	35.4195	5.19842	28.213	6.17095
-0.539057	10.9781	37.3721	4.65203	30.5679	6.52335
0.171695	11.0994	38.7678	4.4068	32.3477	6.78947
0.756618	11.2622	39.4859	4.46608	33.4966	6.90904
1.32106	11.4138	39.5112	4.76154	34.0282	6.84404
1.93886	11.5467	38.9426	5.16819	34.0196	6.56117
2.63825	11.6375	37.9679	5.54378	33.5932	6.09147
3.40963	11.658	36.8005	5.80674	32.9189	5.53448
4.22849	11.5755	35.6275	5.93528	32.1942	4.99763
5.04823	11.3735	34.5453	5.97266	31.5803	4.56557
5.82758	11.054	33.5851	5.9671	31.1547	4.2661
6.54531	10.6493	32.7175	5.94443	30.8297	4.08411
7.19575	10.2267	31.8941	5.91443	30.4485	3.97899
7.80055	9.89467	31.051	5.87538	29.8871	3.88464
8.38773	9.71788	30.1408	5.8118	29.0783	3.75739
8.98599	9.68733	29.1374	5.69641	28.0182	3.60026
9.59737	9.73476	28.0694	5.52975	26.7778	3.45822
10.2033	9.77938	26.9975	5.32518	25.4686	3.32765
10.7541	9.81946	25.9761	5.12841	24.2127	3.17324
11.2091	9.87328	25.0542	4.97477	23.0636	3.00354
11.5675	9.93475	24.2497	4.84521	22.0371	2.86936
11.8509	9.97112	23.5727	4.70644	21.1611	2.79907
12.1093	9.94217	23.0299	4.53018	20.4568	2.76631
12.3811	9.83165	22.6084	4.32872	19.932	2.72283
12.684	9.65938	22.2828	4.13622	19.5444	2.62311
13.0096	9.43528	22.0102	3.98602	19.2481	2.46073
13.3188	9.15251	21.7538	3.88408	19.0036	2.27185
13.5625	8.79265	21.4786	3.8223	18.7759	2.10947
13.7137	8.36737	21.1618	3.79062	18.5342	2.00242
13.7914	7.93987	20.7995	3.76703	18.2686	1.94246
13.8352	7.57455	20.3773	3.7272	17.9893	1.90242
13.8773	7.33424	19.8997	3.64574	17.71	1.87615
13.9134	7.22054	19.3575	3.51554	17.4307	1.86288
13.9172	7.17275	18.7501	3.34275	17.1387	1.85458
13.857	7.09307	18.0998	3.1441	16.8194	1.83016
13.7142	6.90116	17.4459	2.93529	16.4648	1.77778
13.506	6.6027	16.833	2.72871	16.0737	1.71347
13.2698	6.26498	16.29	2.54087	15.657	1.66465
13.0565	5.9528	15.8196	2.38826	15.232	1.64291
12.9017	5.7009	15.4094	2.2784	14.8081	1.62711
12.8119	5.48262	15.0481	2.20185	14.3792	1.5869
12.7926	5.25962	14.7267	2.13866	13.9291	1.50659
12.8442	5.02737	14.4417	2.07965	13.4616	1.4058
12.9611	4.79903	14.1938	2.02438	13.0102	1.3284
13.1388	4.57375	13.9879	1.96699	12.6158	1.29612
13.3674	4.33913	13.8276	1.89605	12.2922	1.29783
13.6244	4.09439	13.7204	1.81221	12.0178	1.30443
13.8936	3.86662	13.6677	1.72632	11.765	1.2891
14.1614	3.67278	13.6671	1.65096	11.5363	1.24652
14.4022	3.53544	13.7256	1.59601	11.3586	1.20484
14.5955	3.47627	13.8478	1.5531	11.2577	1.1962
14.7217	3.49899	14.0344	1.50384	11.2332	1.23036
14.765	3.59982	14.2811	1.42568	11.2576	1.28
14.7099	3.7593	14.5633	1.32938	11.2998	1.30604
14.5362	3.94195	14.8551	1.24471	11.3358	1.29217
14.2257	4.10198	15.1374	1.19503	11.3593	1.25297
13.7538	4.21337	15.388	1.18527	11.372	1.20527
13.0961	4.28914	15.5867	1.19985	11.3666	1.16756
12.2277	4.3454	15.7219	1.22292	11.321	1.14807
11.1191	4.39028	15.788	1.24224	11.2191	1.14919
9.73755	4.43064	15.7861	1.25284	11.0543	1.16818
8.04982	4.48567	15.7245	1.26283	10.8305	1.20429
6.01973	4.60324	15.6155	1.30067	10.56	1.26998

## Sheet: INT_HIP
MEAN P1	STD P1	MEAN P2	STD P2	MEAN P3	STD P3
-5.70558	4.4085	10.4921	2.39368	6.49922	1.40176
-7.6701	4.58737	10.4592	2.66894	6.69598	1.46273
-9.87788	4.86832	10.2275	2.90033	6.82252	1.59117
-12.3074	5.23117	9.82209	3.08611	6.90159	1.74808
-14.9376	5.66114	9.2644	3.23486	6.94997	1.91548
-17.7462	6.13957	8.57654	3.35714	6.98173	2.0805
-20.7124	6.63819	7.77809	3.46301	7.00708	2.23085
-23.8172	7.11887	6.8857	3.56145	7.03181	2.36046
-27.0386	7.54364	5.9143	3.66634	7.04895	2.48015
-30.3214	7.88968	4.8822	3.80585	7.03623	2.60385
-33.5885	8.13073	3.80527	4.01162	6.95716	2.73736
-36.7571	8.2308	2.69127	4.30936	6.78043	2.8979
-39.7431	8.14787	1.52651	4.71046	6.48719	3.10711
-42.4164	7.8316	0.297592	5.20374	6.04929	3.36619
-44.6074	7.23727	-1.00064	5.75746	5.43015	3.66388
-46.1305	6.36579	-2.3754	6.33651	4.63456	3.96816
-46.8265	5.4685	-3.77997	6.93213	3.69851	4.23997
-46.6118	5.24976	-5.10721	7.54265	2.66898	4.47097
-45.43	6.32336	-6.24147	8.16204	1.61644	4.69096
-43.2624	8.41926	-7.06335	8.75827	0.613801	4.93009
-40.2176	10.9282	-7.46029	9.30552	-0.243685	5.17955
-36.5153	13.444	-7.3259	9.77967	-0.856113	5.41722
-32.398	15.7027	-6.55481	10.1663	-1.14735	5.62638
-28.0652	17.5229	-5.13692	10.4824	-1.0813	5.78154
-23.6886	18.8667	-3.17359	10.7933	-0.707369	5.8749
-19.4138	19.7313	-0.847095	11.1904	-0.109373	5.91798
-15.363	20.1489	1.64798	11.7178	0.624388	5.97438
-11.6382	20.1777	4.20849	12.2993	1.46911	6.10513
-8.27259	19.8576	6.77606	12.7658	2.47537	6.28685
-5.26537	19.2196	9.32945	12.9999	3.74239	6.43011
-2.59143	18.3127	11.8877	12.9646	5.39326	6.43548
-0.212402	17.1887	14.4694	12.6754	7.51575	6.25233
1.92058	15.923	17.0663	12.1599	10.1024	5.92157
3.86685	14.6436	19.6352	11.4384	13.0714	5.60516
5.67558	13.4875	22.1187	10.5507	16.2472	5.45554
7.39619	12.5798	24.4359	9.58451	19.4286	5.49985
9.03895	11.956	26.5177	8.59459	22.4038	5.67135
10.5662	11.5899	28.2576	7.61338	24.9799	5.90227
11.9253	11.4307	29.5238	6.67803	27.0154	6.14255
13.0938	11.4274	30.2051	5.85112	28.4404	6.32921
14.093	11.533	30.2473	5.22072	29.2341	6.42775
14.9818	11.7173	29.6902	4.8373	29.4393	6.41963
15.7969	11.9296	28.6571	4.66962	29.1353	6.28431
16.5416	12.0855	27.3295	4.59772	28.4321	6.04238
17.1942	12.1333	25.8964	4.52055	27.4689	5.76618
17.7273	12.0499	24.5131	4.39989	26.4029	5.54104
18.1063	11.8446	23.2631	4.26016	25.3579	5.42282
18.3037	11.5282	22.1748	4.14248	24.3935	5.40275
18.3077	11.0993	21.2314	4.07103	23.4682	5.41996
18.1279	10.5654	20.3968	4.04239	22.5002	5.4088
17.8014	9.95591	19.6171	4.03471	21.436	5.32864
17.3744	9.3192	18.844	4.0296	20.2639	5.1717
16.8933	8.6995	18.0381	4.01151	19.0093	4.95987
16.3826	8.10995	17.1964	3.98122	17.7215	4.72588
15.853	7.55157	16.3381	3.94293	16.4611	4.48457
15.2984	7.04406	15.485	3.90219	15.2866	4.2372
14.7147	6.61406	14.6597	3.85915	14.2141	3.99128
14.1072	6.26791	13.8733	3.80238	13.2399	3.76154
13.49	5.99509	13.1346	3.72024	12.3732	3.55174
12.8878	5.77416	12.453	3.60916	11.6271	3.34928
12.3217	5.58983	11.8236	3.48335	11.0123	3.1391
11.8035	5.43052	11.2318	3.35541	10.5129	2.91246
11.3296	5.28294	10.656	3.23747	10.1073	2.67505
10.8827	5.13379	10.0825	3.12545	9.77142	2.44098
10.4412	4.97553	9.50569	3.00395	9.48491	2.22777
9.99437	4.81136	8.92838	2.86093	9.2319	2.04143
9.55273	4.65408	8.35796	2.68696	9.00425	1.88124
9.13356	4.51335	7.79128	2.47889	8.79932	1.73827
8.74692	4.39484	7.23047	2.2418	8.6118	1.61281
8.38695	4.29942	6.67096	1.99196	8.4321	1.50805
8.03841	4.21037	6.1139	1.74758	8.2458	1.42317
7.68707	4.09888	5.56928	1.52725	8.04076	1.35263
7.32697	3.94396	5.051	1.34242	7.8095	1.29722
6.96393	3.75179	4.57536	1.19372	7.54857	1.26821
6.61241	3.55204	4.1506	1.08256	7.25805	1.27417
6.28868	3.36888	3.77395	1.00768	6.93789	1.31059
6.0002	3.22255	3.43682	0.971727	6.58439	1.35574
5.74349	3.11317	3.13397	0.972586	6.19112	1.38608
5.5179	3.0282	2.86629	0.999369	5.75477	1.3843
5.32557	2.95678	2.6419	1.04317	5.28845	1.3523
5.1676	2.88611	2.47398	1.0965	4.82136	1.30645
5.04744	2.80377	2.37847	1.1508	4.38614	1.26164
4.9697	2.69939	2.36939	1.20267	4.00273	1.21911
4.93531	2.5749	2.45988	1.2527	3.67609	1.16655
4.94609	2.44318	2.65876	1.30385	3.40889	1.09476
5.00333	2.31214	2.97223	1.35747	3.21666	1.00632
5.10262	2.1913	3.40702	1.40848	3.12385	0.921981
5.24057	2.09594	3.9644	1.45081	3.15077	0.864616
5.40919	2.04092	4.63901	1.47711	3.30041	0.850805
5.59717	2.03868	5.41995	1.48068	3.55703	0.877484
5.78836	2.08711	6.28578	1.46332	3.89707	0.92389
5.95917	2.16926	7.20899	1.43047	4.29769	0.972939
6.08243	2.25694	8.15931	1.38648	4.74459	1.02348
6.12173	2.32973	9.10109	1.33721	5.2263	1.0812
6.03561	2.3926	9.99714	1.28995	5.72403	1.14874
5.78175	2.45468	10.813	1.253	6.2076	1.22312
5.31522	2.52246	11.5174	1.23369	6.64887	1.29851
4.58927	2.60207	12.0833	1.23775	7.02444	1.36636
3.55759	2.70669	12.4922	1.27116	7.31824	1.41832
2.17018	2.86817	12.7272	1.34541	7.51867	1.45079

## Sheet: FL_KNEE
MEAN P1	STD P1	MEAN P2	STD P2	MEAN P3	STD P3
-14.587	17.1636	0.695762	4.18678	-5.46216	4.39761
-15.6863	17.9578	-0.177758	4.1773	-5.87131	4.4462
-16.5393	18.7302	-0.900194	4.25774	-6.20917	4.58186
-17.1289	19.5036	-1.45064	4.39605	-6.42524	4.81157
-17.4411	20.2961	-1.80372	4.59065	-6.47121	5.13873
-17.4719	21.1166	-1.93605	4.83326	-6.3008	5.5272
-17.2239	21.9637	-1.82315	5.08531	-5.8748	5.91151
-16.7061	22.8237	-1.43881	5.2816	-5.16968	6.2361
-15.9396	23.6689	-0.764254	5.37254	-4.21018	6.51044
-14.9583	24.4611	0.158733	5.4187	-3.02713	6.78452
-13.7966	25.1422	1.24672	5.53075	-1.6413	7.11253
-12.4876	25.6273	2.40315	5.74392	-0.119852	7.53904
-11.0731	25.8558	3.52889	5.99082	1.41221	8.02836
-9.62096	25.8186	4.58527	6.20496	2.81771	8.48918
-8.19568	25.5061	5.55739	6.36594	4.00364	8.83181
-6.84643	24.9063	6.43014	6.47512	4.99436	9.03304
-5.6124	24.0256	7.20382	6.57744	5.86911	9.08456
-4.54744	22.9044	7.88759	6.69295	6.66821	9.06287
-3.69892	21.5984	8.50329	6.80619	7.36547	9.0783
-3.07841	20.1856	9.06987	6.8804	7.89499	9.19744
-2.68688	18.7614	9.56613	6.8957	8.23204	9.3816
-2.54499	17.4042	9.95278	6.84067	8.40385	9.54224
-2.66028	16.1767	10.1864	6.70157	8.44496	9.60469
-3.00212	15.1153	10.2136	6.49569	8.33709	9.53772
-3.5151	14.2136	9.96409	6.26636	7.99663	9.36237
-4.14169	13.4483	9.37236	6.03595	7.33918	9.1104
-4.8289	12.7838	8.45288	5.80987	6.34505	8.80715
-5.53401	12.1811	7.31206	5.5932	5.08154	8.49784
-6.21622	11.6118	6.06553	5.38294	3.66268	8.22653
-6.84215	11.0544	4.82769	5.18117	2.21406	7.99284
-7.38975	10.5052	3.70093	4.99354	0.8649	7.77269
-7.85209	9.98229	2.72439	4.82706	-0.305929	7.55168
-8.23982	9.50769	1.89949	4.68907	-1.27698	7.32694
-8.57033	9.10129	1.20549	4.58204	-2.07883	7.09966
-8.85178	8.77887	0.596119	4.49759	-2.74994	6.88316
-9.09995	8.53752	0.0437683	4.4215	-3.33097	6.69194
-9.32979	8.36487	-0.455587	4.34811	-3.85561	6.53309
-9.55582	8.23961	-0.919817	4.27176	-4.36619	6.39012
-9.78316	8.14041	-1.38429	4.19138	-4.8999	6.23393
-10.0078	8.04769	-1.89334	4.10763	-5.47885	6.04469
-10.2196	7.95117	-2.48461	4.01911	-6.11798	5.82132
-10.4067	7.85202	-3.16052	3.93806	-6.82583	5.56922
-10.5531	7.76478	-3.88096	3.85972	-7.59101	5.29684
-10.644	7.70648	-4.57871	3.76778	-8.37352	5.01516
-10.6717	7.69049	-5.18884	3.64429	-9.10574	4.7321
-10.6325	7.7256	-5.6586	3.47608	-9.71574	4.46268
-10.53	7.80487	-5.97924	3.28884	-10.1455	4.22438
-10.3643	7.91858	-6.16431	3.10976	-10.3558	4.01671
-10.1321	8.04538	-6.24909	2.95135	-10.356	3.82143
-9.83255	8.17002	-6.26817	2.81213	-10.1799	3.61662
-9.46506	8.29546	-6.24787	2.67687	-9.87472	3.40015
-9.0333	8.43138	-6.19414	2.54484	-9.49813	3.19119
-8.5448	8.5913	-6.09257	2.43066	-9.10649	3.02563
-8.0139	8.76787	-5.91316	2.35753	-8.71078	2.93093
-7.46207	8.93921	-5.62223	2.34656	-8.2929	2.90049
-6.91872	9.07741	-5.20313	2.38266	-7.81416	2.89909
-6.40969	9.15855	-4.64972	2.42994	-7.25259	2.90276
-5.94177	9.17031	-3.97508	2.44823	-6.60132	2.90022
-5.51673	9.11011	-3.19995	2.42021	-5.86026	2.88864
-5.12922	8.98821	-2.3508	2.35471	-5.0441	2.86523
-4.77712	8.81788	-1.45302	2.26373	-4.1813	2.82578
-4.46141	8.61265	-0.52185	2.16047	-3.31618	2.76706
-4.17872	8.38492	0.430433	2.05661	-2.48501	2.69345
-3.93185	8.13836	1.394	1.96076	-1.70359	2.61732
-3.7237	7.87172	2.34411	1.88233	-0.98363	2.55403
-3.55483	7.58402	3.24632	1.82994	-0.343244	2.51862
-3.42031	7.27948	4.07227	1.81234	0.206391	2.50839
-3.31076	6.967	4.80093	1.83291	0.668506	2.51346
-3.21713	6.66254	5.42841	1.88492	1.06537	2.51757
-3.13414	6.38188	5.95313	1.95347	1.41623	2.51248
-3.05823	6.13546	6.3679	2.01862	1.73727	2.49175
-2.99482	5.92474	6.66948	2.06616	2.02909	2.46414
-2.95453	5.7415	6.86749	2.09847	2.28225	2.43955
-2.93871	5.57469	6.97342	2.12452	2.47465	2.41787
-2.95303	5.41396	7.00451	2.15425	2.59324	2.38987
-2.99529	5.25171	6.96884	2.19543	2.64477	2.35176
-3.058	5.09095	6.87305	2.25125	2.65651	2.31621
-3.13101	4.93625	6.72291	2.32413	2.65917	2.29923
-3.20203	4.79498	6.51795	2.41573	2.66314	2.30435
-3.26265	4.67811	6.25482	2.52104	2.64721	2.32079
-3.29895	4.5954	5.92601	2.6334	2.57597	2.33662
-3.2972	4.55262	5.52543	2.74691	2.4197	2.34901
-3.25498	4.55221	5.05576	2.85702	2.17525	2.36635
-3.18113	4.60259	4.54001	2.96089	1.85725	2.39814
-3.0826	4.71542	4.0119	3.05027	1.48473	2.44812
-2.96459	4.90399	3.50481	3.11689	1.07211	2.50761
-2.84178	5.17562	3.04883	3.16263	0.629074	2.55968
-2.73853	5.53193	2.67483	3.19058	0.168568	2.59386
-2.67731	5.97881	2.41699	3.19695	-0.290442	2.61135
-2.67749	6.52558	2.2954	3.17107	-0.729712	2.61229
-2.75468	7.16641	2.28672	3.1105	-1.13915	2.59373
-2.92398	7.88263	2.35169	3.02916	-1.51732	2.56032
-3.20051	8.65536	2.45933	2.93965	-1.84824	2.51431
-3.58893	9.47027	2.5832	2.85388	-2.11315	2.45469
-4.08885	10.316	2.68483	2.79329	-2.30934	2.38675
-4.70286	11.1775	2.72155	2.78267	-2.4675	2.33225
-5.43255	12.0365	2.65272	2.84314	-2.62012	2.30691
-6.27875	12.8745	2.44252	2.98971	-2.79492	2.31204
-7.24314	13.6759	2.06146	3.23348	-3.01305	2.33952
-8.32505	14.4334	1.4911	3.58703	-3.28867	2.38479

## Sheet: AD_KNEE
MEAN P1	STD P1	MEAN P2	STD P2	MEAN P3	STD P3
-26.7808	14.9342	-17.1402	7.75529	-18.4847	6.71398
-29.6549	15.6651	-20.2545	7.56967	-20.7473	6.93474
-32.2335	16.2685	-23.1825	7.24591	-22.8135	7.1418
-34.4279	16.774	-25.7895	6.77004	-24.4805	7.34442
-36.1566	17.2109	-27.9444	6.18393	-25.5841	7.575
-37.3622	17.5982	-29.544	5.56363	-26.018	7.8407
-38.0142	17.9399	-30.5209	4.99173	-25.7495	8.11856
-38.1125	18.2209	-30.8505	4.51867	-24.8231	8.38789
-37.6958	18.405	-30.5699	4.15125	-23.3443	8.66466
-36.8264	18.4567	-29.8114	3.93359	-21.416	8.98891
-35.5685	18.3371	-28.7485	3.92144	-19.1579	9.39958
-33.9896	17.9907	-27.5666	4.05267	-16.7401	9.91938
-32.1718	17.3891	-26.4272	4.18694	-14.3646	10.5198
-30.225	16.5378	-25.393	4.28204	-12.2315	11.1358
-28.2339	15.4452	-24.4856	4.37232	-10.4869	11.678
-26.2492	14.1356	-23.7262	4.47854	-9.12711	12.0687
-24.2999	12.6872	-23.1114	4.60487	-8.07696	12.2321
-22.4164	11.227	-22.5952	4.73013	-7.2855	12.1981
-20.6124	9.88204	-22.1058	4.81994	-6.75162	12.0879
-18.8743	8.74043	-21.5547	4.83151	-6.50719	12.0158
-17.2161	7.83384	-20.8648	4.75985	-6.53297	11.9897
-15.682	7.14753	-19.9709	4.6193	-6.74663	11.9201
-14.3002	6.63787	-18.8123	4.42129	-7.06288	11.6969
-13.0654	6.24679	-17.3948	4.20677	-7.46067	11.231
-11.9601	5.92579	-15.809	4.02986	-8.02384	10.5081
-10.9649	5.63689	-14.1757	3.94841	-8.84253	9.56781
-10.0616	5.35938	-12.5655	4.00164	-9.92459	8.54538
-9.23773	5.08714	-10.964	4.17272	-11.139	7.64344
-8.472	4.81293	-9.33965	4.37725	-12.2684	7.02559
-7.74717	4.53223	-7.64906	4.53525	-13.0764	6.68258
-7.04994	4.24721	-5.83935	4.60427	-13.3313	6.49326
-6.37142	3.9607	-3.89416	4.58529	-12.8905	6.33829
-5.70871	3.67588	-1.8263	4.48182	-11.7376	6.16326
-5.06056	3.39954	0.329744	4.274	-9.96051	5.99221
-4.42628	3.14161	2.52282	3.95268	-7.71834	5.86589
-3.80755	2.91649	4.70769	3.55266	-5.19522	5.81768
-3.21167	2.73018	6.84958	3.13546	-2.58573	5.86133
-2.65332	2.58324	8.87806	2.78499	-0.0887367	5.9877
-2.14574	2.47283	10.687	2.59246	2.13278	6.15925
-1.69179	2.39439	12.1616	2.60138	3.97065	6.29909
-1.28143	2.34656	13.2137	2.7816	5.35538	6.3446
-0.895511	2.33574	13.8227	3.04637	6.27461	6.25952
-0.516795	2.36229	14.0454	3.30941	6.76514	6.02394
-0.136514	2.41099	13.9961	3.50133	6.91028	5.66536
0.245031	2.45836	13.8057	3.59167	6.8442	5.24722
0.623156	2.47996	13.5906	3.58928	6.73905	4.83149
0.985162	2.46315	13.4069	3.51449	6.74589	4.47001
1.31882	2.4037	13.2704	3.38871	6.94832	4.19077
1.61442	2.30542	13.1591	3.23125	7.28689	3.98891
1.86737	2.18046	13.0394	3.04889	7.63808	3.83636
2.0827	2.05103	12.8699	2.8464	7.89414	3.67122
2.26839	1.93713	12.6237	2.63332	7.98959	3.44696
2.43326	1.8515	12.29	2.42029	7.90834	3.17149
2.57802	1.79571	11.8918	2.22211	7.70414	2.90133
2.69767	1.76339	11.4697	2.04494	7.46466	2.65389
2.78026	1.75084	11.0588	1.89931	7.286	2.40611
2.81673	1.75276	10.6892	1.78557	7.20441	2.16616
2.80804	1.76214	10.3751	1.70436	7.22038	1.98966
2.7607	1.7738	10.1242	1.65336	7.33829	1.91748
2.68772	1.78538	9.93947	1.6227	7.55508	1.93036
2.60003	1.79359	9.81369	1.60674	7.85667	1.97248
2.50506	1.79426	9.73631	1.59852	8.19616	1.98713
2.40431	1.77693	9.69145	1.58342	8.53002	1.94992
2.29278	1.73215	9.66925	1.55427	8.82868	1.86945
2.16389	1.65785	9.6578	1.51481	9.07569	1.77818
2.01578	1.56344	9.64679	1.47755	9.26057	1.70632
1.85509	1.46709	9.63277	1.45872	9.38376	1.66286
1.69121	1.38296	9.60733	1.46052	9.45411	1.63527
1.53163	1.31899	9.57239	1.47509	9.48322	1.60848
1.37698	1.27216	9.52486	1.49161	9.47773	1.57229
1.2252	1.23731	9.46211	1.50379	9.44153	1.52248
1.07174	1.21391	9.38679	1.50965	9.37619	1.46036
0.910719	1.20944	9.30679	1.51117	9.28202	1.39441
0.741094	1.23553	9.22806	1.51095	9.15546	1.33752
0.560734	1.29416	9.15176	1.50843	8.99602	1.30224
0.370532	1.37886	9.0696	1.50392	8.8087	1.29054
0.172082	1.47976	8.97144	1.49972	8.60241	1.29253
-0.0330786	1.58946	8.85034	1.49962	8.38597	1.29829
-0.239976	1.70746	8.69746	1.51205	8.16096	1.30772
-0.443496	1.83959	8.50137	1.54434	7.9198	1.33159
-0.6358	1.99433	8.24704	1.60345	7.64752	1.37601
-0.807494	2.17784	7.91938	1.69227	7.32339	1.44272
-0.954924	2.39279	7.51033	1.80735	6.93086	1.53283
-1.08224	2.6434	7.02783	1.9418	6.46016	1.65038
-1.19372	2.93686	6.48927	2.08448	5.91077	1.79556
-1.29424	3.28422	5.91712	2.22237	5.2869	1.95654
-1.39783	3.69508	5.33486	2.34971	4.59245	2.11338
-1.52904	4.17746	4.76606	2.46946	3.83358	2.25272
-1.71622	4.74231	4.2425	2.58306	3.02149	2.37728
-1.99017	5.40221	3.78788	2.68563	2.17137	2.49306
-2.38119	6.15497	3.37901	2.77726	1.29551	2.59931
-2.92077	6.98485	2.9726	2.87015	0.38703	2.69438
-3.64269	7.87213	2.52827	2.98022	-0.55796	2.77498
-4.56812	8.80155	2.01131	3.12172	-1.53726	2.83463
-5.7062	9.7644	1.38254	3.30994	-2.55395	2.88012
-7.06732	10.7479	0.597584	3.56635	-3.63709	2.93855
-8.66039	11.7349	-0.38741	3.91551	-4.81652	3.03225
-10.4932	12.7066	-1.61058	4.38259	-6.1141	3.16993
-12.5748	13.6482	-3.1004	4.99177	-7.53923	3.35098
-14.9118	14.5564	-4.86639	5.7649	-9.08397	3.57799

## Sheet: INT_KNEE
MEAN P1	STD P1	MEAN P2	STD P2	MEAN P3	STD P3
23.1041	10.1963	0.730516	7.56323	-10.0676	4.65697
28.0894	9.38503	4.56853	8.50947	-7.00254	4.76021
33.0258	8.72861	8.60315	8.94397	-3.73882	5.19097
37.7999	8.20201	12.6547	8.9667	-0.506477	5.69642
42.3185	7.78574	16.5684	8.70581	2.5159	6.17685
46.5037	7.44931	20.2205	8.28072	5.21078	6.57363
50.2998	7.14033	23.5273	7.78722	7.52532	6.84179
53.6715	6.78716	26.4466	7.29432	9.46574	6.97208
56.5927	6.34062	28.9735	6.85574	11.0778	7.04177
59.0182	5.83852	31.1177	6.52106	12.4432	7.12699
60.9059	5.34576	32.8965	6.31231	13.6835	7.24529
62.2232	4.93306	34.3401	6.22421	14.8943	7.37729
62.943	4.6319	35.511	6.22972	16.1171	7.48179
63.0222	4.41643	36.4747	6.29557	17.3878	7.50574
62.4168	4.21381	37.273	6.37523	18.7391	7.44264
61.0929	4.00397	37.9345	6.42176	20.1445	7.32214
59.0536	3.95619	38.4241	6.43496	21.5482	7.1578
56.3386	4.30256	38.6569	6.43742	22.8887	6.96211
52.9949	5.14602	38.5677	6.44967	24.0801	6.74774
49.0917	6.40875	38.1109	6.47554	25.0456	6.5273
44.7514	7.9424	37.2572	6.51905	25.7094	6.29391
40.129	9.60709	35.9899	6.56665	26.0163	6.0469
35.3895	11.2646	34.2938	6.59622	25.9498	5.78769
30.6678	12.7708	32.2301	6.615	25.5293	5.51429
26.0639	14.0483	29.9036	6.66852	24.827	5.24476
21.6602	15.0488	27.4169	6.80162	23.9159	5.00895
17.5392	15.7511	24.8481	7.03126	22.8526	4.84911
13.7861	16.1507	22.2155	7.31555	21.6494	4.78242
10.4465	16.2442	19.5187	7.56375	20.2798	4.77811
7.53895	16.0381	16.7511	7.70504	18.6969	4.77884
5.05016	15.5737	13.9005	7.71347	16.8484	4.73281
2.94614	14.9108	10.9587	7.59876	14.7002	4.61569
1.17942	14.1163	7.94394	7.38875	12.2674	4.44072
-0.306572	13.2708	4.90697	7.11443	9.60835	4.27218
-1.56438	12.4601	1.90651	6.80463	6.84121	4.17083
-2.65439	11.7627	-0.991094	6.49741	4.10807	4.14535
-3.61806	11.2148	-3.73341	6.22261	1.55744	4.17313
-4.46802	10.8107	-6.26421	6.00214	-0.689578	4.23623
-5.20737	10.5331	-8.52337	5.8596	-2.56834	4.33611
-5.85283	10.3749	-10.4587	5.81882	-4.0782	4.45094
-6.43647	10.335	-12.0424	5.88035	-5.26102	4.56171
-7.00233	10.4153	-13.2827	5.99967	-6.195	4.66496
-7.57472	10.5941	-14.2314	6.13206	-6.96774	4.7567
-8.15884	10.8296	-14.9753	6.24141	-7.65007	4.8212
-8.75019	11.0875	-15.6141	6.30681	-8.29405	4.85073
-9.34116	11.34	-16.2373	6.32066	-8.94321	4.85748
-9.92506	11.5791	-16.8992	6.28555	-9.63411	4.86872
-10.4914	11.7967	-17.6283	6.21218	-10.3945	4.91007
-11.0227	11.9694	-18.4239	6.12252	-11.2192	4.98596
-11.5025	12.0741	-19.2653	6.02039	-12.0803	5.08816
-11.9212	12.0978	-20.0974	5.88529	-12.9467	5.20125
-12.2801	12.0467	-20.8482	5.71576	-13.7883	5.30614
-12.591	11.9448	-21.4326	5.52853	-14.5718	5.39573
-12.8662	11.8121	-21.7957	5.35977	-15.2598	5.48238
-13.1173	11.6709	-21.9164	5.23666	-15.8297	5.57087
-13.3404	11.5361	-21.8028	5.14017	-16.2908	5.64433
-13.5296	11.4243	-21.4874	5.04014	-16.6501	5.6764
-13.6815	11.3483	-21.0244	4.93549	-16.9189	5.65184
-13.8042	11.3216	-20.481	4.83407	-17.1525	5.58121
-13.9213	11.3585	-19.9327	4.74062	-17.4293	5.48603
-14.0568	11.4644	-19.4215	4.66677	-17.8229	5.38167
-14.2251	11.6296	-18.9478	4.60444	-18.3451	5.26365
-14.4196	11.8177	-18.4801	4.54882	-18.9723	5.12959
-14.6149	11.9816	-17.99	4.48459	-19.6512	4.9723
-14.7824	12.0925	-17.4635	4.38377	-20.3171	4.81026
-14.9115	12.1542	-16.9081	4.22763	-20.9005	4.66813
-15.0245	12.1983	-16.3498	4.01618	-21.358	4.58608
-15.1584	12.2537	-15.7894	3.76849	-21.6832	4.57182
-15.3335	12.3296	-15.241	3.53393	-21.8878	4.61391
-15.5366	12.4169	-14.6918	3.35647	-21.9849	4.68948
-15.7313	12.4812	-14.1452	3.2549	-21.9796	4.77295
-15.8856	12.4826	-13.6391	3.21314	-21.8863	4.83576
-15.991	12.401	-13.2342	3.19045	-21.738	4.86098
-16.0596	12.2492	-13.0077	3.17319	-21.5818	4.84141
-16.119	12.0752	-13.0057	3.15975	-21.4728	4.79267
-16.1974	11.917	-13.2192	3.16541	-21.4465	4.72571
-16.3065	11.8122	-13.5941	3.20589	-21.4924	4.644
-16.4342	11.7687	-14.0725	3.27159	-21.5607	4.52983
-16.5681	11.7777	-14.6104	3.33276	-21.5923	4.35875
-16.7031	11.84	-15.1869	3.36986	-21.589	4.13618
-16.8258	11.9389	-15.7934	3.37389	-21.6152	3.89863
-16.9227	12.0463	-16.4265	3.3358	-21.7455	3.68385
-16.99	12.1392	-17.0739	3.25392	-21.9829	3.53079
-17.028	12.2291	-17.7197	3.15325	-22.2497	3.46689
-17.0374	12.3535	-18.3356	3.07934	-22.4509	3.46811
-17.0142	12.5465	-18.8969	3.07659	-22.5618	3.47383
-16.9406	12.8218	-19.404	3.17356	-22.6298	3.44721
-16.8071	13.1759	-19.8635	3.35725	-22.7203	3.39815
-16.5958	13.5914	-20.2796	3.55768	-22.8574	3.37754
-16.2831	14.044	-20.6611	3.68294	-23.0073	3.40595
-15.8293	14.4756	-21.0053	3.72952	-23.1295	3.45839
-15.1747	14.8036	-21.3012	3.74403	-23.1909	3.49961
-14.255	14.9403	-21.5228	3.75272	-23.1824	3.51611
-12.9879	14.8202	-21.6148	3.75993	-23.0986	3.49111
-11.2983	14.44	-21.5146	3.74957	-22.9074	3.43069
-9.12564	13.8169	-21.1601	3.70604	-22.544	3.36562
-6.42033	12.9765	-20.4872	3.61222	-21.9419	3.32591
-3.14922	11.9574	-19.4367	3.45917	-21.0415	3.32839
0.697754	10.8204	-17.9637	3.27718	-19.8003	3.38789
5.11031	9.66955	-16.0406	3.18875	-18.1995	3.55582

## Sheet: DFL_ANKLE
MEAN P1	STD P1	MEAN P2	STD P2	MEAN P3	STD P3
8.68953	7.20469	1.28035	1.25342	0.646042	0.640238
9.2516	7.37816	1.72594	1.22054	0.844129	0.716297
9.74355	7.59505	2.11758	1.21455	0.984837	0.839189
10.1602	7.86135	2.44201	1.24524	1.05366	0.984581
10.4941	8.18302	2.68423	1.33185	1.03994	1.14138
10.7407	8.56181	2.83055	1.46286	0.937288	1.29968
10.8968	8.99504	2.86771	1.59655	0.74585	1.45033
10.9625	9.47492	2.78396	1.68687	0.474341	1.58884
10.9471	9.98661	2.57671	1.71915	0.139597	1.71702
10.8593	10.5102	2.27486	1.75424	-0.243703	1.83977
10.7021	11.0192	1.92213	1.84813	-0.660131	1.9716
10.4837	11.4759	1.56146	1.98708	-1.07176	2.13456
10.2274	11.8565	1.2352	2.13045	-1.42541	2.3395
9.96789	12.156	0.965689	2.27343	-1.67742	2.57959
9.73338	12.3627	0.765107	2.43486	-1.81058	2.82943
9.54497	12.4547	0.64759	2.63275	-1.85009	3.06143
9.42654	12.4254	0.611032	2.88876	-1.83748	3.25264
9.40938	12.3011	0.631564	3.19931	-1.78326	3.42308
9.51839	12.1136	0.677276	3.54243	-1.66533	3.60609
9.76605	11.9047	0.725975	3.89668	-1.45883	3.82087
10.1698	11.7161	0.784812	4.24738	-1.16418	4.05651
10.7553	11.5772	0.867696	4.57333	-0.807801	4.2926
11.5267	11.5086	0.994279	4.85086	-0.418563	4.50868
12.4457	11.5232	1.20148	5.08075	0.00680442	4.70335
13.4582	11.6011	1.53741	5.26918	0.502813	4.87845
14.5052	11.7113	2.05028	5.40656	1.10499	5.03636
15.5294	11.8197	2.75069	5.4762	1.8281	5.18415
16.4938	11.8902	3.59696	5.48963	2.66267	5.33237
17.3699	11.8994	4.53143	5.48197	3.57814	5.47897
18.1397	11.8273	5.47708	5.48377	4.52578	5.60603
18.794	11.6731	6.35174	5.52905	5.44345	5.70053
19.3359	11.4519	7.12021	5.62897	6.29451	5.76631
19.785	11.1755	7.77935	5.78985	7.07533	5.81819
20.1682	10.8574	8.3488	6.02095	7.80993	5.86799
20.5016	10.5227	8.87947	6.29492	8.49979	5.92855
20.7984	10.1938	9.41233	6.5849	9.13279	5.99843
21.0711	9.88533	9.96548	6.85824	9.69471	6.06425
21.3209	9.60588	10.5736	7.07911	10.1997	6.09958
21.5378	9.36635	11.278	7.21695	10.68	6.08546
21.7171	9.171	12.1097	7.2514	11.1653	6.01977
21.8503	9.02272	13.0771	7.18369	11.6651	5.9295
21.9219	8.9208	14.132	7.05517	12.1647	5.84778
21.9061	8.87568	15.1805	6.88158	12.6175	5.79136
21.776	8.89273	16.1078	6.65923	12.9548	5.75994
21.5157	8.97915	16.8172	6.38092	13.0987	5.74861
21.1172	9.13731	17.2385	6.04898	12.9913	5.7637
20.5878	9.34676	17.3639	5.70036	12.6143	5.80494
19.9348	9.58521	17.2165	5.35904	11.9985	5.84803
19.1749	9.80772	16.8506	5.023	11.1937	5.84949
18.326	9.98386	16.3163	4.67916	10.2537	5.76462
17.3988	10.1097	15.6464	4.31713	9.23695	5.57059
16.4073	10.1908	14.8497	3.94779	8.21085	5.27444
15.3687	10.2382	13.9175	3.59715	7.23918	4.90863
14.3101	10.2464	12.8439	3.2927	6.34515	4.50849
13.2624	10.2045	11.635	3.05177	5.53262	4.09485
12.2537	10.1045	10.321	2.85326	4.79234	3.67735
11.2994	9.94751	8.93889	2.66764	4.11476	3.27559
10.3959	9.7474	7.53008	2.4775	3.49473	2.9084
9.53733	9.52238	6.12891	2.28798	2.93544	2.58399
8.71654	9.29182	4.76308	2.11936	2.44361	2.30073
7.92996	9.07103	3.45342	1.97925	2.0233	2.05153
7.17567	8.8681	2.20951	1.86213	1.67441	1.83321
6.45215	8.68457	1.03977	1.76001	1.38525	1.64713
5.76356	8.51375	-0.0501682	1.6688	1.13586	1.49452
5.11472	8.34208	-1.04801	1.58971	0.910508	1.37604
4.51126	8.15851	-1.94043	1.5251	0.701449	1.29516
3.95786	7.9626	-2.72253	1.47711	0.49925	1.24768
3.4544	7.76067	-3.39428	1.44726	0.290822	1.22363
2.99471	7.56836	-3.96139	1.43448	0.0621779	1.2107
2.57628	7.39269	-4.42436	1.43062	-0.191672	1.20107
2.19914	7.23344	-4.77825	1.42156	-0.468145	1.18551
1.87061	7.08054	-5.02349	1.39399	-0.755104	1.15897
1.60238	6.91596	-5.17139	1.34709	-1.03717	1.12091
1.39826	6.72886	-5.23331	1.29363	-1.29866	1.07023
1.26368	6.51113	-5.22263	1.24843	-1.53014	1.00904
1.19351	6.26274	-5.14927	1.22244	-1.73221	0.944495
1.17392	5.99317	-5.02324	1.21502	-1.9111	0.888427
1.18912	5.70993	-4.85441	1.21916	-2.07253	0.847985
1.22459	5.41924	-4.64848	1.22606	-2.21375	0.823195
1.27093	5.12765	-4.40809	1.22787	-2.32259	0.809812
1.31676	4.84423	-4.13322	1.22355	-2.38768	0.804004
1.35388	4.5756	-3.82427	1.21451	-2.40546	0.804115
1.38237	4.32841	-3.48584	1.20073	-2.38248	0.807993
1.40437	4.11498	-3.13234	1.17917	-2.32703	0.814011
1.41729	3.94653	-2.77987	1.14512	-2.24548	0.821075
1.41953	3.83064	-2.44028	1.09561	-2.14179	0.827875
1.42183	3.76749	-2.12487	1.0369	-2.02124	0.830519
1.43878	3.7568	-1.84684	0.977471	-1.89103	0.825563
1.48033	3.80148	-1.61719	0.918721	-1.75844	0.810389
1.55388	3.90477	-1.43704	0.856779	-1.62532	0.78515
1.66858	4.05764	-1.29274	0.793795	-1.48985	0.752041
1.83264	4.24572	-1.17068	0.739224	-1.35152	0.718519
2.0516	4.45972	-1.06411	0.702276	-1.2183	0.68805
2.32738	4.69271	-0.964798	0.688456	-1.09797	0.660311
2.66149	4.93394	-0.852925	0.701375	-0.99081	0.633865
3.05671	5.17277	-0.710761	0.739886	-0.888143	0.610745
3.51547	5.40049	-0.52676	0.79877	-0.782767	0.591442
4.03957	5.61157	-0.296277	0.872666	-0.670667	0.574105
4.63017	5.80473	-0.0219706	0.958805	-0.55141	0.556673
5.28583	5.98477	0.284783	1.05691	-0.428621	0.540332

## Sheet: INV_ANKLE
MEAN P1	STD P1	MEAN P2	STD P2	MEAN P3	STD P3
-24.4339	24.3476	-10.4475	4.01091	-8.45073	3.54483
-24.5124	25.2419	-11.1641	3.88128	-9.09598	4.19465
-24.0412	26.0919	-11.5544	4.14851	-9.42163	4.94053
-23.0365	26.872	-11.6279	4.61518	-9.50054	5.5508
-21.5473	27.5587	-11.4063	5.1388	-9.4234	5.9631
-19.6761	28.1113	-10.9368	5.5704	-9.28171	6.1697
-17.5527	28.4831	-10.2788	5.78948	-9.15977	6.19433
-15.3206	28.6316	-9.49398	5.74556	-9.12688	6.08586
-13.1417	28.5188	-8.65726	5.49739	-9.22446	5.90647
-11.1653	28.0899	-7.89208	5.22096	-9.44622	5.71209
-9.49057	27.2839	-7.30959	5.01627	-9.76132	5.54626
-8.18724	26.0486	-6.97331	4.84241	-10.1829	5.42298
-7.29059	24.4241	-6.90294	4.64708	-10.7416	5.31669
-6.80351	22.5333	-7.07006	4.46539	-11.42	5.19349
-6.6906	20.4882	-7.43424	4.35924	-12.1483	5.03818
-6.89331	18.381	-7.96127	4.37332	-12.829	4.86503
-7.3578	16.3076	-8.61265	4.50201	-13.3868	4.68483
-8.03581	14.3628	-9.34481	4.68948	-13.8167	4.52108
-8.87375	12.6058	-10.1193	4.88468	-14.1651	4.3749
-9.81359	11.0761	-10.9225	5.06245	-14.472	4.23612
-10.8048	9.7902	-11.775	5.20841	-14.7519	4.0862
-11.8056	8.73794	-12.6955	5.30511	-15.0011	3.91482
-12.7697	7.89083	-13.7005	5.33821	-15.2169	3.72207
-13.6505	7.21328	-14.7936	5.31142	-15.4155	3.51998
-14.4144	6.66564	-15.959	5.24372	-15.6131	3.31745
-15.0422	6.20875	-17.166	5.15103	-15.8139	3.12445
-15.5249	5.81326	-18.3697	5.04988	-16.0082	2.95587
-15.8665	5.46339	-19.531	4.95751	-16.1904	2.82909
-16.0862	5.14885	-20.6283	4.87759	-16.3637	2.75302
-16.2087	4.86144	-21.6528	4.80884	-16.5412	2.72621
-16.2606	4.60651	-22.6125	4.75297	-16.748	2.74422
-16.2701	4.39843	-23.5322	4.7075	-17.0209	2.80266
-16.2652	4.25422	-24.4365	4.66814	-17.3918	2.90422
-16.2693	4.18909	-25.3413	4.61948	-17.8779	3.05321
-16.2953	4.20683	-26.2555	4.53941	-18.4606	3.23452
-16.3499	4.30343	-27.1747	4.42596	-19.096	3.41474
-16.4329	4.46481	-28.0882	4.2841	-19.7216	3.56788
-16.5314	4.67192	-28.9718	4.12957	-20.2689	3.68334
-16.629	4.90682	-29.7801	3.99005	-20.678	3.77512
-16.7208	5.15361	-30.4509	3.89127	-20.9087	3.84429
-16.8141	5.39553	-30.92	3.84568	-20.9337	3.87905
-16.9212	5.61473	-31.1413	3.83812	-20.7445	3.86691
-17.053	5.79914	-31.1089	3.84875	-20.3485	3.79941
-17.214	5.93921	-30.8593	3.86199	-19.7698	3.692
-17.4001	6.0317	-30.4576	3.86255	-19.0528	3.58919
-17.6034	6.08114	-29.9763	3.8395	-18.261	3.53853
-17.8074	6.09201	-29.4694	3.78386	-17.4639	3.57638
-17.9954	6.07275	-28.9692	3.69332	-16.728	3.70614
-18.158	6.039	-28.4834	3.58562	-16.0657	3.89736
-18.2899	6.00453	-28.0008	3.47419	-15.4528	4.10531
-18.3888	5.97371	-27.4872	3.36658	-14.8575	4.2887
-18.4527	5.93937	-26.9022	3.27541	-14.2559	4.41587
-18.4793	5.8857	-26.2043	3.20817	-13.6392	4.47841
-18.4667	5.80579	-25.3803	3.1681	-13.019	4.48646
-18.4131	5.70317	-24.441	3.14278	-12.4278	4.44323
-18.3106	5.58859	-23.4087	3.11859	-11.9127	4.34092
-18.1522	5.47302	-22.3127	3.08897	-11.4873	4.17382
-17.9352	5.36604	-21.1779	3.06138	-11.1475	3.95432
-17.6625	5.27995	-20.0261	3.04014	-10.9077	3.70801
-17.3447	5.23137	-18.8779	3.01328	-10.7871	3.46355
-16.9922	5.23566	-17.7414	2.97009	-10.7974	3.24296
-16.6128	5.30096	-16.6126	2.89808	-10.9171	3.05553
-16.209	5.41785	-15.4823	2.7968	-11.1052	2.90362
-15.7772	5.56827	-14.3467	2.67614	-11.3105	2.77341
-15.3101	5.73128	-13.2111	2.54589	-11.4864	2.65568
-14.8081	5.89874	-12.0878	2.41314	-11.5971	2.55495
-14.2867	6.08258	-10.9895	2.28132	-11.6161	2.49092
-13.7654	6.29403	-9.91798	2.14924	-11.5263	2.47307
-13.2558	6.54221	-8.87997	2.03115	-11.3165	2.49934
-12.7594	6.81495	-7.88293	1.94353	-10.9861	2.55627
-12.2736	7.09109	-6.94627	1.89481	-10.5425	2.62093
-11.8008	7.34481	-6.09392	1.8774	-10.0076	2.67006
-11.3541	7.55451	-5.34311	1.87591	-9.4134	2.69487
-10.9528	7.72249	-4.71391	1.88637	-8.79691	2.69453
-10.6242	7.85659	-4.21506	1.90744	-8.19184	2.67585
-10.3881	7.96582	-3.84176	1.94354	-7.61405	2.645
-10.241	8.0626	-3.57655	2.00499	-7.06102	2.60767
-10.1638	8.15217	-3.39901	2.09798	-6.51798	2.561
-10.1378	8.23353	-3.29458	2.21934	-5.97795	2.5039
-10.1505	8.3033	-3.25806	2.35896	-5.46568	2.45131
-10.1879	8.36433	-3.29352	2.50356	-5.02369	2.4286
-10.2403	8.41849	-3.40956	2.6372	-4.68305	2.45824
-10.3096	8.47349	-3.60777	2.7423	-4.43382	2.54755
-10.3902	8.55472	-3.87114	2.8053	-4.23853	2.68576
-10.4629	8.69014	-4.17356	2.82488	-4.06011	2.85088
-10.5082	8.902	-4.49665	2.80623	-3.89197	3.02349
-10.5335	9.20359	-4.82547	2.76857	-3.7459	3.19521
-10.566	9.6109	-5.13391	2.74209	-3.63214	3.36515
-10.6252	10.1482	-5.39794	2.73397	-3.5411	3.52132
-10.7286	10.8406	-5.61843	2.72377	-3.46331	3.6417
-10.9073	11.6703	-5.82544	2.72423	-3.40279	3.70999
-11.1896	12.588	-6.04466	2.77549	-3.36664	3.7421
-11.5955	13.5449	-6.2794	2.91582	-3.34111	3.75823
-12.1301	14.5042	-6.53444	3.15653	-3.3176	3.76511
-12.7966	15.4371	-6.86292	3.45629	-3.30952	3.76292
-13.597	16.3094	-7.31156	3.76744	-3.35014	3.75215
-14.5216	17.0874	-7.89716	4.05218	-3.46402	3.73022
-15.5453	17.7456	-8.59823	4.2874	-3.65991	3.69333
-16.6261	18.2731	-9.35076	4.46819	-3.92832	3.6451
-17.6967	18.6821	-10.0465	4.60343	-4.24233	3.60761

## Sheet: INT_ANKLE
MEAN P1	STD P1	MEAN P2	STD P2	MEAN P3	STD P3
22.8075	15.0254	-0.460761	4.34686	0.103769	2.97028
24.6026	15.1394	1.15303	4.44645	1.14926	2.9345
26.1233	15.2664	2.65352	4.42415	2.08167	2.9516
27.3691	15.4095	3.99026	4.32467	2.81877	3.00126
28.3419	15.572	5.11438	4.21908	3.29341	3.09264
29.0507	15.7487	5.98453	4.14712	3.45302	3.2179
29.5061	15.9258	6.56547	4.0946	3.26388	3.34979
29.721	16.0821	6.83059	4.01284	2.71838	3.47042
29.7141	16.1895	6.77496	3.88676	1.85461	3.60457
29.4988	16.2157	6.45939	3.82468	0.729799	3.79038
29.0765	16.1248	5.974	3.91495	-0.583107	4.06768
28.4454	15.8744	5.40338	4.10808	-1.9696	4.47363
27.6205	15.4522	4.8302	4.29445	-3.29609	4.97698
26.6278	14.871	4.28976	4.4315	-4.44673	5.47844
25.4785	14.1357	3.79089	4.52466	-5.35847	5.86879
24.1739	13.2452	3.34106	4.57744	-6.08472	6.06987
22.7189	12.2267	2.91026	4.61126	-6.7236	6.04605
21.1337	11.1451	2.43531	4.62712	-7.33595	5.85506
19.4384	10.0709	1.85451	4.61218	-7.95283	5.60804
17.6432	9.08004	1.11953	4.53543	-8.5868	5.39534
15.7807	8.24334	0.214675	4.37736	-9.2769	5.23359
13.9186	7.60726	-0.862382	4.13294	-10.074	5.09169
12.1233	7.19115	-2.10878	3.8076	-11.0045	4.92536
10.42	6.97983	-3.47757	3.4446	-12.0403	4.70989
8.81564	6.91789	-4.88644	3.10759	-13.0879	4.46524
7.31118	6.94277	-6.24318	2.86834	-14.0501	4.23263
5.90968	7.00595	-7.49753	2.78347	-14.8627	4.08546
4.62557	7.0787	-8.67396	2.84867	-15.5263	4.10075
3.45296	7.14403	-9.81795	2.98431	-16.0947	4.29711
2.37876	7.19233	-10.9948	3.11364	-16.6614	4.59073
1.38772	7.23561	-12.2877	3.18988	-17.357	4.89356
0.470338	7.30729	-13.7447	3.20688	-18.3015	5.14376
-0.372279	7.44234	-15.374	3.16539	-19.5654	5.31901
-1.13336	7.66247	-17.144	3.05073	-21.1586	5.42068
-1.80866	7.96515	-18.9816	2.8674	-23.0303	5.45386
-2.39335	8.31985	-20.8079	2.68326	-25.0795	5.43166
-2.87587	8.68598	-22.5613	2.59475	-27.1584	5.38109
-3.23585	9.02898	-24.144	2.6768	-29.0795	5.32351
-3.46087	9.32313	-25.4162	2.92755	-30.6672	5.25309
-3.55882	9.54153	-26.2239	3.26521	-31.8087	5.12997
-3.56288	9.66704	-26.4436	3.60295	-32.449	4.92704
-3.52033	9.70153	-26.0437	3.90908	-32.602	4.63578
-3.481	9.68114	-25.1201	4.16575	-32.3423	4.2802
-3.48373	9.66012	-23.8661	4.33827	-31.7794	3.92564
-3.54487	9.68728	-22.5024	4.39864	-31.0496	3.63038
-3.6686	9.79922	-21.2271	4.33692	-30.2971	3.4127
-3.83944	9.98412	-20.1338	4.20541	-29.6391	3.27016
-4.04584	10.2202	-19.2475	4.05647	-29.1455	3.18631
-4.28597	10.4759	-18.5252	3.91604	-28.7681	3.1484
-4.56088	10.7356	-17.9064	3.79248	-28.3988	3.14513
-4.88049	11.0126	-17.3245	3.67736	-27.9273	3.1492
-5.24739	11.3115	-16.7432	3.56977	-27.26	3.13357
-5.65663	11.6271	-16.159	3.4753	-26.3392	3.09669
-6.0879	11.9286	-15.6142	3.41464	-25.1954	3.05297
-6.51004	12.1729	-15.1717	3.39925	-23.9231	2.98489
-6.88235	12.325	-14.874	3.40372	-22.6561	2.87044
-7.17516	12.3623	-14.75	3.38276	-21.4817	2.76977
-7.38939	12.2775	-14.7983	3.28228	-20.4519	2.75057
-7.53443	12.0771	-15.0061	3.0835	-19.6178	2.7961
-7.63075	11.7824	-15.3554	2.80575	-19.0065	2.84237
-7.69425	11.4228	-15.8176	2.4972	-18.6179	2.83452
-7.73648	11.0345	-16.3648	2.22001	-18.4008	2.7513
-7.76479	10.6434	-16.961	2.02581	-18.3067	2.58491
-7.76981	10.2588	-17.5761	1.9269	-18.2993	2.35799
-7.73482	9.87465	-18.1683	1.90912	-18.3393	2.13066
-7.64884	9.48501	-18.6953	1.94835	-18.3757	1.9647
-7.51971	9.09938	-19.1323	2.01316	-18.3759	1.88503
-7.36869	8.73514	-19.4546	2.07854	-18.3382	1.86219
-7.21791	8.42309	-19.6628	2.11983	-18.2824	1.85968
-7.07157	8.17875	-19.7486	2.12443	-18.222	1.85204
-6.92164	8.00578	-19.7031	2.08917	-18.1589	1.82464
-6.74758	7.89141	-19.5372	2.02731	-18.082	1.77884
-6.52758	7.8095	-19.2859	1.96303	-17.9796	1.72484
-6.25999	7.74239	-18.9901	1.91347	-17.841	1.66648
-5.94429	7.66954	-18.6843	1.89438	-17.6715	1.62011
-5.59372	7.57884	-18.375	1.91269	-17.4909	1.60158
-5.22119	7.45945	-18.0532	1.96634	-17.3158	1.61551
-4.83278	7.29679	-17.7087	2.045	-17.1458	1.64835
-4.43857	7.08442	-17.3269	2.13222	-16.9564	1.69266
-4.04769	6.83612	-16.8959	2.21592	-16.7213	1.74861
-3.67654	6.58711	-16.4022	2.29454	-16.4319	1.80527
-3.34078	6.36844	-15.8358	2.37003	-16.0913	1.8396
-3.04139	6.20251	-15.1942	2.44351	-15.6957	1.83781
-2.76374	6.10572	-14.4969	2.50924	-15.2204	1.82076
-2.49803	6.08886	-13.7687	2.54954	-14.6395	1.81221
-2.23507	6.15842	-13.0335	2.54879	-13.956	1.82414
-1.94589	6.31133	-12.3231	2.51358	-13.2029	1.83818
-1.59932	6.55128	-11.6745	2.45366	-12.4251	1.8404
-1.16914	6.88604	-11.1255	2.3681	-11.654	1.83019
-0.635502	7.32712	-10.6969	2.24688	-10.8917	1.81164
0.0196078	7.87964	-10.3614	2.10274	-10.1286	1.78023
0.815671	8.53902	-10.0813	1.97267	-9.35819	1.74204
1.76857	9.29909	-9.83044	1.89036	-8.612	1.71012
2.89177	10.1409	-9.57776	1.8702	-7.93053	1.68761
4.19984	11.0204	-9.27221	1.9198	-7.3265	1.67741
5.70632	11.8874	-8.86453	2.04447	-6.76623	1.69995
7.41973	12.6916	-8.31517	2.24249	-6.21531	1.76118
9.34205	13.3889	-7.59804	2.50701	-5.64743	1.84341
11.4688	13.9476	-6.70279	2.83102	-5.047	1.92053
13.7853	14.3543	-5.6386	3.21111	-4.41147	1.98255
