# Supplementary material for: Methodology for three-dimensional analysis of asymmetries in joint moments in cycling
Source: Front Bioeng Biotechnol. 2026 Jan 7;13:1692531. doi: 10.3389/fbioe.2025.1692531 (PMC12818791; doi:10.3389/fbioe.2025.1692531)
Supplement: Supplementary file 2 [file Table3.xlsx]

## Sheet: FL_HIP
MEAN P1	STD P1	MEAN P2	STD P2	MEAN P3	STD P3
-9.94588	9.05564	-2.98851	10.1537	-5.00523	5.07917
-10.5099	9.2981	-2.93101	10.4428	-5.17139	5.0398
-11.0262	9.65279	-3.00315	10.7086	-5.37439	5.02515
-11.4852	10.0764	-3.18706	10.9614	-5.61644	5.03052
-11.8815	10.5422	-3.46614	11.2219	-5.89251	5.07559
-12.2141	11.0324	-3.83401	11.5116	-6.20157	5.18792
-12.4851	11.5344	-4.278	11.8475	-6.52623	5.37925
-12.6955	12.0415	-4.78377	12.2427	-6.84529	5.64529
-12.8445	12.5572	-5.35403	12.7193	-7.13551	5.97469
-12.9096	13.0923	-5.98144	13.2943	-7.35689	6.35912
-12.8521	13.6531	-6.634	13.9569	-7.5307	6.78089
-12.6477	14.2482	-7.2841	14.6812	-7.68655	7.20664
-12.2971	14.8829	-7.87782	15.4105	-7.81054	7.62522
-11.8109	15.5275	-8.36194	16.0686	-7.88635	8.06341
-11.2001	16.1399	-8.69693	16.5786	-7.92564	8.5516
-10.4812	16.6848	-8.86905	16.9176	-7.92461	9.12235
-9.69743	17.1498	-8.91355	17.1581	-7.86103	9.77397
-8.87916	17.5234	-8.84416	17.4046	-7.74292	10.4607
-8.03824	17.7799	-8.63824	17.7533	-7.608	11.1069
-7.19294	17.8969	-8.26185	18.2597	-7.50262	11.6464
-6.36632	17.8897	-7.75464	18.8982	-7.45733	12.0723
-5.57576	17.7962	-7.19735	19.5692	-7.50241	12.3867
-4.83487	17.6506	-6.71166	20.1632	-7.67317	12.5969
-4.14523	17.4701	-6.38629	20.6262	-8.00437	12.7513
-3.49639	17.2692	-6.25711	21.0146	-8.49558	12.9147
-2.8721	17.0632	-6.35134	21.396	-9.05594	13.153
-2.24737	16.8761	-6.61408	21.7928	-9.60562	13.4916
-1.58559	16.7683	-6.92179	22.187	-10.0996	13.9099
-0.869171	16.8129	-7.17443	22.542	-10.4671	14.3877
-0.0959738	17.0635	-7.27699	22.7965	-10.5796	14.9137
0.74288	17.5429	-7.21215	22.8858	-10.3697	15.4681
1.62642	18.224	-7.06501	22.7661	-9.87438	15.9938
2.50086	19.0444	-6.97105	22.4308	-9.25528	16.4155
3.307	19.9305	-7.06657	21.937	-8.76394	16.7096
4.00062	20.7965	-7.41466	21.3436	-8.58239	16.8447
4.56659	21.5723	-7.9712	20.7242	-8.73747	16.7679
5.02997	22.1948	-8.61801	20.1158	-9.20319	16.5003
5.37706	22.6363	-9.22513	19.552	-9.88421	16.0862
5.57393	22.898	-9.67153	19.0801	-10.6411	15.5905
5.61161	23.0112	-9.84714	18.7312	-11.397	15.1133
5.5087	23.0208	-9.65761	18.522	-12.0543	14.7097
5.3615	22.9531	-9.04598	18.4488	-12.5449	14.3611
5.27307	22.8166	-7.97779	18.4818	-12.8498	14.0523
5.32899	22.606	-6.49991	18.6187	-12.9429	13.8092
5.57974	22.3104	-4.68867	18.8871	-12.7725	13.6544
6.04079	21.9351	-2.63932	19.3328	-12.3135	13.5944
6.7178	21.5376	-0.453795	19.9734	-11.555	13.6537
7.61446	21.1792	1.78722	20.745	-10.4597	13.7897
8.75047	20.91	4.02722	21.5	-8.96511	13.9302
10.1276	20.7507	6.17784	22.0797	-7.11332	13.9954
11.7241	20.6818	8.11335	22.3284	-5.05579	13.8658
13.4687	20.6814	9.696	22.154	-2.96193	13.5034
15.2502	20.7169	10.807	21.5556	-0.980709	12.9432
16.9364	20.7599	11.4112	20.5982	0.815658	12.2773
18.3861	20.7846	11.5534	19.3843	2.38821	11.6107
19.4848	20.7608	11.3548	17.9855	3.66594	10.9449
20.1654	20.6487	10.9594	16.4633	4.60203	10.2491
20.4225	20.4225	10.486	14.8643	5.17852	9.46966
20.3008	20.0714	10.022	13.2654	5.41757	8.57993
19.8397	19.6122	9.60789	11.7689	5.36289	7.6433
19.0769	19.0721	9.26166	10.4725	5.04966	6.73358
18.0425	18.471	8.96674	9.44812	4.49964	5.90638
16.7777	17.8254	8.71167	8.68288	3.73399	5.20856
15.3438	17.1446	8.45846	8.12624	2.82209	4.66349
13.8067	16.4338	8.17486	7.72608	1.82733	4.27281
12.2265	15.7025	7.83184	7.44679	0.803718	4.01843
10.6519	14.971	7.41446	7.26474	-0.200181	3.87862
9.11219	14.2633	6.93084	7.15375	-1.1382	3.82497
7.62659	13.6077	6.39675	7.07915	-1.97427	3.83552
6.20923	13.0315	5.82528	6.99101	-2.6842	3.88028
4.87652	12.5445	5.21949	6.84241	-3.27817	3.92149
3.64342	12.1356	4.58109	6.60205	-3.77936	3.93157
2.52115	11.7829	3.92129	6.27253	-4.18982	3.89201
1.51923	11.4613	3.25484	5.8857	-4.50408	3.79608
0.643319	11.1526	2.59886	5.48043	-4.71624	3.65564
-0.100163	10.8496	1.96959	5.08294	-4.83274	3.48791
-0.704281	10.549	1.3649	4.70755	-4.86379	3.30508
-1.16365	10.2471	0.771059	4.36461	-4.82134	3.11191
-1.48621	9.9379	0.181527	4.06833	-4.72996	2.91156
-1.6962	9.62244	-0.38389	3.84041	-4.60069	2.72281
-1.8233	9.30768	-0.885224	3.69375	-4.43603	2.56429
-1.89346	9.00209	-1.29166	3.62834	-4.24029	2.45117
-1.92653	8.71907	-1.59575	3.63581	-3.99955	2.38948
-1.93089	8.46917	-1.81573	3.70517	-3.70649	2.37444
-1.91701	8.26245	-1.9688	3.82156	-3.36397	2.39819
-1.90684	8.10296	-2.06696	3.96629	-2.98651	2.45089
-1.91888	7.97958	-2.12769	4.13178	-2.62595	2.53298
-1.9685	7.88071	-2.18232	4.31873	-2.3452	2.6525
-2.07359	7.79719	-2.2689	4.5207	-2.19186	2.81786
-2.24941	7.72957	-2.42404	4.7323	-2.19713	3.03223
-2.50508	7.68611	-2.6522	4.93985	-2.37565	3.28824
-2.84518	7.67907	-2.93456	5.12835	-2.73234	3.56857
-3.27521	7.72482	-3.25752	5.28594	-3.26315	3.85964
-3.79352	7.84176	-3.6108	5.41695	-3.94579	4.16978
-4.39234	8.0352	-3.9859	5.55461	-4.72731	4.5098
-5.06471	8.29726	-4.37351	5.73081	-5.55834	4.87414
-5.80013	8.60992	-4.75957	5.96616	-6.39849	5.24617
-6.58622	8.94709	-5.12902	6.27098	-7.21362	5.61043
-7.41217	9.27809	-5.46992	6.65104	-7.98434	5.96213
-8.26712	9.57109	-5.77189	7.10734	-8.70342	6.30737

## Sheet: AD_HIP
MEAN P1	STD P1	MEAN P2	STD P2	MEAN P3	STD P3
1.41973	2.74337	1.0791	1.70407	-1.86602	1.7655
2.24019	2.57445	2.80893	1.88556	-0.943469	2.12512
3.09693	2.46182	4.33467	2.152	0.112183	2.45843
3.99199	2.41406	5.70506	2.46528	1.27343	2.72464
4.92466	2.45822	6.95657	2.81931	2.50783	2.93171
5.89076	2.61297	8.11146	3.21693	3.77677	3.09849
6.88341	2.87203	9.17878	3.66116	5.03547	3.2416
7.89472	3.20897	10.158	4.15763	6.23687	3.3715
8.91521	3.59662	11.0397	4.71993	7.33165	3.49746
9.94358	4.03735	11.8486	5.34583	8.32235	3.63289
10.9831	4.54503	12.634	6.00832	9.26973	3.78088
12.0319	5.12512	13.441	6.66941	10.2371	3.94445
13.0917	5.77246	14.3021	7.29953	11.2782	4.1115
14.1785	6.45414	15.1875	7.89513	12.3939	4.2705
15.3076	7.13173	16.0343	8.46053	13.5511	4.42067
16.4846	7.76265	16.779	8.98305	14.7056	4.56259
17.7086	8.31576	17.4103	9.43782	15.8168	4.70247
18.9828	8.7855	17.9796	9.79885	16.9047	4.82243
20.3073	9.1657	18.5351	10.0414	18.0116	4.88024
21.6929	9.45521	19.0849	10.1758	19.1698	4.82061
23.1966	9.6576	19.6133	10.2367	20.3984	4.60959
24.8984	9.76353	20.1024	10.242	21.6881	4.24257
26.8759	9.75163	20.5541	10.1701	23.0156	3.72991
29.1623	9.58837	21.0392	9.99647	24.378	3.11858
31.731	9.25506	21.6791	9.70498	25.7728	2.47938
34.5269	8.751	22.598	9.30346	27.1523	1.90582
37.4869	8.11015	23.8581	8.81865	28.4743	1.52098
40.5305	7.43622	25.3959	8.3153	29.7177	1.45098
43.5234	6.8662	27.0402	7.88628	30.8276	1.69808
46.2987	6.47316	28.5206	7.5816	31.6596	2.13076
48.6246	6.25377	29.4535	7.43216	32.0481	2.62034
50.3124	6.16291	29.4933	7.41401	31.8233	3.06625
51.2861	6.16412	28.4892	7.46791	30.9466	3.39971
51.5736	6.2499	26.6417	7.51629	29.5419	3.59768
51.2973	6.41496	24.4129	7.52182	27.8149	3.70409
50.6189	6.63205	22.336	7.49505	26.0115	3.76367
49.7035	6.85545	20.7818	7.47293	24.4235	3.79608
48.7213	7.0546	19.9088	7.48519	23.2808	3.79615
47.8206	7.21546	19.6786	7.53079	22.7033	3.74275
47.1028	7.32379	19.9383	7.58328	22.7242	3.62515
46.62	7.37579	20.5244	7.61725	23.2615	3.47411
46.3939	7.37638	21.3113	7.6133	24.202	3.33303
46.4074	7.3352	22.1998	7.55085	25.4285	3.22018
46.6177	7.29607	23.1271	7.41329	26.817	3.12632
46.9492	7.35055	24.0196	7.23293	28.2238	3.06055
47.3078	7.58581	24.8041	7.07022	29.5295	3.03518
47.597	8.00088	25.4353	6.97794	30.6755	3.04574
47.7427	8.50377	25.8944	6.96515	31.5911	3.07679
47.6889	8.96968	26.211	6.95141	32.1875	3.09597
47.4198	9.30813	26.4422	6.85309	32.4179	3.08284
46.9637	9.48527	26.6575	6.6153	32.2674	3.03546
46.3473	9.50137	26.8932	6.24745	31.7632	2.97308
45.5848	9.39168	27.1269	5.82143	30.961	2.92517
44.675	9.20143	27.2824	5.42167	29.8939	2.90236
43.5988	8.96963	27.2362	5.11477	28.5812	2.89804
42.3491	8.7241	26.8735	4.88735	27.0917	2.90767
40.9054	8.47441	26.1091	4.69943	25.5179	2.91796
39.2448	8.23151	24.9156	4.50249	23.9389	2.90274
37.3655	8.00779	23.3584	4.29437	22.4154	2.83363
35.2911	7.82395	21.5828	4.09692	20.9798	2.70964
33.0678	7.69912	19.7546	3.93078	19.6574	2.55184
30.7411	7.62528	18.0282	3.80794	18.4735	2.39443
28.3506	7.56997	16.4428	3.75507	17.4453	2.2628
25.9305	7.4823	14.9886	3.78438	16.529	2.16326
23.5168	7.32899	13.6201	3.86797	15.6727	2.08742
21.1456	7.11046	12.3044	3.94968	14.8291	2.02136
18.85	6.84897	11.0515	3.97541	13.9652	1.95961
16.6693	6.56606	9.8633	3.93015	13.0696	1.90686
14.6379	6.28408	8.74159	3.8101	12.133	1.86525
12.7874	6.02123	7.63803	3.6313	11.1461	1.84107
11.1324	5.7992	6.48185	3.40652	10.1084	1.82978
9.66478	5.63711	5.21923	3.14697	9.02843	1.82216
8.35772	5.53715	3.8527	2.8777	7.91749	1.81821
7.18157	5.47779	2.44639	2.6177	6.78886	1.81336
6.1149	5.42335	1.09021	2.38161	5.65964	1.80738
5.15262	5.3376	-0.143322	2.16492	4.55744	1.79314
4.29909	5.21894	-1.22653	1.94727	3.51335	1.75799
3.55822	5.08562	-2.17159	1.72697	2.55346	1.69001
2.94051	4.95301	-3.00456	1.50925	1.67998	1.59426
2.44612	4.82921	-3.73871	1.32532	0.879658	1.4798
2.06691	4.70115	-4.36866	1.20627	0.141285	1.35272
1.79199	4.5571	-4.88164	1.15453	-0.541324	1.21616
1.59707	4.40209	-5.27225	1.14746	-1.14845	1.07779
1.45748	4.25932	-5.55972	1.17357	-1.65632	0.964439
1.35411	4.15596	-5.76633	1.2538	-2.0464	0.915096
1.2725	4.10641	-5.90778	1.39896	-2.31432	0.972705
1.21543	4.1008	-5.98029	1.60185	-2.49425	1.12909
1.19262	4.1146	-5.97355	1.82267	-2.62707	1.32703
1.21238	4.11924	-5.88166	1.99933	-2.75106	1.50659
1.28219	4.09237	-5.69977	2.08086	-2.88679	1.63752
1.40049	4.04297	-5.44091	2.07882	-3.01818	1.73078
1.56063	3.98891	-5.10984	2.03899	-3.12	1.79498
1.75366	3.94266	-4.70686	1.99596	-3.16523	1.83102
1.97824	3.91465	-4.22562	1.96171	-3.14122	1.83569
2.24452	3.9025	-3.65847	1.93142	-3.0432	1.80754
2.56124	3.89755	-3.00077	1.9047	-2.86455	1.75038
2.93568	3.88452	-2.24634	1.88541	-2.59816	1.66933
3.3735	3.84276	-1.38688	1.87986	-2.23553	1.56944
3.87752	3.75106	-0.411267	1.89785	-1.76846	1.45783
4.45081	3.59725	0.696415	1.95694	-1.18862	1.34637

## Sheet: INT_HIP
MEAN P1	STD P1	MEAN P2	STD P2	MEAN P3	STD P3
6.689	4.21802	-1.96021	4.34226	-3.19503	3.47339
7.2378	4.04371	-1.11454	4.08166	-2.37088	4.34522
7.77263	3.93624	-0.251868	4.06674	-1.24491	5.16273
8.30889	3.86605	0.658211	4.24853	0.159502	5.89301
8.85431	3.82413	1.61783	4.58455	1.79652	6.53523
9.40822	3.8159	2.59908	5.03719	3.59853	7.10364
9.96274	3.8543	3.54004	5.57238	5.46838	7.61386
10.506	3.95334	4.35481	6.16192	7.29801	8.08018
11.0219	4.12348	4.94727	6.79563	8.96945	8.52071
11.5054	4.36959	5.32561	7.46302	10.4324	8.95241
11.9616	4.69113	5.5634	8.12776	11.7333	9.38241
12.3875	5.08218	5.72431	8.74395	12.9221	9.82573
12.78	5.53348	5.84471	9.29275	14.0363	10.2797
13.1525	6.01684	5.93677	9.79752	15.0913	10.7227
13.5202	6.49346	6.00074	10.291	16.0787	11.1297
13.8889	6.92095	6.05881	10.7902	16.9698	11.474
14.2803	7.26504	6.20915	11.2738	17.7434	11.7482
14.7488	7.51206	6.59087	11.6809	18.4767	11.937
15.3496	7.65166	7.325	11.943	19.2856	12.0077
16.1412	7.6882	8.49383	12.0289	20.2778	11.9307
17.2024	7.64819	10.1802	11.9338	21.5576	11.6825
18.614	7.55741	12.4518	11.6578	23.189	11.2442
20.4424	7.43194	15.369	11.1943	25.2037	10.6155
22.7117	7.27736	18.9422	10.5841	27.6402	9.83172
25.4028	7.10175	23.121	9.89365	30.4929	8.9576
28.477	6.91112	27.8042	9.21008	33.683	8.06604
31.8926	6.72622	32.8252	8.60464	37.1259	7.21252
35.5879	6.57322	37.9598	8.10195	40.7223	6.42816
39.446	6.43905	42.934	7.69208	44.3373	5.73723
43.32	6.28608	47.441	7.33036	47.7818	5.15135
47.0171	6.07926	51.1751	6.97076	50.8428	4.66339
50.3507	5.81359	53.902	6.59856	53.2724	4.27651
53.1888	5.52056	55.5379	6.22049	54.8971	3.98444
55.4575	5.24132	56.2088	5.84168	55.6763	3.73606
57.144	5.00394	56.1734	5.43361	55.6925	3.49296
58.293	4.82309	55.7288	4.94006	55.1634	3.28181
58.9776	4.69572	55.1301	4.36557	54.3967	3.1593
59.294	4.62366	54.5488	3.78289	53.6599	3.20733
59.3458	4.60187	54.0764	3.28965	53.1278	3.43178
59.2208	4.60184	53.7647	2.95697	52.8779	3.72118
58.9877	4.60351	53.653	2.80498	52.8991	4.00464
58.7045	4.60952	53.7632	2.81355	53.1514	4.2896
58.4107	4.63768	54.1169	2.96169	53.5818	4.58127
58.1301	4.71241	54.7241	3.21438	54.1174	4.89142
57.8788	4.84492	55.5647	3.55387	54.6694	5.22006
57.664	5.03507	56.5903	3.97836	55.1651	5.54418
57.4905	5.25795	57.6863	4.48759	55.5744	5.86332
57.358	5.48634	58.7022	5.08647	55.854	6.16492
57.2529	5.70653	59.4563	5.75236	55.9142	6.43734
57.1506	5.93594	59.7606	6.43574	55.6556	6.68192
57.016	6.21717	59.4334	7.05424	54.9653	6.90152
56.8027	6.5727	58.3454	7.51528	53.7865	7.0916
56.4563	7.00185	56.4452	7.74867	52.1166	7.22061
55.9215	7.48648	53.7952	7.74711	50.0074	7.25657
55.1471	7.99616	50.5603	7.54975	47.5419	7.18253
54.098	8.4913	46.9466	7.2341	44.8164	7.01739
52.7544	8.93138	43.184	6.88456	41.9302	6.79695
51.1145	9.2891	39.479	6.57037	38.9709	6.56344
49.2011	9.54749	36.015	6.34076	36.0245	6.34431
47.0468	9.69938	32.9311	6.20987	33.1667	6.13839
44.702	9.74048	30.2779	6.18748	30.452	5.92974
42.2251	9.66997	28.0124	6.26266	27.9118	5.69276
39.6787	9.49401	26.0568	6.37671	25.5499	5.42954
37.1317	9.22512	24.3154	6.46487	23.364	5.16966
34.6389	8.88636	22.7361	6.48908	21.3508	4.93195
32.2414	8.50015	21.2759	6.42841	19.5129	4.72556
29.9688	8.08395	19.8821	6.27037	17.852	4.54924
27.8375	7.65475	18.5226	6.00849	16.3554	4.39111
25.8598	7.22915	17.1716	5.63368	15.0046	4.24145
24.0437	6.82088	15.8325	5.1504	13.7777	4.0889
22.3919	6.43487	14.5181	4.58042	12.6618	3.92745
20.9016	6.06939	13.2478	3.96947	11.6588	3.7616
19.5667	5.72184	12.0485	3.37859	10.7741	3.60103
18.3784	5.39199	10.9349	2.86261	10.0056	3.44841
17.3281	5.08525	9.90871	2.45741	9.34323	3.30037
16.4064	4.80978	8.97043	2.17962	8.76459	3.14736
15.601	4.56935	8.12788	2.0267	8.2473	2.97847
14.9009	4.3644	7.39729	1.97968	7.77527	2.78514
14.2933	4.19489	6.79991	2.00625	7.34654	2.57153
13.7662	4.05949	6.35619	2.06359	6.97937	2.3546
13.3121	3.95515	6.07111	2.12671	6.6945	2.14208
12.9263	3.87521	5.93112	2.18163	6.49954	1.93902
12.6033	3.8094	5.90708	2.2346	6.38475	1.75165
12.3329	3.75378	5.96125	2.29327	6.33279	1.59598
12.104	3.70925	6.05801	2.36624	6.32561	1.48799
11.9062	3.67738	6.16585	2.47094	6.35157	1.43889
11.7345	3.65987	6.24709	2.63128	6.39215	1.44978
11.5875	3.6588	6.26844	2.86183	6.41986	1.50972
11.4648	3.67732	6.21618	3.15443	6.41081	1.60142
11.3719	3.71787	6.09367	3.48125	6.34741	1.70668
11.3205	3.77515	5.92609	3.80059	6.22525	1.81863
11.3172	3.84123	5.7389	4.07719	6.04944	1.93489
11.3615	3.90984	5.56044	4.28863	5.835	2.05405
11.4548	3.9827	5.41674	4.43486	5.60052	2.17186
11.6041	4.06463	5.32527	4.53184	5.37008	2.27689
11.8155	4.15517	5.3021	4.59117	5.16924	2.36339
12.0931	4.24778	5.36095	4.61703	5.02079	2.43287
12.4378	4.33094	5.51488	4.60823	4.94691	2.49502
12.8466	4.38915	5.7789	4.56114	4.96968	2.56873
13.3157	4.40498	6.17141	4.47205	5.11105	2.68088

## Sheet: FL_KNEE
MEAN P1	STD P1	MEAN P2	STD P2	MEAN P3	STD P3
8.39586	9.21053	-2.99614	10.453	2.52172	6.13063
9.07188	9.78169	-4.12388	11.1606	2.00419	6.1503
9.83875	10.4986	-5.14607	11.8635	1.43371	6.22505
10.6645	11.3326	-6.07715	12.5543	0.822871	6.33927
11.5191	12.2587	-6.9271	13.2312	0.186515	6.47752
12.3778	13.2509	-7.69523	13.8922	-0.45076	6.62913
13.2207	14.2811	-8.38259	14.5351	-1.07468	6.78798
14.0302	15.323	-8.98918	15.16	-1.67395	6.94988
14.7915	16.3604	-9.5009	15.7807	-2.24047	7.11883
15.4611	17.3942	-9.90018	16.4096	-2.78616	7.32447
15.9654	18.429	-10.1771	17.0297	-3.26337	7.58011
16.2414	19.4693	-10.3213	17.6066	-3.61106	7.87979
16.254	20.515	-10.3532	18.0844	-3.80191	8.21319
15.9935	21.5283	-10.304	18.408	-3.82348	8.58046
15.4706	22.4516	-10.1986	18.518	-3.65147	8.98263
14.7145	23.2206	-10.0451	18.3911	-3.2791	9.41167
13.7836	23.7856	-9.80487	18.0847	-2.72915	9.8452
12.7285	24.1049	-9.45129	17.6821	-2.03253	10.2442
11.5917	24.1229	-8.98891	17.261	-1.21275	10.5476
10.424	23.7935	-8.45809	16.8581	-0.286371	10.6974
9.28113	23.1295	-7.87397	16.457	0.725946	10.6723
8.21832	22.1898	-7.22291	15.9994	1.79719	10.4543
7.28182	21.0385	-6.46516	15.4115	2.89845	10.0462
6.47967	19.7237	-5.59443	14.6707	4.01104	9.48991
5.79915	18.2946	-4.62444	13.8447	5.10282	8.86371
5.22046	16.8054	-3.56711	13.0139	6.07353	8.26165
4.71964	15.3208	-2.47689	12.2244	6.85849	7.73618
4.27008	13.9383	-1.42203	11.4845	7.45454	7.29143
3.85888	12.7499	-0.438971	10.7947	7.86284	6.90991
3.48271	11.7934	0.456412	10.1513	8.06131	6.57332
3.117	11.0655	1.27045	9.54434	8.06142	6.26836
2.75052	10.5331	2.0234	8.96886	7.90728	5.97539
2.3923	10.1502	2.72362	8.42956	7.67916	5.68146
2.05342	9.87751	3.37002	7.93758	7.47397	5.39888
1.74239	9.68085	3.95811	7.5019	7.34452	5.1311
1.45714	9.53014	4.47996	7.12945	7.29419	4.86778
1.18607	9.39915	4.92923	6.81235	7.32264	4.6133
0.939122	9.26854	5.30478	6.54407	7.41724	4.36374
0.739389	9.12506	5.60263	6.32775	7.55395	4.12007
0.60386	8.96766	5.81093	6.16279	7.72211	3.8991
0.538369	8.8009	5.91323	6.04252	7.89679	3.70651
0.523649	8.62588	5.89943	5.9541	8.05743	3.53261
0.533457	8.43661	5.76051	5.87763	8.19403	3.37297
0.543719	8.22612	5.50842	5.80916	8.29399	3.23701
0.537213	7.98786	5.16165	5.76032	8.33611	3.13273
0.502915	7.72308	4.74305	5.7498	8.30696	3.06363
0.427199	7.45868	4.27906	5.78668	8.2036	3.03463
0.295031	7.22543	3.78772	5.85702	8.01449	3.03254
0.081866	7.05414	3.27863	5.93365	7.71924	3.04604
-0.230197	6.95996	2.76378	5.99406	7.31866	3.0672
-0.650211	6.93635	2.26105	6.02132	6.83322	3.07899
-1.17375	6.96829	1.78666	6.00297	6.28907	3.0759
-1.78529	7.03224	1.35309	5.93713	5.71379	3.06028
-2.46076	7.10605	0.959319	5.82766	5.11605	3.04494
-3.16972	7.17136	0.595888	5.68108	4.49673	3.04597
-3.88049	7.21356	0.251289	5.49728	3.87565	3.05571
-4.56605	7.21928	-0.0821691	5.27601	3.27955	3.05782
-5.20725	7.18235	-0.401952	5.01268	2.73335	3.03116
-5.79432	7.10546	-0.700296	4.71432	2.25466	2.95881
-6.31311	7.00727	-0.963071	4.40176	1.85446	2.85374
-6.74836	6.90149	-1.18217	4.10229	1.54762	2.73631
-7.08465	6.78668	-1.34559	3.84254	1.3542	2.61917
-7.3119	6.65607	-1.45961	3.62211	1.29209	2.51366
-7.43208	6.5014	-1.5257	3.43126	1.34509	2.42548
-7.45384	6.32217	-1.55302	3.26127	1.48914	2.35933
-7.39125	6.12745	-1.5485	3.11386	1.69524	2.32165
-7.26106	5.93188	-1.51452	3.0036	1.93338	2.31864
-7.07324	5.74892	-1.4614	2.93767	2.17568	2.34607
-6.83415	5.5851	-1.39746	2.91411	2.39561	2.39762
-6.54636	5.444	-1.3346	2.91216	2.57234	2.46616
-6.21514	5.32305	-1.27864	2.90849	2.70563	2.53767
-5.84853	5.21773	-1.22752	2.8831	2.80893	2.59656
-5.45515	5.12561	-1.17502	2.82741	2.89008	2.63521
-5.04392	5.04456	-1.10848	2.74517	2.95527	2.64653
-4.62257	4.97024	-1.01669	2.64262	3.00503	2.62758
-4.19976	4.89665	-0.893937	2.52318	3.0457	2.58351
-3.7854	4.81974	-0.732609	2.38422	3.08544	2.52104
-3.39126	4.73755	-0.523868	2.22337	3.13118	2.44616
-3.02025	4.65395	-0.264226	2.04209	3.19274	2.37208
-2.66424	4.58042	0.0335638	1.85845	3.26505	2.31346
-2.31299	4.53033	0.336994	1.70475	3.33357	2.26688
-1.95706	4.51416	0.609503	1.60518	3.38187	2.2187
-1.59302	4.53823	0.827932	1.56271	3.38762	2.14354
-1.2304	4.60244	0.994364	1.56971	3.34006	2.03805
-0.876765	4.70541	1.1198	1.61453	3.23342	1.91585
-0.531266	4.84366	1.21397	1.6886	3.06766	1.80055
-0.192766	5.00442	1.2866	1.7878	2.87056	1.71868
0.145766	5.17438	1.34781	1.91571	2.68252	1.67967
0.494538	5.34098	1.41088	2.07119	2.542	1.68267
0.86075	5.50009	1.49063	2.24982	2.48573	1.73429
1.25214	5.65814	1.58586	2.44347	2.54008	1.85056
1.67503	5.8244	1.68005	2.64421	2.72477	2.04144
2.13506	6.01161	1.75502	2.84423	3.05849	2.31408
2.63619	6.23552	1.7916	3.04672	3.54279	2.67137
3.18084	6.50702	1.77641	3.27735	4.14401	3.10415
3.76977	6.82802	1.6933	3.56689	4.82219	3.59506
4.39688	7.19068	1.51757	3.94422	5.53411	4.11857
5.05023	7.57815	1.21808	4.43482	6.23193	4.65003
5.71582	7.96666	0.760299	5.06339	6.87068	5.17744
6.37458	8.32764	0.104466	5.85524	7.40696	5.70754

## Sheet: AD_KNEE
MEAN P1	STD P1	MEAN P2	STD P2	MEAN P3	STD P3
-6.99353	3.71129	-14.4965	4.3871	-18.3218	2.79273
-7.87567	3.89881	-15.4524	4.93218	-19.8157	2.83699
-8.9014	4.15077	-16.5086	5.43044	-21.2317	2.88937
-10.0398	4.44042	-17.6034	5.88327	-22.5365	2.93917
-11.2633	4.74707	-18.6901	6.29774	-23.7077	2.98107
-12.5489	5.05398	-19.742	6.67847	-24.7366	3.01517
-13.877	5.34819	-20.7477	7.02698	-25.6313	3.04437
-15.2307	5.62115	-21.7087	7.34151	-26.413	3.07404
-16.5952	5.86899	-22.6408	7.61947	-27.1148	3.11254
-17.9432	6.08747	-23.5384	7.86824	-27.748	3.1638
-19.2366	6.26907	-24.379	8.09632	-28.3022	3.21877
-20.4442	6.40579	-25.1449	8.3086	-28.7709	3.26083
-21.5383	6.49573	-25.8205	8.50559	-29.1445	3.27287
-22.4883	6.551	-26.4095	8.68168	-29.4209	3.26434
-23.2665	6.58529	-26.9274	8.82478	-29.6161	3.26494
-23.8541	6.60842	-27.3907	8.92137	-29.7529	3.31005
-24.2379	6.62735	-27.8054	8.96377	-29.8453	3.42997
-24.4035	6.64334	-28.1482	8.96363	-29.8728	3.61091
-24.3433	6.65273	-28.382	8.94549	-29.8016	3.80708
-24.0526	6.64123	-28.4718	8.94654	-29.5964	3.9702
-23.5193	6.60144	-28.4162	8.98651	-29.2203	4.08474
-22.727	6.5401	-28.2391	9.05034	-28.6488	4.16685
-21.655	6.46409	-27.9747	9.09508	-27.8601	4.23509
-20.2931	6.38767	-27.6199	9.08089	-26.8257	4.3057
-18.6441	6.32682	-27.1253	9.03697	-25.516	4.40278
-16.7108	6.30509	-26.4232	9.01031	-23.8997	4.55905
-14.4838	6.34704	-25.4182	9.04342	-21.9512	4.79145
-11.942	6.4645	-24.0281	9.15219	-19.6685	5.09137
-9.09314	6.65957	-22.2235	9.30208	-17.0851	5.44481
-5.97534	6.91894	-20.0326	9.4389	-14.2936	5.83079
-2.68126	7.22938	-17.6079	9.49758	-11.4501	6.22011
0.656178	7.57204	-15.1968	9.43535	-8.78542	6.58283
3.89833	7.92142	-13.0577	9.25671	-6.51538	6.89882
6.92122	8.25774	-11.3433	9.00913	-4.79063	7.16507
9.63799	8.57266	-10.0378	8.72316	-3.6714	7.39752
11.9967	8.87874	-8.9845	8.4571	-3.09262	7.6087
13.981	9.18576	-7.98544	8.23272	-2.85418	7.79678
15.6029	9.49275	-6.88247	8.07286	-2.69621	7.93897
16.9073	9.79066	-5.58861	8.00382	-2.37221	7.99654
17.9629	10.0661	-4.07213	8.03014	-1.69693	7.93822
18.8442	10.3205	-2.31554	8.13889	-0.572083	7.80064
19.6484	10.561	-0.304585	8.29068	1.0474	7.63245
20.4516	10.7983	1.96887	8.44348	3.16639	7.44041
21.3039	11.043	4.48988	8.56141	5.74731	7.20415
22.2185	11.3047	7.20439	8.65218	8.68762	6.87895
23.1771	11.5919	10.0303	8.75495	11.8577	6.44343
24.151	11.883	12.8627	8.89865	15.1441	5.9245
25.1111	12.1395	15.5981	9.0972	18.3984	5.35281
26.0277	12.3182	18.154	9.33328	21.4258	4.75456
26.8748	12.3989	20.4561	9.57286	24.0491	4.14026
27.6334	12.3902	22.433	9.76662	26.115	3.51888
28.2677	12.3089	24.0054	9.87139	27.5584	2.95275
28.7268	12.1767	25.0854	9.8568	28.3876	2.53067
28.9595	12.0069	25.6177	9.71564	28.6362	2.30025
28.9202	11.8021	25.5863	9.45966	28.3475	2.20547
28.5976	11.5626	25.0429	9.10692	27.611	2.15259
27.9955	11.2884	24.0886	8.68969	26.5397	2.08569
27.1322	10.9987	22.8535	8.24661	25.2344	1.98527
26.0483	10.7156	21.4934	7.80996	23.7896	1.86487
24.7857	10.4558	20.1646	7.39455	22.2829	1.76591
23.3894	10.225	18.982	7.01591	20.775	1.71527
21.8969	10.007	17.9971	6.6888	19.3118	1.70922
20.3414	9.7769	17.1787	6.4279	17.9164	1.74357
18.7616	9.51137	16.4494	6.23215	16.5837	1.81155
17.1961	9.20162	15.7408	6.08319	15.3035	1.90044
15.6789	8.85616	15.0089	5.949	14.0695	1.99081
14.2362	8.49503	14.2427	5.7964	12.8831	2.07175
12.8861	8.13807	13.4483	5.61158	11.7528	2.15162
11.6408	7.80015	12.6313	5.38819	10.6846	2.24126
10.5103	7.49055	11.7859	5.1332	9.67871	2.34526
9.49899	7.21211	10.8946	4.84815	8.72745	2.4553
8.60334	6.96179	9.94067	4.52881	7.8255	2.55523
7.8129	6.73084	8.93115	4.18248	6.97766	2.63297
7.11665	6.50489	7.89234	3.83026	6.18924	2.68075
6.50765	6.2707	6.85827	3.50183	5.46795	2.68853
5.98544	6.022	5.85647	3.21405	4.81012	2.65592
5.55079	5.76186	4.89246	2.96228	4.20762	2.58881
5.20395	5.49783	3.95567	2.73331	3.65015	2.49081
4.93805	5.23954	3.04213	2.52137	3.11654	2.37393
4.7343	4.99901	2.17481	2.3436	2.60664	2.25557
4.57123	4.78619	1.39821	2.21446	2.13443	2.13806
4.42813	4.60883	0.753877	2.11927	1.71612	2.01465
4.28789	4.47158	0.256214	2.03044	1.37364	1.87103
4.14173	4.37321	-0.12167	1.94726	1.10974	1.71227
3.98119	4.3097	-0.415429	1.88494	0.916768	1.55824
3.79453	4.27149	-0.658432	1.85963	0.781099	1.42929
3.57778	4.2421	-0.886133	1.87396	0.66625	1.33597
3.32889	4.20761	-1.13877	1.91982	0.52671	1.27962
3.04389	4.16047	-1.45683	1.98836	0.323545	1.25659
2.72442	4.10424	-1.87491	2.072	0.0246465	1.27105
2.37617	4.04572	-2.40468	2.15932	-0.391849	1.33447
2.00344	3.98886	-3.0409	2.23779	-0.943436	1.451
1.60728	3.93577	-3.77502	2.29193	-1.64509	1.62216
1.18586	3.89154	-4.59621	2.31969	-2.50536	1.84645
0.736871	3.86344	-5.49536	2.3348	-3.51593	2.10781
0.258942	3.85525	-6.45972	2.35165	-4.66853	2.38622
-0.247689	3.8671	-7.47131	2.38369	-5.95888	2.66099
-0.782075	3.89654	-8.50809	2.44427	-7.3828	2.91335
-1.34404	3.93886	-9.545	2.54893	-8.93427	3.12903
-1.93319	3.98828	-10.5535	2.71691	-10.6061	3.29823

## Sheet: INT_KNEE
MEAN P1	STD P1	MEAN P2	STD P2	MEAN P3	STD P3
17.2877	9.37129	-19.8704	9.65906	-20.7785	2.08717
14.5326	9.70378	-24.7258	8.83036	-24.8114	2.39233
11.2926	10.1199	-28.8968	8.2147	-28.4742	2.72962
7.65126	10.5726	-32.3803	7.75713	-31.6752	3.16386
3.69829	11.0372	-35.2021	7.44513	-34.3668	3.72168
-0.472534	11.4946	-37.4231	7.28383	-36.5386	4.37241
-4.76817	11.9265	-39.1498	7.26685	-38.2382	5.04565
-9.0998	12.3215	-40.5176	7.36428	-39.5332	5.66363
-13.3892	12.6941	-41.6627	7.54014	-40.5063	6.17504
-17.5714	13.0481	-42.6237	7.77474	-41.2505	6.57654
-21.5887	13.3511	-43.389	8.04194	-41.8366	6.89155
-25.4085	13.5628	-43.9593	8.30637	-42.3446	7.1631
-29.0103	13.6436	-44.3693	8.52884	-42.8553	7.40508
-32.3592	13.61	-44.6112	8.63929	-43.3478	7.56916
-35.4293	13.4898	-44.663	8.57539	-43.7623	7.59482
-38.2048	13.3172	-44.4865	8.32451	-44.0605	7.41986
-40.6099	13.114	-44.0221	7.97907	-44.209	7.0824
-42.5221	12.845	-43.2504	7.6379	-44.1935	6.69233
-43.8466	12.4484	-42.1725	7.3392	-44.0113	6.33079
-44.5322	11.8819	-40.7807	7.05752	-43.6471	6.06227
-44.6152	11.1925	-39.0186	6.76822	-43.0527	5.88707
-44.1813	10.4556	-36.8194	6.46455	-42.1622	5.75021
-43.3164	9.72922	-34.1239	6.18004	-40.9116	5.609
-42.0782	9.0565	-30.9778	5.94422	-39.2548	5.42714
-40.4936	8.46685	-27.5069	5.76731	-37.192	5.20004
-38.5773	7.98157	-23.8499	5.65376	-34.748	4.95464
-36.3608	7.62384	-20.1521	5.59442	-31.9599	4.7096
-33.909	7.42498	-16.5352	5.60261	-28.8952	4.48255
-31.2714	7.40041	-13.0839	5.66692	-25.6184	4.29854
-28.475	7.52355	-9.83807	5.75178	-22.1645	4.18443
-25.5217	7.72971	-6.73518	5.8136	-18.5612	4.16128
-22.4291	7.95308	-3.64903	5.84552	-14.8301	4.22043
-19.2446	8.14255	-0.470137	5.88982	-11.0284	4.33584
-16.0466	8.27258	2.79507	5.99058	-7.23585	4.48674
-12.942	8.3515	6.00382	6.15008	-3.55555	4.65402
-10.0249	8.40487	8.9198	6.35036	-0.115061	4.82615
-7.37889	8.4459	11.3508	6.53866	2.9656	4.99578
-5.0464	8.483	13.205	6.68085	5.60986	5.15167
-3.0313	8.5235	14.4973	6.77311	7.80211	5.2944
-1.31896	8.57716	15.3139	6.81346	9.58658	5.44445
0.117103	8.65515	15.7532	6.79446	11.017	5.62421
1.28303	8.75364	15.9016	6.72604	12.142	5.83455
2.19441	8.86138	15.8366	6.62423	13.0129	6.05687
2.87684	8.96437	15.6389	6.51993	13.663	6.27163
3.37651	9.05292	15.3825	6.44468	14.1169	6.46322
3.74395	9.12542	15.1258	6.42444	14.4022	6.62575
4.01425	9.19171	14.8737	6.45079	14.5327	6.76435
4.20295	9.26342	14.5888	6.49539	14.499	6.87036
4.29827	9.35524	14.1761	6.49998	14.243	6.91771
4.27559	9.47535	13.5356	6.41105	13.72	6.87941
4.09881	9.62258	12.5786	6.20304	12.9073	6.72391
3.75387	9.78362	11.2669	5.8984	11.8118	6.43837
3.2539	9.93398	9.63093	5.56935	10.4633	6.03381
2.6395	10.0476	7.76371	5.28151	8.91439	5.53526
1.97558	10.1016	5.80884	5.08233	7.24582	4.98265
1.32035	10.0873	3.89806	4.94714	5.54407	4.39249
0.730097	10.0017	2.14518	4.83396	3.87756	3.77198
0.244927	9.84941	0.633186	4.71054	2.29962	3.14399
-0.118502	9.64619	-0.598709	4.56808	0.853007	2.54672
-0.354222	9.41923	-1.546	4.41864	-0.417869	2.0651
-0.458409	9.20199	-2.24679	4.26716	-1.48268	1.76868
-0.412574	9.02282	-2.76996	4.11326	-2.33158	1.65457
-0.190706	8.89183	-3.14764	3.96653	-2.98476	1.66748
0.232633	8.79709	-3.38974	3.8477	-3.44899	1.76749
0.864638	8.7156	-3.46556	3.76358	-3.71717	1.94466
1.69361	8.62716	-3.35483	3.71456	-3.77309	2.19749
2.69523	8.5287	-3.09191	3.7027	-3.60893	2.50852
3.83406	8.42864	-2.71115	3.74051	-3.24847	2.8478
5.07534	8.34247	-2.25122	3.84442	-2.7168	3.17297
6.38034	8.28957	-1.68222	4.01862	-2.03251	3.45982
7.71349	8.2855	-0.934776	4.24201	-1.19329	3.68163
9.05523	8.33629	0.0555963	4.46752	-0.185678	3.82129
10.4082	8.43879	1.30394	4.65372	0.988498	3.88622
11.7837	8.57379	2.75075	4.77957	2.31325	3.87573
13.1952	8.70395	4.29188	4.84639	3.75515	3.82159
14.6356	8.79538	5.83088	4.86805	5.25759	3.74744
16.0736	8.83916	7.32769	4.86316	6.75792	3.65997
17.4729	8.82981	8.80169	4.85918	8.20324	3.55966
18.7887	8.7556	10.2953	4.8574	9.59291	3.43612
19.9989	8.60817	11.8308	4.85654	10.9646	3.28455
21.1022	8.37524	13.3833	4.8708	12.354	3.1034
22.1058	8.06129	14.9049	4.91103	13.78	2.89445
23.0384	7.6991	16.3491	4.98751	15.1896	2.68213
23.9169	7.33456	17.7022	5.07166	16.5116	2.51643
24.7519	7.00279	18.9553	5.11775	17.6818	2.43981
25.5588	6.70435	20.0899	5.07201	18.6696	2.49797
26.3335	6.4227	21.0428	4.94443	19.5253	2.7235
27.0629	6.14911	21.7343	4.85321	20.2969	3.08334
27.735	5.86526	22.1059	4.90769	21.0183	3.48467
28.3432	5.55848	22.1128	5.18898	21.6809	3.84037
28.901	5.26936	21.7551	5.66761	22.1872	4.11511
29.4172	5.0566	21.0069	6.25411	22.4097	4.28793
29.8923	4.96359	19.8473	6.83098	22.2156	4.35272
30.3038	5.00679	18.2537	7.30407	21.5009	4.33076
30.6081	5.16663	16.2104	7.69527	20.2002	4.27447
30.7637	5.40204	13.7232	8.04829	18.27	4.25264
30.7263	5.65561	10.8071	8.39416	15.6885	4.32125
30.4515	5.87381	7.49301	8.74082	12.4627	4.50308
29.8982	6.03781	3.83342	9.07206	8.64291	4.7818
29.0254	6.20297	-0.104898	9.35032	4.31269	5.12488

## Sheet: DFL_ANKLE
MEAN P1	STD P1	MEAN P2	STD P2	MEAN P3	STD P3
-9.05988	6.78191	-6.01003	4.74867	-6.71985	2.99018
-9.56391	6.76512	-6.27302	4.88448	-6.71438	3.1934
-9.94271	6.83417	-6.59863	5.00477	-6.71596	3.36382
-10.1883	6.94496	-6.96991	5.11891	-6.73622	3.4918
-10.2957	7.06968	-7.37291	5.24228	-6.78522	3.58864
-10.2647	7.19075	-7.80357	5.38713	-6.87832	3.67674
-10.0982	7.29744	-8.25673	5.55743	-7.02349	3.77205
-9.79846	7.38624	-8.72872	5.74838	-7.22676	3.8853
-9.3676	7.46545	-9.22977	5.96127	-7.49331	4.02398
-8.79761	7.55432	-9.76542	6.20788	-7.81067	4.17741
-8.07489	7.66654	-10.3203	6.48149	-8.18952	4.32937
-7.20248	7.81594	-10.8793	6.76354	-8.63924	4.46139
-6.20606	8.00882	-11.4125	7.02196	-9.14003	4.56967
-5.12115	8.22281	-11.8953	7.21583	-9.67646	4.67966
-3.9854	8.42984	-12.3131	7.31083	-10.2508	4.8212
-2.84191	8.61171	-12.6589	7.29537	-10.8503	5.01895
-1.74641	8.76406	-12.9369	7.20404	-11.4466	5.26622
-0.735549	8.88159	-13.128	7.11276	-12.0402	5.52371
0.169212	8.94721	-13.1895	7.11186	-12.6539	5.74098
0.938765	8.94473	-13.0994	7.27919	-13.3109	5.88453
1.53922	8.89075	-12.921	7.60048	-14.018	5.96274
1.94493	8.82416	-12.7503	7.97862	-14.7807	5.99153
2.13355	8.7813	-12.7065	8.31165	-15.605	5.98452
2.08281	8.78588	-12.8861	8.54692	-16.4841	5.96822
1.78613	8.85288	-13.3345	8.6867	-17.3899	5.95712
1.25181	8.98815	-14.0812	8.73058	-18.2831	5.9473
0.506538	9.18353	-15.105	8.66381	-19.139	5.91373
-0.399928	9.42523	-16.3325	8.48059	-19.9348	5.83198
-1.41872	9.69311	-17.6796	8.18988	-20.6333	5.69907
-2.49476	9.96805	-19.0299	7.79414	-21.1818	5.52796
-3.56345	10.2551	-20.2695	7.32697	-21.5584	5.32959
-4.58447	10.5753	-21.311	6.84326	-21.7814	5.11555
-5.53936	10.9404	-22.0818	6.40334	-21.8882	4.90359
-6.41208	11.3494	-22.5476	6.05415	-21.9195	4.7369
-7.1824	11.7905	-22.7009	5.80657	-21.8867	4.65464
-7.82649	12.2333	-22.5562	5.64851	-21.7598	4.65775
-8.32213	12.6237	-22.1524	5.55332	-21.5156	4.74067
-8.69011	12.9127	-21.5362	5.50596	-21.1354	4.88384
-8.97321	13.0802	-20.7424	5.5079	-20.6037	5.06206
-9.20273	13.1441	-19.7866	5.56402	-19.9288	5.26514
-9.39312	13.1486	-18.6733	5.67679	-19.1154	5.48572
-9.52274	13.1336	-17.4074	5.84302	-18.1706	5.69452
-9.56736	13.1172	-16.0012	6.05438	-17.1039	5.86142
-9.50888	13.1054	-14.4903	6.30433	-15.9251	5.96909
-9.33556	13.0954	-12.9158	6.58337	-14.6548	6.00763
-9.036	13.094	-11.3201	6.8815	-13.3157	5.96962
-8.59446	13.1393	-9.74172	7.18479	-11.929	5.86586
-7.99295	13.2696	-8.21012	7.47072	-10.5072	5.69827
-7.20926	13.5144	-6.74352	7.70947	-9.05796	5.47069
-6.23321	13.8763	-5.35957	7.86953	-7.61094	5.18916
-5.06902	14.3305	-4.07156	7.91897	-6.21419	4.85113
-3.74971	14.8381	-2.89029	7.84531	-4.90378	4.46744
-2.33137	15.3469	-1.82099	7.65774	-3.69843	4.0584
-0.877707	15.8038	-0.858065	7.37126	-2.60649	3.6515
0.545758	16.1631	0.0116314	7.00295	-1.63388	3.27234
1.89175	16.4019	0.81184	6.56288	-0.787845	2.92158
3.13197	16.5063	1.56103	6.0636	-0.0669762	2.59196
4.25889	16.4727	2.26178	5.51982	0.535028	2.27112
5.27126	16.3089	2.90797	4.9596	1.03042	1.95524
6.14963	16.0358	3.48766	4.42158	1.43095	1.66329
6.87106	15.6785	3.99863	3.9542	1.74408	1.42377
7.41293	15.2568	4.44425	3.60594	1.97224	1.27
7.76969	14.7807	4.83727	3.39019	2.11584	1.22059
7.95683	14.2577	5.18233	3.29014	2.18831	1.26069
7.99816	13.6991	5.48014	3.27639	2.202	1.35251
7.91991	13.1195	5.72656	3.32082	2.16889	1.46632
7.74949	12.5365	5.91752	3.40125	2.10231	1.58963
7.50813	11.967	6.05263	3.50058	2.0163	1.71423
7.21468	11.4278	6.13351	3.60219	1.92189	1.83584
6.88583	10.9375	6.15908	3.68743	1.8259	1.9455
6.53665	10.5059	6.12333	3.73771	1.72759	2.03565
6.17789	10.1308	6.01988	3.73955	1.6254	2.10057
5.81835	9.80422	5.84869	3.69114	1.52339	2.13208
5.46596	9.51431	5.61416	3.59977	1.42729	2.12726
5.12701	9.25129	5.32391	3.47898	1.33827	2.09204
4.80869	9.00824	4.98643	3.33936	1.25052	2.03451
4.51811	8.77746	4.60246	3.18651	1.15706	1.96077
4.26217	8.5511	4.16915	3.02421	1.05052	1.87317
4.04086	8.32147	3.68809	2.85947	0.921129	1.77214
3.84655	8.08891	3.17648	2.70597	0.766923	1.66848
3.66979	7.85978	2.66255	2.57745	0.591554	1.57662
3.50277	7.64021	2.16808	2.48239	0.397511	1.50916
3.33905	7.43881	1.70193	2.42375	0.194586	1.4722
3.17401	7.26117	1.25761	2.4001	-0.00967007	1.4618
2.99957	7.11272	0.828566	2.40582	-0.212726	1.4718
2.79785	6.99575	0.410789	2.43082	-0.416216	1.49595
2.55248	6.90189	-0.00328277	2.47045	-0.637447	1.53398
2.2517	6.82076	-0.42811	2.52715	-0.899735	1.58968
1.88198	6.74441	-0.880467	2.60203	-1.21822	1.66709
1.43265	6.67236	-1.37481	2.69558	-1.60002	1.76759
0.902427	6.61289	-1.90632	2.79677	-2.04517	1.88871
0.293961	6.57787	-2.45927	2.89088	-2.54948	2.02303
-0.391151	6.57949	-3.02246	2.9666	-3.10414	2.16431
-1.14371	6.62864	-3.58777	3.02657	-3.69045	2.31464
-1.94864	6.72407	-4.14527	3.08878	-4.27529	2.47476
-2.79168	6.85428	-4.68517	3.16871	-4.82942	2.64028
-3.65726	7.00066	-5.19797	3.27535	-5.33101	2.80508
-4.53018	7.13975	-5.67704	3.41161	-5.76403	2.9653
-5.39851	7.24595	-6.12172	3.57817	-6.12317	3.12404
-6.25235	7.2951	-6.53628	3.77522	-6.41286	3.28934

## Sheet: INV_ANKLE
MEAN P1	STD P1	MEAN P2	STD P2	MEAN P3	STD P3
15.1401	2.88511	8.18094	2.69197	7.96468	5.14293
14.5866	2.93801	8.74497	2.61038	8.48639	5.81448
13.9154	3.01795	9.58359	2.71103	9.36641	6.40912
13.1642	3.11039	10.6913	2.90367	10.5724	6.92091
12.367	3.20911	12.0338	3.13336	12.051	7.34658
11.5539	3.3092	13.5509	3.36647	13.7335	7.68263
10.7506	3.40543	15.1589	3.58136	15.5318	7.92015
9.9775	3.49312	16.7648	3.76483	17.3584	8.04681
9.24889	3.57065	18.2821	3.91103	19.1305	8.05214
8.57412	3.63477	19.6853	4.01526	20.7836	7.94294
7.95931	3.67677	20.971	4.06738	22.2738	7.7449
7.40194	3.69013	22.12	4.05984	23.5471	7.48876
6.89372	3.67156	23.1001	4.00252	24.5461	7.19306
6.42479	3.63541	23.8988	3.91543	25.2529	6.84555
5.97824	3.60017	24.5097	3.80969	25.6665	6.43
5.53207	3.58324	24.9326	3.68604	25.7826	5.941
5.08041	3.59012	25.1729	3.55699	25.6025	5.40728
4.62628	3.61413	25.2168	3.45221	25.1511	4.88496
4.16133	3.64569	25.0382	3.40756	24.4571	4.42743
3.67101	3.67575	24.6265	3.44027	23.546	4.07441
3.131	3.70807	24.009	3.53686	22.4458	3.83469
2.50928	3.74951	23.2215	3.66563	21.1844	3.69788
1.77715	3.80589	22.3035	3.79488	19.7846	3.63955
0.926238	3.87517	21.2727	3.90703	18.2555	3.63109
-0.0359959	3.94577	20.1204	3.99621	16.5911	3.64332
-1.0963	4.00741	18.8308	4.0588	14.7946	3.64972
-2.24372	4.05445	17.3804	4.08991	12.8766	3.63213
-3.4732	4.08923	15.7474	4.08759	10.8441	3.58252
-4.76905	4.12248	13.9255	4.05484	8.71049	3.49739
-6.10691	4.16383	11.9166	3.99176	6.50928	3.37692
-7.44643	4.22175	9.75169	3.90787	4.2943	3.2248
-8.74186	4.30582	7.48709	3.81544	2.14557	3.05348
-9.95408	4.42029	5.19153	3.72899	0.136874	2.8833
-11.0555	4.56117	2.93641	3.66292	-1.67667	2.74063
-12.035	4.717	0.774975	3.61955	-3.25841	2.65157
-12.8889	4.87012	-1.26331	3.60436	-4.60678	2.63224
-13.6193	5.00422	-3.16475	3.6163	-5.75234	2.68722
-14.2303	5.11302	-4.92856	3.65835	-6.74355	2.80568
-14.7326	5.19932	-6.56219	3.73937	-7.6304	2.97452
-15.1457	5.26794	-8.07495	3.86575	-8.45126	3.19266
-15.4935	5.32684	-9.47837	4.03547	-9.23448	3.45945
-15.8085	5.3782	-10.7858	4.23189	-10.0038	3.75493
-16.1127	5.42214	-11.9982	4.44021	-10.7806	4.04364
-16.4161	5.46299	-13.1024	4.64745	-11.5778	4.2887
-16.7127	5.51621	-14.0697	4.8463	-12.3848	4.47098
-16.9864	5.60523	-14.8631	5.03107	-13.187	4.58002
-17.2139	5.74611	-15.455	5.18451	-13.9795	4.61374
-17.3697	5.93996	-15.8257	5.28419	-14.7442	4.56808
-17.4245	6.17552	-15.9718	5.30468	-15.442	4.4349
-17.352	6.4375	-15.8986	5.22479	-16.0225	4.20553
-17.1327	6.71281	-15.623	5.03402	-16.4277	3.87177
-16.7436	6.98802	-15.1592	4.74838	-16.6233	3.44942
-16.1592	7.25021	-14.5161	4.41002	-16.6051	2.98263
-15.3605	7.48473	-13.7053	4.06461	-16.3626	2.52654
-14.3379	7.67559	-12.7444	3.74838	-15.8782	2.13686
-13.1088	7.81223	-11.6813	3.46099	-15.1674	1.84706
-11.706	7.88799	-10.5712	3.19021	-14.2779	1.67447
-10.1761	7.90399	-9.462	2.93457	-13.265	1.62073
-8.57098	7.86539	-8.39661	2.70381	-12.1834	1.66574
-6.93426	7.78007	-7.40861	2.51462	-11.0723	1.78699
-5.2978	7.65857	-6.51974	2.38792	-9.96191	1.95137
-3.67622	7.50786	-5.73928	2.33488	-8.87586	2.1299
-2.07775	7.32963	-5.04013	2.35907	-7.83137	2.30595
-0.507895	7.12015	-4.3811	2.43819	-6.82237	2.47172
1.02578	6.87866	-3.71137	2.53501	-5.83324	2.63083
2.51524	6.6087	-2.9933	2.61703	-4.8448	2.79164
3.95334	6.31863	-2.21881	2.66573	-3.84328	2.95664
5.33212	6.01949	-1.38612	2.68746	-2.82769	3.11801
6.64571	5.72272	-0.501976	2.69683	-1.7948	3.25879
7.88779	5.43977	0.443991	2.70298	-0.738986	3.36501
9.05536	5.17878	1.46807	2.70117	0.345651	3.42582
10.1517	4.94184	2.57812	2.67832	1.45906	3.43813
11.1848	4.72662	3.76023	2.62509	2.59284	3.40826
12.1621	4.5268	4.97645	2.5407	3.73263	3.34217
13.0898	4.33596	6.1794	2.43595	4.86467	3.25617
13.9677	4.14875	7.32889	2.32912	5.97099	3.1599
14.7908	3.96214	8.4074	2.24397	7.03035	3.05393
15.5537	3.7727	9.41493	2.1964	8.02403	2.93694
16.2491	3.57543	10.3581	2.18521	8.94894	2.8032
16.874	3.37277	11.2399	2.199	9.81479	2.65253
17.4304	3.16983	12.0556	2.23183	10.6331	2.48667
17.9215	2.97231	12.7998	2.28243	11.4117	2.30715
18.3552	2.78514	13.4669	2.35153	12.1365	2.11866
18.7372	2.6124	14.0533	2.4303	12.7898	1.92864
19.0724	2.45876	14.5519	2.50669	13.3599	1.74223
19.3675	2.32497	14.9536	2.57203	13.847	1.56848
19.6247	2.2122	15.2392	2.63715	14.2655	1.42736
19.8413	2.12178	15.3923	2.73031	14.6235	1.34242
20.0154	2.05418	15.4083	2.87132	14.9248	1.32193
20.1494	2.01011	15.2923	3.06924	15.1655	1.34692
20.2499	1.98942	15.0667	3.30068	15.3278	1.39663
20.3208	1.98921	14.7543	3.52877	15.3923	1.46692
20.3627	2.00045	14.3856	3.71706	15.3427	1.56898
20.3726	2.01676	13.9917	3.84584	15.1728	1.72228
20.3459	2.04005	13.5953	3.92325	14.8918	1.93468
20.2786	2.07188	13.2215	3.95841	14.517	2.20389
20.1658	2.11208	12.8978	3.95595	14.0714	2.52228
20.0026	2.16023	12.6546	3.91661	13.5857	2.88273
19.7836	2.21916	12.5262	3.84019	13.1008	3.28211
19.5044	2.29876	12.5487	3.72921	12.6643	3.72422

## Sheet: INT_ANKLE
MEAN P1	STD P1	MEAN P2	STD P2	MEAN P3	STD P3
-0.167873	3.46441	5.52387	4.38896	6.45289	3.66036
-0.584328	3.95566	4.74773	4.73015	5.83097	4.15241
-1.16345	4.52026	4.05169	5.03408	5.00971	4.49381
-1.88854	5.14235	3.38176	5.29799	4.02479	4.68397
-2.73979	5.80774	2.70089	5.53271	2.91482	4.75425
-3.69523	6.49428	1.98886	5.75311	1.72126	4.74887
-4.73203	7.17291	1.2405	5.97218	0.493273	4.71331
-5.82806	7.81272	0.459414	6.20257	-0.719278	4.69093
-6.96124	8.38823	-0.34584	6.46338	-1.86615	4.72361
-8.10863	8.89873	-1.18338	6.75993	-2.94696	4.81373
-9.24178	9.35614	-2.06573	7.07125	-4.02859	4.92326
-10.333	9.77319	-2.99386	7.36636	-5.17224	5.0194
-11.368	10.163	-3.95228	7.61262	-6.41116	5.0685
-12.3445	10.5136	-4.89433	7.79188	-7.72208	5.06837
-13.2603	10.8046	-5.76514	7.89692	-9.05889	5.03442
-14.1068	11.0107	-6.52412	7.9299	-10.3706	4.97104
-14.8763	11.1155	-7.17283	7.90843	-11.612	4.88385
-15.5612	11.1215	-7.73529	7.85317	-12.7889	4.7663
-16.151	11.029	-8.22233	7.78377	-13.9282	4.60279
-16.6462	10.8451	-8.61612	7.72628	-15.0522	4.3803
-17.0769	10.5912	-8.89318	7.70846	-16.1742	4.09769
-17.4816	10.2901	-9.03637	7.73855	-17.2914	3.76058
-17.8926	9.9593	-9.04531	7.80666	-18.3966	3.38367
-18.3063	9.60126	-8.94671	7.90511	-19.4969	3.00469
-18.6919	9.21973	-8.7881	8.03414	-20.5911	2.69049
-19.0122	8.82379	-8.6254	8.1979	-21.6262	2.53385
-19.2361	8.43666	-8.48926	8.38705	-22.5497	2.60308
-19.337	8.11301	-8.36828	8.5869	-23.3247	2.88592
-19.2733	7.91314	-8.23113	8.79199	-23.8825	3.31094
-18.993	7.86272	-8.02575	8.98966	-24.0855	3.80529
-18.4063	7.96791	-7.66531	9.16565	-23.7901	4.31287
-17.4333	8.21609	-7.05249	9.30494	-22.8653	4.78374
-16.0349	8.58672	-6.0986	9.40207	-21.2836	5.18121
-14.2089	9.06024	-4.76872	9.47462	-19.1329	5.49215
-11.9947	9.60359	-3.10809	9.5562	-16.5336	5.70918
-9.44973	10.1753	-1.22526	9.66009	-13.6206	5.81492
-6.64425	10.7297	0.745587	9.77427	-10.5916	5.79622
-3.69249	11.236	2.66991	9.88114	-7.64827	5.64641
-0.740864	11.6781	4.44466	9.97201	-4.95525	5.37728
2.06495	12.047	6.01736	10.0533	-2.65299	5.03359
4.60253	12.3295	7.36632	10.1407	-0.807801	4.66033
6.78593	12.5004	8.47178	10.2366	0.540845	4.27274
8.56516	12.533	9.32459	10.3273	1.36877	3.87262
9.91145	12.4133	9.89297	10.4002	1.67899	3.46601
10.8218	12.1454	10.1427	10.4735	1.51487	3.07856
11.3071	11.7512	10.0349	10.5814	0.92706	2.75306
11.3897	11.2878	9.51127	10.7458	-0.0500445	2.51339
11.0939	10.8141	8.52253	10.9299	-1.34944	2.34369
10.4534	10.3859	7.03524	11.0175	-2.86488	2.20375
9.49487	10.0292	5.05026	10.9091	-4.50892	2.05406
8.23839	9.72526	2.61654	10.5497	-6.20939	1.88495
6.71723	9.44584	-0.13767	9.95696	-7.90769	1.73688
4.98626	9.15688	-3.01802	9.21219	-9.55768	1.68029
3.11655	8.83692	-5.80077	8.41196	-11.0729	1.7457
1.18951	8.4754	-8.28177	7.63796	-12.3547	1.89979
-0.724608	8.064	-10.3329	6.92353	-13.3787	2.07051
-2.55512	7.59895	-11.9033	6.26408	-14.1665	2.19889
-4.23825	7.07781	-13.0133	5.61395	-14.7506	2.25325
-5.72816	6.50442	-13.7484	4.9588	-15.1671	2.22037
-7.01081	5.90134	-14.2388	4.33091	-15.4513	2.12691
-8.08689	5.29223	-14.6027	3.76861	-15.6531	2.01331
-8.95958	4.70257	-14.9343	3.30289	-15.8348	1.91289
-9.63165	4.15335	-15.2345	2.91701	-16.0513	1.84539
-10.1041	3.6541	-15.4785	2.59622	-16.2897	1.81893
-10.3903	3.20972	-15.6277	2.32396	-16.5234	1.8256
-10.5116	2.8308	-15.6649	2.09195	-16.7211	1.84551
-10.4927	2.53737	-15.6112	1.91059	-16.8576	1.85447
-10.3688	2.33858	-15.4794	1.78634	-16.9219	1.83553
-10.1742	2.23127	-15.2801	1.71288	-16.9017	1.78799
-9.947	2.19953	-14.9854	1.66831	-16.7835	1.72935
-9.71623	2.22579	-14.551	1.64231	-16.5648	1.67932
-9.49472	2.30146	-13.9418	1.63779	-16.2531	1.6428
-9.27997	2.42339	-13.1578	1.65148	-15.8539	1.60838
-9.06244	2.57633	-12.2452	1.66733	-15.3718	1.55174
-8.83389	2.73321	-11.2694	1.65614	-14.812	1.47508
-8.59458	2.85684	-10.286	1.59533	-14.1899	1.40117
-8.35198	2.93498	-9.32366	1.4989	-13.5263	1.35458
-8.11287	2.97246	-8.38333	1.39419	-12.839	1.34709
-7.89205	2.97869	-7.45533	1.31671	-12.1234	1.36104
-7.69871	2.97258	-6.53486	1.28412	-11.3579	1.37651
-7.53326	2.95268	-5.62617	1.28567	-10.5237	1.37546
-7.39279	2.91245	-4.73769	1.29829	-9.60834	1.3489
-7.25938	2.85381	-3.87508	1.29255	-8.63035	1.31685
-7.10912	2.79107	-3.03114	1.2653	-7.61879	1.30951
-6.92208	2.74267	-2.19725	1.23289	-6.60057	1.36186
-6.68215	2.7137	-1.3673	1.20124	-5.5916	1.50207
-6.38858	2.69587	-0.550258	1.17958	-4.57526	1.70689
-6.05238	2.67495	0.241043	1.1612	-3.53251	1.91591
-5.6852	2.62821	0.994827	1.11983	-2.44839	2.06018
-5.29741	2.53719	1.69721	1.03477	-1.32956	2.10097
-4.89211	2.41927	2.35278	0.951636	-0.224016	2.05786
-4.46859	2.30497	2.96109	0.961559	0.81012	1.96323
-4.02435	2.21447	3.5183	1.08879	1.7112	1.85583
-3.56771	2.15867	4.01298	1.27909	2.44172	1.77755
-3.12349	2.14012	4.4257	1.49647	2.99054	1.77511
-2.71679	2.15669	4.73901	1.73135	3.35153	1.88656
-2.37049	2.19847	4.93715	1.98278	3.52454	2.11546
-2.10467	2.25337	5.00606	2.25192	3.51383	2.43389
-1.93654	2.32313	4.93316	2.54034	3.32609	2.80507
-1.87999	2.44578	4.70769	2.85092	2.97118	3.20159
