# Supplementary material for: Methodology for three-dimensional analysis of asymmetries in joint moments in cycling
Source: Front Bioeng Biotechnol. 2026 Jan 7;13:1692531. doi: 10.3389/fbioe.2025.1692531 (PMC12818791; doi:10.3389/fbioe.2025.1692531)
Supplement: Supplementary file 3 [file Table9.xlsx]

## Sheet: FL_HIP
MEAN P1	STD P1	MEAN P2	STD P2	MEAN P3	STD P3
-15.0035	4.00479	-2.54892	3.90764	-25.1592	1.54572
-15.9264	4.21034	-3.23043	4.04576	-26.7956	1.59256
-17.0288	4.43918	-3.76645	4.16064	-28.4212	1.68984
-18.2752	4.69819	-4.19892	4.25963	-30.0203	1.8208
-19.6252	4.99973	-4.57345	4.3611	-31.5744	1.96949
-21.0321	5.35112	-4.93395	4.48342	-33.0644	2.11647
-22.4465	5.75078	-5.31818	4.64151	-34.4704	2.24115
-23.8172	6.19133	-5.75622	4.84392	-35.7714	2.3299
-25.0919	6.66423	-6.25989	5.1031	-36.9615	2.40106
-26.2325	7.1654	-6.82091	5.45573	-38.0463	2.48801
-27.2434	7.68553	-7.4181	5.93325	-39.0262	2.61342
-28.122	8.20826	-8.03961	6.55297	-39.8992	2.77864
-28.8292	8.70597	-8.72897	7.27208	-40.6775	2.97341
-29.333	9.14051	-9.55089	7.97658	-41.3758	3.19
-29.6492	9.46993	-10.5028	8.57611	-41.9978	3.41299
-29.8024	9.66176	-11.5244	9.0511	-42.5161	3.61068
-29.8032	9.71422	-12.5848	9.42888	-42.8929	3.75444
-29.6528	9.65531	-13.6568	9.7262	-43.1033	3.83167
-29.3936	9.52256	-14.72	9.91515	-43.1726	3.87769
-29.1038	9.34044	-15.7676	9.98947	-43.1663	3.91856
-28.8573	9.11194	-16.8203	10.0442	-43.1446	3.97113
-28.7007	8.83508	-17.9003	10.151	-43.1524	4.04555
-28.6378	8.54377	-19.0295	10.3003	-43.2234	4.13693
-28.6403	8.28374	-20.1927	10.4311	-43.3836	4.22569
-28.6921	8.10173	-21.3533	10.4814	-43.6481	4.28815
-28.819	8.01455	-22.4575	10.4316	-44.0438	4.32131
-29.0778	8.00649	-23.4841	10.277	-44.5978	4.32585
-29.5299	8.04976	-24.4788	10.045	-45.3311	4.30528
-30.2114	8.10318	-25.5311	9.83561	-46.2346	4.26143
-31.1305	8.12389	-26.6894	9.79828	-47.2596	4.18999
-32.2447	8.09738	-27.9159	10.0357	-48.3313	4.07523
-33.4797	8.04136	-29.1395	10.5672	-49.338	3.89984
-34.7547	7.97367	-30.2687	11.3291	-50.1608	3.67183
-35.9885	7.90108	-31.1639	12.17	-50.7027	3.40801
-37.1233	7.80581	-31.6978	12.9309	-50.9143	3.12064
-38.1576	7.66391	-31.7783	13.4563	-50.798	2.8201
-39.1228	7.44975	-31.3896	13.6681	-50.4112	2.5135
-40.032	7.1656	-30.5391	13.5813	-49.8117	2.24938
-40.8893	6.83504	-29.2945	13.2954	-49.0276	2.08989
-41.6453	6.51876	-27.7498	12.9186	-48.0668	2.06079
-42.2388	6.29598	-25.9749	12.5289	-46.9327	2.12681
-42.627	6.2231	-24.0495	12.1686	-45.6231	2.22456
-42.7598	6.33065	-22.0355	11.8307	-44.1477	2.3254
-42.6044	6.57077	-19.9907	11.4701	-42.5205	2.45936
-42.1334	6.89519	-18.0424	11.0551	-40.7649	2.65511
-41.3759	7.26088	-16.3302	10.4954	-38.8951	2.93139
-40.4121	7.61764	-14.9946	9.7494	-36.9013	3.2766
-39.3748	7.93403	-14.1897	8.90737	-34.7497	3.64911
-38.4152	8.19232	-13.9756	8.17359	-32.4049	4.01504
-37.6678	8.37999	-14.291	7.9259	-29.8468	4.34677
-37.2328	8.49501	-15.004	8.54967	-27.0809	4.6149
-37.1441	8.53782	-15.9711	9.97152	-24.1282	4.79409
-37.3839	8.51472	-17.0214	11.6794	-21.0218	4.86781
-37.8958	8.45134	-17.9886	13.128	-17.8107	4.84282
-38.5575	8.38014	-18.7003	13.966	-14.5549	4.73141
-39.2258	8.33694	-19.1005	14.1724	-11.3295	4.55323
-39.7477	8.35861	-19.2141	13.8863	-8.21054	4.33489
-39.9883	8.46402	-19.0746	13.2986	-5.26261	4.10504
-39.8483	8.63631	-18.7315	12.5461	-2.52243	3.87925
-39.2886	8.83953	-18.2274	11.6804	-0.00649527	3.66286
-38.3581	9.04108	-17.6071	10.6976	2.28058	3.46149
-37.1536	9.19439	-16.9064	9.61012	4.33932	3.28797
-35.7853	9.24215	-16.1371	8.48869	6.17452	3.15098
-34.3621	9.1553	-15.3032	7.42113	7.8006	3.04253
-32.9701	8.94649	-14.4201	6.50289	9.23754	2.94898
-31.6444	8.654	-13.4947	5.78969	10.5032	2.8624
-30.3847	8.32304	-12.528	5.27649	11.6093	2.78965
-29.173	7.98205	-11.5458	4.90851	12.555	2.73418
-27.9768	7.65888	-10.5622	4.62058	13.3337	2.69609
-26.7505	7.37881	-9.60735	4.35683	13.9382	2.66924
-25.46	7.15147	-8.69106	4.10576	14.3646	2.64735
-24.0875	6.96353	-7.81653	3.89042	14.6222	2.61862
-22.6097	6.7823	-6.97995	3.7335	14.7237	2.57595
-21.0308	6.58773	-6.15793	3.62595	14.6787	2.52125
-19.3839	6.37084	-5.33535	3.5277	14.488	2.46277
-17.7327	6.13442	-4.5032	3.40888	14.1451	2.40305
-16.1343	5.8776	-3.69349	3.27323	13.6445	2.34143
-14.6157	5.60213	-2.9574	3.13887	12.982	2.27545
-13.1806	5.31591	-2.34398	3.00299	12.1644	2.2072
-11.8221	5.02582	-1.88452	2.8481	11.202	2.14408
-10.5417	4.73884	-1.56464	2.6647	10.101	2.09044
-9.34532	4.46182	-1.34813	2.46134	8.86085	2.04085
-8.25424	4.19929	-1.19959	2.26015	7.48155	1.98538
-7.28507	3.95054	-1.09896	2.0782	5.9704	1.9139
-6.43691	3.71315	-1.04422	1.91284	4.34227	1.82428
-5.69796	3.49104	-1.03786	1.75747	2.61311	1.72591
-5.08233	3.29085	-1.07921	1.60948	0.797842	1.62685
-4.64211	3.1182	-1.15533	1.47313	-1.09011	1.53361
-4.42124	2.97784	-1.26075	1.36603	-3.03927	1.44958
-4.44277	2.87228	-1.41309	1.29648	-5.03867	1.37465
-4.71226	2.80447	-1.61695	1.28631	-7.07551	1.30421
-5.20602	2.78202	-1.86807	1.35271	-9.12912	1.23436
-5.88211	2.81496	-2.14161	1.48981	-11.1837	1.16607
-6.7052	2.90164	-2.40127	1.68532	-13.2278	1.10904
-7.64647	3.03151	-2.64298	1.91428	-15.2608	1.08381
-8.67902	3.19128	-2.87308	2.14417	-17.2841	1.10568
-9.78298	3.36876	-3.09813	2.34397	-19.2966	1.17478
-10.9426	3.55936	-3.32508	2.48942	-21.2932	1.2809
-12.1486	3.76804	-3.56478	2.56381	-23.266	1.41144
-13.398	4.01105	-3.82646	2.56352	-25.2042	1.55657

## Sheet: AD_HIP
MEAN P1	STD P1	MEAN P2	STD P2	MEAN P3	STD P3
-3.71678	6.93444	14.8302	7.08121	-44.8661	0.638112
-5.96699	6.9136	14.1651	7.31741	-44.8351	0.630325
-8.34744	6.92257	13.2257	7.73907	-44.8174	0.618512
-10.8286	6.95635	11.9533	8.17458	-44.8174	0.603633
-13.3799	7.03382	10.2927	8.53192	-44.8396	0.58737
-15.9722	7.16401	8.19401	8.7671	-44.8881	0.571499
-18.581	7.33232	5.61211	8.86284	-44.9667	0.558092
-21.186	7.50239	2.50504	8.82078	-45.0779	0.549926
-23.771	7.62542	-1.13065	8.68773	-45.222	0.547434
-26.3287	7.65109	-5.20136	8.55254	-45.3983	0.546484
-28.8594	7.54029	-9.56474	8.49789	-45.6062	0.541888
-31.3477	7.29309	-14.0711	8.52424	-45.846	0.53091
-33.7658	6.94753	-18.6821	8.48484	-46.1199	0.516954
-36.0916	6.5474	-23.4105	8.28334	-46.4304	0.503839
-38.3012	6.14358	-28.2354	7.91991	-46.7804	0.493764
-40.3651	5.78755	-33.0882	7.46601	-47.1708	0.489172
-42.2695	5.52774	-37.8525	6.99239	-47.6026	0.490234
-44.0024	5.39333	-42.4255	6.49063	-48.0771	0.494401
-45.5486	5.37743	-46.715	5.93111	-48.5973	0.497378
-46.8961	5.43996	-50.6198	5.31254	-49.1658	0.499998
-48.0371	5.52514	-54.0443	4.64828	-49.7839	0.504462
-49.0125	5.62096	-56.874	3.95372	-50.4517	0.510985
-49.8868	5.76299	-59.031	3.28238	-51.1651	0.515281
-50.6988	5.99946	-60.5231	2.82204	-51.9161	0.51043
-51.4848	6.35311	-61.4021	2.72317	-52.6909	0.49439
-52.2451	6.8037	-61.709	2.91312	-53.4708	0.472221
-52.8943	7.30918	-61.4691	3.2314	-54.2372	0.452511
-53.313	7.82298	-60.6891	3.66467	-54.9725	0.442606
-53.3627	8.29371	-59.3179	4.26803	-55.661	0.448533
-52.9296	8.69419	-57.31	4.96413	-56.2885	0.473402
-51.9547	9.07611	-54.6886	5.60312	-56.8433	0.511218
-50.436	9.51391	-51.4193	6.17492	-57.322	0.551099
-48.4263	9.99811	-47.5066	6.80645	-57.7338	0.585828
-46.006	10.4322	-42.9999	7.52149	-58.0952	0.613311
-43.2954	10.6819	-37.9775	8.2086	-58.4207	0.636779
-40.5021	10.7142	-32.6205	8.72225	-58.7182	0.658895
-37.8464	10.5928	-27.1638	9.07622	-58.9875	0.68322
-35.5302	10.4369	-21.8743	9.49926	-59.2275	0.708687
-33.7538	10.3478	-16.9986	10.3789	-59.4351	0.727964
-32.6205	10.3389	-12.6909	12.0378	-59.6041	0.737666
-32.1129	10.3633	-9.09385	14.371	-59.7264	0.739519
-32.1522	10.3899	-6.29337	16.8839	-59.7976	0.737392
-32.5851	10.4315	-4.37307	18.9954	-59.8191	0.736038
-33.2004	10.5153	-3.26578	20.2468	-59.7968	0.735346
-33.7363	10.6367	-2.65615	20.6696	-59.7377	0.733246
-33.9199	10.7529	-2.14839	20.4476	-59.6446	0.727145
-33.4945	10.8446	-1.41541	19.82	-59.52	0.717301
-32.2591	10.9399	-0.28249	19.0884	-59.3677	0.705473
-30.0585	11.0989	1.28034	18.4718	-59.2012	0.696483
-26.8737	11.3937	3.20751	18.0931	-59.0406	0.694999
-22.7595	11.8514	5.43223	18.0747	-58.9082	0.704066
-17.8453	12.4307	7.82591	18.4275	-58.8151	0.721949
-12.349	13.0361	10.1653	19.0098	-58.7603	0.741347
-6.52089	13.5722	12.1981	19.6306	-58.7355	0.755662
-0.662858	14.0044	13.646	20.005	-58.7332	0.761787
4.8842	14.2954	14.3091	19.9994	-58.753	0.762838
9.79053	14.4371	14.1602	19.6294	-58.7913	0.765708
13.7612	14.4649	13.2288	18.9113	-58.8393	0.776618
16.5872	14.4252	11.6264	17.7616	-58.8795	0.793251
18.1941	14.3639	9.59772	16.1811	-58.897	0.808099
18.6029	14.2947	7.3573	14.25	-58.883	0.81362
17.911	14.1747	5.12616	12.1455	-58.8375	0.807841
16.2853	13.9196	3.03624	10.1373	-58.7631	0.79575
13.9805	13.5127	1.15073	8.38208	-58.6593	0.786829
11.2945	12.9965	-0.478114	6.95042	-58.5235	0.78778
8.47975	12.4228	-1.82578	5.7761	-58.3501	0.798289
5.78047	11.8819	-2.85161	4.76573	-58.1391	0.812423
3.41897	11.4672	-3.53709	3.87217	-57.891	0.821353
1.51976	11.2092	-3.88825	3.1594	-57.6102	0.82019
0.168038	11.0622	-3.95829	2.64758	-57.2972	0.807899
-0.57461	10.9333	-3.8541	2.22337	-56.9508	0.790372
-0.736665	10.7297	-3.71879	1.81837	-56.5675	0.775677
-0.474192	10.4185	-3.64395	1.61537	-56.1454	0.768324
-0.0251821	10.0298	-3.67543	1.93228	-55.6859	0.767858
0.380763	9.57903	-3.77649	2.56748	-55.1931	0.768175
0.537533	9.05281	-3.8464	3.13226	-54.6705	0.763565
0.336066	8.46018	-3.76556	3.45129	-54.121	0.750477
-0.214414	7.85794	-3.41755	3.46524	-53.5487	0.729679
-1.0537	7.29817	-2.77055	3.27533	-52.9609	0.706802
-2.12844	6.78642	-1.87188	2.97086	-52.365	0.686786
-3.39448	6.30514	-0.882397	2.62329	-51.7663	0.673158
-4.73837	5.83611	0.0284194	2.31162	-51.1636	0.664796
-5.94406	5.40624	0.750716	2.05651	-50.5561	0.65798
-6.79507	5.03428	1.26449	1.92044	-49.9455	0.648644
-7.11626	4.6789	1.69224	1.9655	-49.3405	0.636538
-6.78262	4.28427	2.20924	2.12959	-48.7505	0.625685
-5.78489	3.90458	2.96822	2.25392	-48.184	0.618008
-4.27734	3.68835	4.03688	2.27184	-47.6469	0.613133
-2.41265	3.73466	5.39678	2.35229	-47.145	0.608207
-0.302706	3.98377	6.93775	2.69158	-46.6838	0.601406
1.94261	4.25109	8.55443	3.23878	-46.2677	0.592159
4.18961	4.41461	10.1693	3.74824	-45.8982	0.583131
6.31256	4.47649	11.6956	4.07308	-45.5745	0.577384
8.18316	4.48589	13.0539	4.30418	-45.2953	0.576668
9.67089	4.50261	14.1968	4.56653	-45.0589	0.580194
10.6457	4.57296	15.0843	4.8911	-44.8641	0.585933
10.977	4.71224	15.6699	5.1993	-44.7085	0.592934
10.5404	4.90668	15.9028	5.36211	-44.5893	0.600635
9.22195	5.14051	15.7326	5.29565	-44.5038	0.608666
6.92932	5.43484	15.1161	5.10209	-44.4489	0.617091

## Sheet: INT_HIP
MEAN P1	STD P1	MEAN P2	STD P2	MEAN P3	STD P3
-13.6019	4.83151	-1.18725	4.2902	-39.6869	1.14104
-15.3169	5.01359	-1.98043	4.22889	-41.0717	1.1561
-17.1217	5.14146	-2.93227	4.32317	-42.4628	1.1589
-18.9957	5.21431	-4.09385	4.52172	-43.8518	1.15138
-20.9166	5.25536	-5.51759	4.76489	-45.2308	1.13605
-22.8645	5.29371	-7.25721	4.99422	-46.5927	1.11572
-24.8242	5.34915	-9.36718	5.15638	-47.9308	1.09321
-26.7844	5.42204	-11.9043	5.2038	-49.2383	1.07051
-28.7391	5.49091	-14.8966	5.10317	-50.5077	1.04834
-30.6899	5.51827	-18.2813	4.86977	-51.7323	1.02602
-32.646	5.46354	-21.9473	4.58156	-52.9071	1.00308
-34.6131	5.30589	-25.7658	4.33046	-54.0285	0.979261
-36.5927	5.05819	-29.6956	4.11664	-55.0978	0.956369
-38.5854	4.7473	-33.7474	3.89351	-56.1178	0.935988
-40.5778	4.40906	-37.9113	3.6642	-57.0923	0.918173
-42.5403	4.08571	-42.1287	3.47366	-58.0217	0.902954
-44.4502	3.83899	-46.2764	3.34447	-58.9052	0.886971
-46.2762	3.72014	-50.2298	3.18115	-59.7428	0.863625
-47.9797	3.7413	-53.8723	2.88659	-60.5391	0.82878
-49.5227	3.85937	-57.0851	2.47966	-61.301	0.78565
-50.8757	3.99518	-59.7629	2.0321	-62.0328	0.739513
-52.0637	4.09932	-61.7921	1.63499	-62.7368	0.69325
-53.1348	4.17478	-63.115	1.46868	-63.4093	0.645093
-54.1115	4.2465	-63.775	1.68245	-64.0419	0.589152
-55.0169	4.32251	-63.8702	2.08005	-64.6202	0.520514
-55.8448	4.39707	-63.4948	2.42844	-65.1263	0.439574
-56.5196	4.47676	-62.7319	2.68553	-65.5464	0.351108
-56.9508	4.55535	-61.6468	2.97625	-65.8699	0.262197
-57.0409	4.60245	-60.2501	3.39643	-66.089	0.190308
-56.7204	4.60751	-58.54	3.88403	-66.1953	0.179465
-55.9616	4.65792	-56.5271	4.31307	-66.1815	0.239375
-54.7753	4.85851	-54.1425	4.64886	-66.047	0.320014
-53.2067	5.18717	-51.3399	4.9465	-65.8026	0.390312
-51.3136	5.51411	-48.1061	5.21303	-65.4669	0.442691
-49.1839	5.71	-44.4776	5.41566	-65.0567	0.484088
-46.9777	5.79818	-40.5971	5.51387	-64.585	0.526811
-44.8698	5.88892	-36.6631	5.54415	-64.0604	0.577456
-43.0131	6.08237	-32.8862	5.62368	-63.4901	0.631697
-41.5471	6.38916	-29.4518	5.92443	-62.8762	0.68139
-40.5205	6.74108	-26.4654	6.57384	-62.2149	0.724813
-39.8906	7.06981	-24	7.49191	-61.5005	0.766368
-39.5751	7.34538	-22.0783	8.42743	-60.7296	0.811141
-39.4378	7.57853	-20.7069	9.11252	-59.9053	0.861724
-39.3035	7.78641	-19.7986	9.35172	-59.0349	0.916805
-38.9772	7.97641	-19.1648	9.17985	-58.1274	0.973792
-38.2916	8.12368	-18.5879	8.71431	-57.1875	1.03119
-37.1267	8.21188	-17.91	8.09968	-56.2166	1.08899
-35.4425	8.26064	-17.0742	7.50794	-55.2147	1.14586
-33.2548	8.30345	-16.0841	7.06285	-54.1887	1.19521
-30.662	8.37971	-14.9747	6.8257	-53.1512	1.2299
-27.7931	8.50804	-13.767	6.85025	-52.1176	1.24643
-24.7884	8.66074	-12.5182	7.11642	-51.0958	1.24708
-21.8023	8.77581	-11.3296	7.50899	-50.0858	1.23849
-18.9756	8.80339	-10.3075	7.89258	-49.0843	1.22461
-16.4368	8.73543	-9.54718	8.11627	-48.0904	1.20746
-14.2953	8.5781	-9.11694	8.14762	-47.1103	1.18721
-12.6227	8.35863	-9.01482	8.02043	-46.148	1.16341
-11.4544	8.11517	-9.21575	7.7622	-45.2031	1.13574
-10.7837	7.88255	-9.66782	7.34733	-44.2682	1.10488
-10.5645	7.68556	-10.2753	6.76078	-43.3363	1.07358
-10.7447	7.53469	-10.9709	6.02561	-42.4035	1.04537
-11.2717	7.41869	-11.6876	5.20683	-41.4703	1.02268
-12.0883	7.31102	-12.3858	4.40947	-40.5383	1.0056
-13.1195	7.1923	-13.0371	3.69348	-39.6074	0.991523
-14.2826	7.06366	-13.6124	3.07574	-38.6763	0.977083
-15.4988	6.93776	-14.0892	2.53171	-37.7437	0.960379
-16.6852	6.8228	-14.4382	2.03622	-36.8129	0.942969
-17.7632	6.71595	-14.6516	1.60379	-35.8895	0.924762
-18.6727	6.60067	-14.7304	1.28936	-34.9817	0.904255
-19.3593	6.45667	-14.6959	1.13814	-34.0964	0.878471
-19.7829	6.26682	-14.5768	1.1184	-33.2395	0.84777
-19.9358	6.02088	-14.4111	1.16718	-32.4154	0.815292
-19.8443	5.72369	-14.2192	1.24709	-31.629	0.784885
-19.5638	5.39105	-14.003	1.35136	-30.8863	0.758758
-19.1573	5.03839	-13.7477	1.48433	-30.1948	0.736943
-18.6938	4.68086	-13.4265	1.6422	-29.562	0.72056
-18.2202	4.32798	-13.0213	1.80568	-28.9948	0.71145
-17.7571	3.98825	-12.5217	1.94956	-28.4995	0.710703
-17.314	3.66989	-11.9362	2.05773	-28.0815	0.717045
-16.8994	3.37799	-11.2845	2.12452	-27.7452	0.727704
-16.5275	3.11594	-10.6016	2.16267	-27.4939	0.740009
-16.1948	2.87751	-9.92177	2.18943	-27.3285	0.751197
-15.8676	2.66759	-9.26984	2.2123	-27.2492	0.758658
-15.5029	2.49317	-8.65695	2.23667	-27.256	0.76062
-15.0574	2.34812	-8.06659	2.26361	-27.3505	0.757957
-14.4915	2.22179	-7.46776	2.29069	-27.5351	0.753031
-13.7932	2.12414	-6.8304	2.3027	-27.8116	0.74734
-12.9949	2.07506	-6.13917	2.27442	-28.1812	0.741269
-12.131	2.09653	-5.39344	2.1903	-28.6457	0.735951
-11.222	2.18954	-4.61778	2.04264	-29.2064	0.73368
-10.29	2.32044	-3.83838	1.83864	-29.8644	0.737449
-9.37665	2.45574	-3.08065	1.58089	-30.6178	0.749095
-8.53077	2.58592	-2.38289	1.2867	-31.463	0.768458
-7.80706	2.71585	-1.79131	1.09182	-32.3963	0.793427
-7.26443	2.85623	-1.34463	1.2289	-33.4141	0.821625
-6.96665	3.01609	-1.07506	1.69585	-34.5123	0.851326
-6.98456	3.19989	-1.01187	2.29725	-35.6838	0.881097
-7.39447	3.40895	-1.18167	2.89282	-36.9198	0.909775
-8.27954	3.64979	-1.60759	3.40483	-38.2096	0.936588
-9.72749	3.94796	-2.31048	3.82005	-39.5411	0.960987

## Sheet: FL_KNEE
MEAN P1	STD P1	MEAN P2	STD P2	MEAN P3	STD P3
5.14585	5.39577	-10.1713	7.16844	-2.40311	2.71154
5.6319	5.53936	-10.0034	7.6395	-0.233755	2.76818
6.28745	5.72326	-9.85028	8.0689	2.12529	2.79396
7.11305	5.93898	-9.70388	8.45496	4.6548	2.79156
8.10069	6.18741	-9.54344	8.80517	7.32912	2.7695
9.23377	6.47267	-9.3373	9.12808	10.118	2.73761
10.4902	6.79764	-9.04606	9.43296	12.9855	2.70494
11.8437	7.16262	-8.62398	9.72884	15.8894	2.67722
13.2638	7.56568	-8.03567	10.0365	18.7927	2.6547
14.7276	8.00444	-7.2736	10.4064	21.6633	2.63637
16.2466	8.46384	-6.35381	10.8732	24.4627	2.62404
17.8211	8.92422	-5.29283	11.4424	27.1443	2.6259
19.4089	9.35929	-4.03811	12.0388	29.6653	2.65425
20.9554	9.72821	-2.50499	12.5229	31.9838	2.71241
22.4235	9.97675	-0.663741	12.7919	34.0554	2.79285
23.7753	10.0492	1.42272	12.8255	35.8158	2.88464
24.9649	9.92355	3.66556	12.6695	37.1936	2.98189
25.9371	9.61617	5.96044	12.3898	38.1307	3.07736
26.6542	9.17308	8.21851	12.0053	38.617	3.17397
27.1107	8.64437	10.3729	11.5075	38.6965	3.25826
27.3196	8.06275	12.3717	10.9399	38.4303	3.31366
27.2953	7.43818	14.1822	10.3262	37.8846	3.32542
27.0331	6.79273	15.7916	9.65428	37.1235	3.28623
26.5157	6.16604	17.1671	8.91117	36.2089	3.19188
25.7512	5.59706	18.2703	8.12166	35.1977	3.03981
24.8076	5.10306	19.0499	7.38793	34.1473	2.84562
23.802	4.67749	19.4982	6.81737	33.108	2.62969
22.8498	4.30777	19.6864	6.45723	32.1179	2.40608
22.0318	3.97778	19.7138	6.30491	31.1884	2.18631
21.3905	3.67479	19.6305	6.30153	30.3037	1.9874
20.9235	3.40748	19.4413	6.37697	29.4345	1.81893
20.6	3.19519	19.1577	6.48198	28.5344	1.67457
20.3851	3.04806	18.7943	6.58426	27.5553	1.55059
20.242	2.96308	18.3538	6.663	26.4632	1.4534
20.1454	2.92261	17.8316	6.70429	25.2457	1.3901
20.0975	2.90507	17.2099	6.69019	23.9124	1.35617
20.109	2.89028	16.4788	6.61236	22.4959	1.34263
20.1781	2.87054	15.6302	6.47891	21.0289	1.34837
20.2982	2.84575	14.6762	6.31067	19.5339	1.37316
20.4404	2.82747	13.6504	6.13242	18.0264	1.41063
20.5686	2.82763	12.5807	5.95786	16.5195	1.44796
20.6548	2.85249	11.4954	5.78892	15.0242	1.47012
20.6722	2.90481	10.4126	5.61801	13.5545	1.46847
20.6027	2.96759	9.35265	5.43225	12.1248	1.4512
20.4313	3.03037	8.36138	5.23162	10.7511	1.42883
20.1623	3.0865	7.48798	4.9985	9.44559	1.41107
19.8176	3.12743	6.77765	4.72369	8.21129	1.40379
19.4387	3.14999	6.27697	4.42636	7.04112	1.41
19.0755	3.15141	6.00747	4.12795	5.92336	1.43021
18.777	3.13775	5.95344	3.85889	4.84649	1.46253
18.5839	3.11778	6.0752	3.66893	3.80278	1.49926
18.5121	3.10257	6.32256	3.60857	2.78649	1.52998
18.5583	3.10698	6.63529	3.69031	1.79321	1.54424
18.7043	3.14386	6.96106	3.84975	0.82215	1.53885
18.9012	3.21146	7.24469	3.98758	-0.125782	1.51328
19.094	3.30222	7.45573	4.04917	-1.04533	1.46994
19.222	3.40997	7.58833	4.04002	-1.92731	1.41451
19.2262	3.52961	7.63673	4.00185	-2.76191	1.35528
19.0581	3.65631	7.60551	3.96712	-3.54527	1.30024
18.6875	3.78578	7.50196	3.94134	-4.27958	1.25473
18.1104	3.91136	7.33463	3.89539	-4.97095	1.22198
17.3512	4.01893	7.11309	3.79861	-5.62738	1.20294
16.4548	4.08524	6.83816	3.64915	-6.25754	1.19431
15.4893	4.10257	6.50916	3.46651	-6.87214	1.18725
14.5296	4.0753	6.13767	3.2851	-7.48257	1.17385
13.6315	4.01186	5.73435	3.12721	-8.09819	1.15176
12.8333	3.92655	5.31162	2.99213	-8.7259	1.12708
12.1632	3.82953	4.89371	2.86699	-9.36556	1.1048
11.6276	3.73203	4.49368	2.74622	-10.0135	1.08803
11.2139	3.64951	4.12618	2.62451	-10.6625	1.07718
10.9053	3.59398	3.79172	2.50036	-11.3044	1.07237
10.6812	3.57421	3.48013	2.38461	-11.9351	1.06845
10.4971	3.58419	3.17931	2.2928	-12.5524	1.06076
10.3069	3.61215	2.8666	2.23087	-13.1543	1.05127
10.0734	3.64667	2.52166	2.18262	-13.7363	1.04967
9.77494	3.67984	2.12911	2.12356	-14.2887	1.05824
9.41197	3.71004	1.69853	2.05812	-14.8017	1.06708
8.9917	3.73412	1.26165	2.02102	-15.2645	1.06615
8.5158	3.74815	0.856292	2.04211	-15.6741	1.05387
7.97986	3.74617	0.511089	2.12109	-16.0307	1.03875
7.37929	3.72647	0.21491	2.21243	-16.3315	1.03101
6.71018	3.69663	-0.0661891	2.25999	-16.5619	1.03945
5.99806	3.66983	-0.375261	2.2337	-16.7026	1.06768
5.2742	3.65432	-0.742712	2.12666	-16.7376	1.11291
4.55169	3.6492	-1.17256	1.95273	-16.6604	1.16965
3.82649	3.64938	-1.65735	1.73658	-16.4688	1.23576
3.11119	3.64959	-2.19014	1.50006	-16.16	1.31017
2.4446	3.6514	-2.78114	1.27153	-15.7303	1.39453
1.86949	3.66219	-3.43871	1.10982	-15.1773	1.48787
1.43285	3.69051	-4.14462	1.08201	-14.5	1.58935
1.17197	3.74285	-4.87644	1.2343	-13.7	1.69828
1.08407	3.82945	-5.59287	1.5277	-12.7849	1.81057
1.13707	3.95868	-6.27467	1.8847	-11.7602	1.91544
1.30984	4.1286	-6.94101	2.23867	-10.6298	1.99789
1.5874	4.3267	-7.59013	2.57174	-9.38115	2.05645
1.95192	4.53284	-8.2118	2.87695	-7.99513	2.0976
2.39134	4.72444	-8.79302	3.13685	-6.45734	2.12762
2.89494	4.8835	-9.319	3.33135	-4.75982	2.15256
3.45653	4.9999	-9.77039	3.44734	-2.90051	2.17999
4.07788	5.07585	-10.1269	3.49088	-0.883041	2.21699

## Sheet: AD_KNEE
MEAN P1	STD P1	MEAN P2	STD P2	MEAN P3	STD P3
7.56715	10.3787	-12.8383	6.66875	8.98271	1.44814
8.45587	10.965	-12.9425	6.94327	8.66678	1.4971
9.38492	11.5594	-13.1414	7.27584	8.26031	1.52254
10.3023	12.1296	-13.4344	7.63535	7.73872	1.52794
11.1264	12.6572	-13.8156	8.01432	7.07315	1.52114
11.7462	13.1296	-14.2777	8.41155	6.23362	1.50915
12.0313	13.5359	-14.8197	8.82421	5.19004	1.49507
11.838	13.8668	-15.452	9.23912	3.91382	1.47537
11.0161	14.1176	-16.2186	9.63205	2.38829	1.44572
9.44018	14.2965	-17.2096	9.96296	0.610665	1.40925
7.07076	14.4123	-18.535	10.189	-1.41545	1.37366
3.90281	14.4671	-20.284	10.281	-3.681	1.34573
-0.0749057	14.4384	-22.4656	10.2623	-6.1647	1.32719
-4.82442	14.2914	-25.0552	10.184	-8.83665	1.31438
-10.1909	13.9908	-28.0481	10.0636	-11.6649	1.30231
-15.9536	13.5162	-31.4634	9.90064	-14.6277	1.29356
-21.8699	12.8775	-35.2514	9.63595	-17.7059	1.29099
-27.7067	12.1184	-39.3086	9.15355	-20.8729	1.29687
-33.2211	11.3082	-43.4842	8.33537	-24.0798	1.31307
-38.1812	10.5005	-47.5905	7.17328	-27.2613	1.33004
-42.4098	9.70959	-51.4269	5.82653	-30.361	1.3377
-45.8387	8.94049	-54.8073	4.46	-33.3385	1.32881
-48.526	8.21773	-57.5844	3.24409	-36.1689	1.30222
-50.5784	7.55922	-59.7117	2.37522	-38.838	1.2611
-52.0955	6.96627	-61.2017	2.16312	-41.3374	1.21253
-53.1396	6.42742	-62.0817	2.63905	-43.658	1.16843
-53.717	5.94493	-62.3721	3.4721	-45.7947	1.13703
-53.8151	5.52867	-62.088	4.44229	-47.7452	1.12257
-53.4172	5.175	-61.2218	5.43946	-49.5138	1.12859
-52.5236	4.86709	-59.7769	6.33732	-51.1083	1.15128
-51.1707	4.62501	-57.7983	7.00258	-52.5351	1.17976
-49.4191	4.51238	-55.2953	7.38952	-53.8048	1.20293
-47.3383	4.54692	-52.2777	7.52746	-54.9329	1.21388
-44.9953	4.67674	-48.7769	7.48136	-55.9355	1.20973
-42.4771	4.80684	-44.8414	7.30546	-56.8217	1.1897
-39.9521	4.91596	-40.5556	6.97427	-57.5937	1.15317
-37.6203	5.07723	-36.0385	6.49451	-58.2457	1.10508
-35.6853	5.40175	-31.4395	5.99908	-58.7722	1.04931
-34.3611	5.92124	-26.9175	5.77385	-59.1666	0.987786
-33.7714	6.54419	-22.6175	6.20174	-59.4195	0.926164
-33.9025	7.15304	-18.6926	7.36613	-59.5211	0.874148
-34.6665	7.665	-15.2589	8.9387	-59.4673	0.842524
-35.8928	8.06532	-12.4191	10.4938	-59.2615	0.837555
-37.3394	8.38655	-10.1684	11.6535	-58.9133	0.853913
-38.7071	8.65694	-8.33225	12.3061	-58.434	0.881482
-39.6968	8.86538	-6.66035	12.482	-57.8301	0.908444
-40.0419	9.00808	-4.93801	12.3128	-57.1068	0.92862
-39.5501	9.1134	-3.05741	12.0145	-56.2701	0.940499
-38.0904	9.23569	-1.01531	11.7468	-55.3347	0.940206
-35.6876	9.46299	1.13108	11.592	-54.3223	0.922878
-32.45	9.85128	3.32414	11.6191	-53.2569	0.886089
-28.5556	10.3652	5.47875	11.8321	-52.1529	0.833502
-24.2635	10.8897	7.47513	12.1226	-51.0134	0.77494
-19.8432	11.3151	9.19384	12.3467	-49.8355	0.720118
-15.5438	11.5867	10.5256	12.3369	-48.6156	0.67798
-11.5993	11.6661	11.397	12.039	-47.3558	0.654019
-8.17708	11.5695	11.827	11.4899	-46.054	0.646612
-5.36517	11.3519	11.8682	10.7376	-44.7026	0.647025
-3.17294	11.0558	11.6118	9.76777	-43.2866	0.649615
-1.52548	10.7119	11.2098	8.60177	-41.7939	0.653423
-0.304687	10.3408	10.7833	7.29845	-40.2183	0.663441
0.604776	9.93954	10.4412	5.9572	-38.5612	0.681734
1.30927	9.49148	10.2353	4.71044	-36.8261	0.705842
1.89907	8.99665	10.1685	3.62765	-35.0154	0.731891
2.4501	8.47879	10.2174	2.74222	-33.1313	0.7579
3.00783	7.96963	10.3452	2.03704	-31.1753	0.786982
3.6127	7.4981	10.5205	1.49803	-29.1543	0.824178
4.29398	7.07365	10.7075	1.13987	-27.0758	0.869434
5.04202	6.68093	10.8744	0.985041	-24.9505	0.918203
5.83301	6.29206	10.9838	0.972435	-22.7875	0.965217
6.63287	5.88469	10.9966	1.00258	-20.596	1.00892
7.38718	5.45382	10.8809	1.04374	-18.3856	1.05034
8.02061	5.00861	10.6281	1.10754	-16.1683	1.08993
8.46894	4.56058	10.243	1.18657	-13.9591	1.12707
8.69924	4.11457	9.74586	1.24646	-11.7758	1.16123
8.71049	3.67101	9.16036	1.26082	-9.6356	1.19149
8.5504	3.24224	8.51338	1.23653	-7.55462	1.21583
8.29724	2.85134	7.8316	1.19632	-5.54826	1.231
8.02712	2.52226	7.12994	1.16681	-3.63291	1.23339
7.7974	2.27244	6.41762	1.15447	-1.82457	1.22119
7.64645	2.10967	5.69474	1.15298	-0.136616	1.19399
7.58337	2.03026	4.96575	1.15586	1.42258	1.15431
7.58454	2.02245	4.23893	1.1573	2.84852	1.10613
7.60722	2.07588	3.52504	1.15123	4.13905	1.05403
7.58994	2.18297	2.82895	1.13278	5.29306	1.00142
7.45808	2.33564	2.13983	1.09926	6.31154	0.950129
7.16063	2.52545	1.43606	1.04981	7.19885	0.902167
6.70273	2.7466	0.686017	0.986219	7.96274	0.862303
6.12486	2.99894	-0.138299	0.921609	8.61307	0.837424
5.49271	3.2863	-1.03795	0.883511	9.16057	0.833505
4.8863	3.61053	-2.00194	0.925033	9.61529	0.852292
4.38109	3.97768	-2.99737	1.09521	9.98295	0.887924
4.02968	4.40144	-3.99063	1.39453	10.2677	0.929937
3.88451	4.88649	-4.968	1.78733	10.4718	0.966579
3.98888	5.42413	-5.90758	2.23952	10.604	0.992311
4.36457	5.99229	-6.78905	2.7144	10.674	1.00615
5.0218	6.55887	-7.59684	3.16321	10.6865	1.00911
5.94916	7.09064	-8.32012	3.53736	10.6398	1.00365
7.11907	7.55912	-8.94998	3.80524	10.526	0.99464
8.48822	7.95015	-9.48292	3.97208	10.3305	0.988579

## Sheet: INT_KNEE
MEAN P1	STD P1	MEAN P2	STD P2	MEAN P3	STD P3
12.4475	4.65939	1.65777	3.43266	52.716	0.714104
14.6063	4.63986	2.75897	3.47005	52.4985	0.70725
16.9277	4.69211	3.98505	3.68891	52.2847	0.705453
19.4096	4.80118	5.40242	4.0109	52.0751	0.70725
22.0469	4.99151	7.07379	4.38399	51.8698	0.711964
24.8299	5.28727	9.05826	4.77277	51.6688	0.718948
27.7437	5.684	11.4101	5.15091	51.4717	0.728608
30.765	6.13891	14.1797	5.49975	51.2755	0.745526
33.8623	6.57629	17.3886	5.82458	51.0755	0.773073
36.9963	6.89854	20.9894	6.15535	50.868	0.80679
40.1196	6.99666	24.9031	6.52401	50.6506	0.837808
43.1748	6.82285	29.0371	6.91855	50.4206	0.860857
46.1047	6.42714	33.3492	7.23413	50.1746	0.881979
48.8475	5.89144	37.8073	7.37805	49.9083	0.908418
51.3267	5.32492	42.3515	7.34092	49.6178	0.943027
53.4539	4.85233	46.8804	7.18449	49.2983	0.983502
55.1681	4.59473	51.2336	6.95594	48.944	1.02604
56.4263	4.60552	55.2395	6.58856	48.5484	1.06763
57.1904	4.8091	58.7259	5.97981	48.1061	1.10687
57.4311	5.04881	61.527	5.10221	47.6122	1.14378
57.1529	5.192	63.4931	3.9971	47.0612	1.17723
56.4563	5.22308	64.4816	2.80694	46.4482	1.20485
55.4712	5.19521	64.4361	1.95069	45.768	1.22249
54.3043	5.15757	63.4755	2.19567	45.0164	1.22694
53.046	5.13701	61.816	3.13749	44.1899	1.21845
51.7563	5.13993	59.6753	4.05035	43.2873	1.19951
50.4471	5.16198	57.2816	4.76763	42.3129	1.17304
49.1093	5.19256	54.8658	5.32987	41.2756	1.14031
47.7326	5.20929	52.5578	5.75511	40.1871	1.10255
46.3161	5.20349	50.4444	5.98888	39.0589	1.06326
44.8581	5.2145	48.5466	5.96367	37.9029	1.02636
43.3665	5.26531	46.7557	5.69965	36.733	0.994021
41.8672	5.32721	44.9658	5.27823	35.5666	0.966667
40.3876	5.33993	43.1023	4.78305	34.4227	0.945256
38.9665	5.24965	41.1417	4.26641	33.3198	0.929444
37.6804	5.07463	39.1571	3.72082	32.2761	0.919557
36.6038	4.86563	37.2635	3.16711	31.31	0.916629
35.7907	4.67063	35.5742	2.66997	30.4396	0.922411
35.2885	4.51274	34.17	2.33089	29.6801	0.938763
35.1027	4.38968	33.0733	2.28339	29.0444	0.96508
35.1883	4.30057	32.285	2.5228	28.5437	0.997626
35.4902	4.24937	31.7852	2.91297	28.188	1.03199
35.9364	4.24501	31.5561	3.33219	27.9868	1.06456
36.4471	4.30334	31.5478	3.69022	27.949	1.09459
36.93	4.42304	31.6792	3.95953	28.082	1.12103
37.2892	4.57494	31.8434	4.13445	28.3892	1.14277
37.4342	4.73363	31.9379	4.21789	28.8696	1.15937
37.2852	4.87999	31.8902	4.24738	29.5172	1.17198
36.7699	5.00344	31.6344	4.28132	30.3255	1.18271
35.8766	5.13687	31.1231	4.3669	31.288	1.193
34.6165	5.3148	30.3161	4.5564	32.3991	1.2037
33.0217	5.53927	29.2236	4.88347	33.65	1.21432
31.1515	5.77764	27.9196	5.32468	35.0285	1.22204
29.0774	5.98735	26.5001	5.82731	36.5196	1.22252
26.8896	6.14863	25.0692	6.30265	38.1081	1.21207
24.6888	6.24814	23.7188	6.70076	39.7808	1.19057
22.567	6.28797	22.4926	7.00497	41.522	1.16198
20.606	6.28994	21.4209	7.19635	43.3132	1.13271
18.8624	6.273	20.5153	7.21453	45.1305	1.10544
17.3612	6.24376	19.7467	7.0133	46.9498	1.07812
16.1186	6.19706	19.0941	6.58618	48.7481	1.04562
15.1419	6.11257	18.5134	5.98313	50.5054	1.00545
14.4265	5.9606	17.9616	5.31378	52.2035	0.959676
13.9437	5.74654	17.3969	4.6602	53.8242	0.913144
13.648	5.5092	16.7726	4.06393	55.3495	0.86998
13.4915	5.30053	16.0508	3.50956	56.7621	0.830344
13.4068	5.18394	15.1895	2.97415	58.0505	0.790409
13.3129	5.21143	14.1751	2.46333	59.2063	0.746897
13.1409	5.3788	13.0203	2.03758	60.2264	0.699224
12.8211	5.63217	11.7722	1.73316	61.1083	0.648616
12.2882	5.89025	10.506	1.49877	61.8507	0.597552
11.5259	6.08288	9.32022	1.29515	62.4516	0.550325
10.587	6.17873	8.2754	1.23306	62.9104	0.511809
9.58501	6.19195	7.39739	1.43902	63.2302	0.485881
8.65054	6.13465	6.66308	1.79271	63.4181	0.471898
7.92381	6.0074	6.00733	2.09207	63.4831	0.467189
7.5066	5.8236	5.36343	2.23654	63.4341	0.470121
7.43575	5.62599	4.66713	2.19662	63.281	0.48199
7.70756	5.45412	3.90612	2.07139	63.0345	0.505456
8.3069	5.30938	3.11294	1.95167	62.7057	0.541126
9.21242	5.15925	2.389	1.86424	62.3048	0.586131
10.3382	4.96801	1.8436	1.79207	61.8392	0.634205
11.5034	4.75903	1.54803	1.66848	61.3165	0.677682
12.4965	4.56774	1.51072	1.51175	60.7447	0.711172
13.1109	4.3783	1.62917	1.44968	60.1352	0.735704
13.1735	4.14593	1.753	1.53986	59.4997	0.755605
12.6387	3.91952	1.74835	1.68996	58.8501	0.773508
11.6388	3.80409	1.55106	1.79126	58.1972	0.788436
10.3248	3.83113	1.16834	1.87805	57.551	0.798128
8.81571	3.9247	0.68134	2.00911	56.9204	0.802426
7.22285	3.96101	0.161843	2.17458	56.3132	0.801269
5.67458	3.89023	-0.342188	2.30958	55.7348	0.796146
4.28293	3.74155	-0.766344	2.40695	55.1887	0.789297
3.14294	3.55764	-1.04485	2.57003	54.6782	0.781642
2.33538	3.37789	-1.14359	2.84446	54.2071	0.77118
1.92962	3.2321	-1.04513	3.17339	53.778	0.755388
1.9915	3.13812	-0.73883	3.44834	53.3899	0.73517
2.58633	3.10793	-0.217613	3.55755	53.0401	0.712416
3.78737	3.16351	0.526217	3.41474	52.7249	0.689088
5.68092	3.35947	1.50419	3.00906	52.4391	0.667188

## Sheet: DFL_ANKLE
MEAN P1	STD P1	MEAN P2	STD P2	MEAN P3	STD P3
-7.28354	3.67922	0.948449	2.43975	-16.4961	1.87052
-7.58685	3.81588	0.538782	2.46119	-18.31	1.84005
-8.04844	3.97432	0.218133	2.45989	-20.1573	1.7965
-8.63766	4.1549	-0.0366086	2.45226	-22.0227	1.76391
-9.32063	4.35955	-0.252362	2.45921	-23.8874	1.76095
-10.0599	4.58505	-0.457166	2.49649	-25.7302	1.79278
-10.8173	4.82237	-0.677023	2.57047	-27.5276	1.85092
-11.5558	5.05992	-0.934177	2.67637	-29.255	1.9211
-12.2409	5.28809	-1.24049	2.8067	-30.8981	2.00252
-12.8511	5.50328	-1.59673	2.96967	-32.4512	2.10019
-13.3945	5.70632	-1.9993	3.17789	-33.9058	2.21265
-13.8686	5.89828	-2.45275	3.44836	-35.2545	2.33133
-14.2413	6.06935	-2.99216	3.77144	-36.505	2.45052
-14.4879	6.20346	-3.6621	4.08437	-37.6697	2.56869
-14.623	6.28633	-4.463	4.32963	-38.7549	2.67545
-14.6659	6.31383	-5.3634	4.47951	-39.7492	2.74594
-14.6218	6.30621	-6.35612	4.54781	-40.6429	2.75937
-14.4878	6.29849	-7.44336	4.56271	-41.4426	2.70957
-14.2966	6.31752	-8.63031	4.54672	-42.1889	2.62022
-14.1095	6.3744	-9.91759	4.52438	-42.9369	2.51074
-13.9827	6.46845	-11.3108	4.53347	-43.7249	2.39781
-13.9552	6.60475	-12.8062	4.59088	-44.5677	2.2944
-14.0514	6.79708	-14.3959	4.67303	-45.4655	2.20448
-14.2926	7.04625	-16.0591	4.75477	-46.4052	2.12529
-14.718	7.33157	-17.7612	4.81755	-47.3559	2.0527
-15.3801	7.61857	-19.4563	4.85113	-48.2838	1.97803
-16.3068	7.88273	-21.1051	4.8451	-49.1474	1.87676
-17.4844	8.10569	-22.6733	4.82265	-49.8937	1.73312
-18.8521	8.26783	-24.1149	4.85188	-50.4547	1.55287
-20.3162	8.34624	-25.3436	5.01917	-50.7516	1.34522
-21.7603	8.32854	-26.2282	5.3382	-50.7077	1.11408
-23.08	8.2183	-26.6404	5.74871	-50.2536	0.881256
-24.193	8.02998	-26.4801	6.16969	-49.3485	0.739674
-25.0429	7.78188	-25.6845	6.53969	-47.9853	0.808692
-25.6153	7.49867	-24.2945	6.83549	-46.1959	1.06835
-25.946	7.20547	-22.4131	7.02986	-44.0474	1.40267
-26.0956	6.91597	-20.2015	7.10894	-41.6277	1.75246
-26.1156	6.64745	-17.8063	7.08796	-39.0171	2.07781
-26.0484	6.41112	-15.3616	7.00119	-36.2706	2.35368
-25.9167	6.22316	-12.9814	6.88301	-33.4307	2.5693
-25.7445	6.09124	-10.7411	6.76184	-30.5409	2.72236
-25.5601	6.00988	-8.69721	6.65522	-27.6447	2.81591
-25.3814	5.96892	-6.89022	6.57071	-24.7905	2.85807
-25.2161	5.94101	-5.35517	6.506	-22.0209	2.86097
-25.0694	5.92439	-4.13068	6.46724	-19.3731	2.83465
-24.9682	5.92642	-3.24658	6.47483	-16.8667	2.79249
-24.9524	5.9539	-2.72651	6.56275	-14.5004	2.74237
-25.0749	6.02325	-2.59381	6.75337	-12.2547	2.69152
-25.3849	6.14285	-2.83611	7.04984	-10.1047	2.64527
-25.9177	6.30776	-3.39752	7.44227	-8.02949	2.6046
-26.6855	6.50214	-4.19682	7.8941	-6.01685	2.56423
-27.6621	6.70597	-5.13486	8.33409	-4.05852	2.5154
-28.792	6.90105	-6.09693	8.67442	-2.14989	2.44753
-29.9928	7.08647	-6.97662	8.82946	-0.291396	2.35498
-31.1379	7.27536	-7.67642	8.73876	1.5122	2.2371
-32.0962	7.47543	-8.15972	8.42333	3.24925	2.10372
-32.7449	7.68533	-8.43128	7.94438	4.90594	1.97013
-32.9933	7.89394	-8.50563	7.37379	6.47146	1.85283
-32.795	8.08258	-8.41053	6.76688	7.94371	1.75962
-32.1524	8.22503	-8.1787	6.14964	9.32587	1.69084
-31.1275	8.29808	-7.84436	5.52888	10.623	1.64529
-29.8107	8.28713	-7.43687	4.91586	11.8403	1.62186
-28.2978	8.1806	-6.97351	4.33426	12.9825	1.6184
-26.684	7.9813	-6.46874	3.81112	14.0567	1.62992
-25.0522	7.71775	-5.94175	3.37663	15.0705	1.65126
-23.4547	7.42512	-5.40644	3.04654	16.028	1.67907
-21.9227	7.13318	-4.87263	2.81292	16.9285	1.71489
-20.4751	6.86014	-4.35868	2.64804	17.7626	1.759
-19.1179	6.61237	-3.87478	2.52436	18.5171	1.81326
-17.8423	6.38832	-3.43583	2.41992	19.1766	1.87772
-16.6371	6.18444	-3.04338	2.33187	19.7267	1.94981
-15.4918	5.99345	-2.69254	2.26941	20.1594	2.01813
-14.3831	5.80773	-2.37437	2.23547	20.4694	2.07167
-13.2925	5.61965	-2.06908	2.21599	20.6505	2.10751
-12.2137	5.42269	-1.76122	2.18307	20.6932	2.13243
-11.1578	5.21439	-1.43927	2.11541	20.5844	2.15226
-10.136	4.99024	-1.11622	2.01517	20.3128	2.169
-9.14772	4.75355	-0.819381	1.89881	19.8691	2.18253
-8.18435	4.512	-0.576314	1.77444	19.2542	2.19444
-7.23556	4.26889	-0.403957	1.63893	18.4739	2.20869
-6.30123	4.02461	-0.286793	1.48476	17.533	2.22784
-5.38925	3.78306	-0.194208	1.31293	16.4316	2.24883
-4.52773	3.55166	-0.0976775	1.13415	15.1707	2.26487
-3.74269	3.33613	0.0163384	0.963596	13.7587	2.2675
-3.04226	3.14086	0.141863	0.813841	12.2129	2.25594
-2.42086	2.97397	0.266848	0.700079	10.5533	2.23672
-1.89226	2.8411	0.38149	0.63827	8.79911	2.21346
-1.49819	2.74408	0.487232	0.628295	6.96846	2.18817
-1.27299	2.68407	0.582331	0.648095	5.07698	2.16134
-1.23299	2.65991	0.651662	0.670448	3.13874	2.13456
-1.37483	2.67111	0.688781	0.704994	1.16797	2.10878
-1.66707	2.7157	0.692938	0.7773	-0.8171	2.07743
-2.06475	2.78542	0.678738	0.891197	-2.80394	2.03164
-2.5329	2.8622	0.666966	1.03844	-4.78498	1.96552
-3.04505	2.92784	0.655249	1.20994	-6.76259	1.88551
-3.57935	2.96999	0.633929	1.39394	-8.74207	1.80256
-4.12243	2.98413	0.593005	1.57547	-10.7277	1.72535
-4.66661	2.97662	0.522566	1.7379	-12.7206	1.66012
-5.21105	2.96456	0.411755	1.86271	-14.7191	1.6109
-5.76207	2.97634	0.251113	1.93084	-16.7196	1.57968

## Sheet: INV_ANKLE
MEAN P1	STD P1	MEAN P2	STD P2	MEAN P3	STD P3
26.4245	5.79205	7.2808	5.59135	47.7346	0.948485
28.0792	5.8428	9.04093	5.71828	47.8894	0.878384
29.8999	5.90811	10.6059	5.92477	47.9537	0.838662
31.8173	5.99176	12.0663	6.17703	47.9119	0.818957
33.7615	6.10386	13.5079	6.45899	47.7501	0.807837
35.6682	6.24256	15.0082	6.75736	47.4606	0.794349
37.4846	6.38911	16.6332	7.05823	47.0423	0.770481
39.1749	6.51394	18.4371	7.35004	46.5006	0.73322
40.7209	6.58234	20.4459	7.65204	45.851	0.68818
42.1305	6.56026	22.6395	8.03026	45.1162	0.644794
43.4392	6.40745	24.9747	8.51641	44.3227	0.611338
44.6505	6.10634	27.4101	9.08265	43.5003	0.59453
45.7282	5.67583	29.9575	9.60589	42.6844	0.599176
46.6413	5.16846	32.6378	9.96436	41.9091	0.625736
47.3754	4.69082	35.4214	10.131	41.2037	0.670713
47.9021	4.38636	38.2337	10.1522	40.5917	0.729229
48.1801	4.36534	40.9825	10.0989	40.0945	0.795369
48.1624	4.62157	43.5659	10.0061	39.7324	0.862573
47.8091	5.03449	45.8673	9.85751	39.5238	0.926071
47.0828	5.46158	47.7462	9.6157	39.4791	0.981868
45.948	5.80973	49.0571	9.25443	39.5998	1.02648
44.4141	6.0701	49.6465	8.7727	39.8819	1.05722
42.5261	6.26272	49.3987	8.20459	40.3173	1.07211
40.3451	6.40855	48.2936	7.6588	40.8955	1.07063
37.9487	6.52457	46.3768	7.2584	41.6025	1.05394
35.4064	6.61593	43.7185	7.07559	42.4216	1.02613
32.7429	6.68392	40.4294	7.11536	43.3361	0.993948
29.9555	6.73369	36.6617	7.3023	44.328	0.963976
27.0319	6.7603	32.5393	7.51408	45.3798	0.942212
23.9664	6.76072	28.1829	7.61411	46.4733	0.93579
20.7598	6.76051	23.6974	7.51056	47.5897	0.946701
17.4329	6.7827	19.1041	7.21298	48.7141	0.967505
14.0246	6.83238	14.4128	6.76545	49.838	0.986773
10.5772	6.90067	9.64203	6.22252	50.9565	0.993633
7.15019	6.98028	4.84498	5.64912	52.0642	0.986616
3.85406	7.08906	0.141584	5.09173	53.1542	0.968035
0.805763	7.25702	-4.30826	4.65788	54.2159	0.944538
-1.8888	7.50152	-8.34535	4.4997	55.2378	0.92037
-4.12934	7.80681	-11.8428	4.7475	56.2058	0.897136
-5.85356	8.13173	-14.7305	5.43525	57.1037	0.875945
-7.04736	8.43847	-16.9712	6.43497	57.9155	0.859756
-7.71888	8.69949	-18.5708	7.56646	58.6295	0.851394
-7.90673	8.90581	-19.5457	8.69082	59.2389	0.851708
-7.68713	9.07513	-19.9573	9.7047	59.7421	0.860684
-7.16711	9.22409	-19.9362	10.591	60.1424	0.87621
-6.47047	9.34812	-19.6517	11.348	60.4419	0.891516
-5.72631	9.4409	-19.2591	11.9864	60.6406	0.899754
-5.0531	9.49825	-18.8522	12.5465	60.7374	0.898491
-4.55491	9.51799	-18.4581	13.0353	60.7388	0.886684
-4.24862	9.51736	-18.0563	13.4389	60.6596	0.86244
-4.11012	9.51513	-17.6172	13.755	60.5204	0.826792
-4.086	9.50473	-17.1206	13.9803	60.336	0.785545
-4.09353	9.4577	-16.5537	14.095	60.1148	0.748795
-4.05924	9.35835	-15.9035	14.0666	59.8614	0.72116
-3.92568	9.2171	-15.151	13.8446	59.5809	0.702867
-3.64278	9.04456	-14.2451	13.4429	59.2829	0.693839
-3.18093	8.85964	-13.1716	12.9237	58.9736	0.695427
-2.52629	8.68457	-11.9369	12.3466	58.6539	0.707647
-1.68623	8.52722	-10.5814	11.6747	58.3181	0.726258
-0.695927	8.38487	-9.19578	10.8403	57.9623	0.744539
0.40368	8.24953	-7.83916	9.81332	57.5858	0.759071
1.57184	8.10568	-6.58284	8.64565	57.1914	0.770657
2.76773	7.9344	-5.46635	7.47611	56.7824	0.783175
3.94733	7.73937	-4.50878	6.42508	56.3589	0.802597
5.06229	7.55184	-3.72681	5.57408	55.918	0.832353
6.07426	7.41085	-3.12784	4.93839	55.4549	0.870525
6.93985	7.35529	-2.73304	4.50146	54.9688	0.913484
7.61032	7.40905	-2.54142	4.21273	54.4605	0.957617
8.06295	7.55655	-2.53402	4.03687	53.934	1.00204
8.27593	7.74992	-2.6557	3.92043	53.3917	1.04728
8.22662	7.92441	-2.8317	3.81284	52.8349	1.09589
7.92464	8.02013	-2.9685	3.70823	52.2613	1.14987
7.43481	8.00892	-3.00998	3.64685	51.6691	1.20997
6.86913	7.90455	-2.93715	3.65273	51.0595	1.27603
6.35399	7.72676	-2.77189	3.67931	50.4381	1.34595
6.02782	7.48894	-2.57399	3.64427	49.8115	1.41548
5.98015	7.20587	-2.39559	3.5022	49.1866	1.48022
6.22478	6.90598	-2.28078	3.25806	48.5702	1.53753
6.73319	6.62004	-2.22625	2.97961	47.97	1.58739
7.46869	6.36281	-2.18885	2.72678	47.3935	1.63059
8.39978	6.12889	-2.08239	2.53676	46.8475	1.66676
9.45797	5.90734	-1.83035	2.42296	46.3365	1.6945
10.5158	5.70244	-1.39042	2.38726	45.8654	1.71168
11.4234	5.51086	-0.770713	2.44	45.439	1.71673
12.0337	5.29923	-0.0612471	2.5812	45.0646	1.70994
12.2278	5.02289	0.618475	2.76787	44.7502	1.69354
12.0099	4.69676	1.1676	2.92836	44.5028	1.67091
11.5591	4.39371	1.53738	2.98876	44.3281	1.64349
11.0555	4.16161	1.75079	2.96787	44.2307	1.60981
10.6231	3.99958	1.90838	2.92124	44.2141	1.56888
10.3511	3.86564	2.0862	2.89201	44.2784	1.51947
10.3012	3.73347	2.32555	2.90042	44.4173	1.46228
10.5	3.62886	2.65119	2.97177	44.6225	1.3982
10.9641	3.5846	3.07525	3.16959	44.8846	1.32941
11.7015	3.61722	3.61321	3.48863	45.1944	1.25844
12.7099	3.72118	4.27794	3.85031	45.5403	1.18809
13.9862	3.87578	5.07779	4.15906	45.9064	1.12265
15.5273	4.06255	6.01773	4.34008	46.2726	1.06735
17.3368	4.278	7.10227	4.35431	46.6167	1.02787
19.43	4.5439	8.33332	4.21148	46.9142	1.00936

## Sheet: INT_ANKLE
MEAN P1	STD P1	MEAN P2	STD P2	MEAN P3	STD P3
-5.95882	4.31453	-6.23955	2.70605	64.2	0.578715
-4.57236	4.27268	-6.12093	2.908	64.2583	0.551908
-3.10877	4.23735	-5.78389	3.19716	64.3057	0.54921
-1.54213	4.20485	-5.19001	3.549	64.3553	0.562184
0.156932	4.20677	-4.29806	3.94823	64.4181	0.583289
2.01848	4.27773	-3.06194	4.36988	64.5033	0.605664
4.06825	4.4315	-1.42758	4.78327	64.6169	0.623963
6.32424	4.65058	0.666987	5.16713	64.7593	0.635675
8.79415	4.89596	3.27098	5.53799	64.923	0.644475
11.4645	5.12414	6.37243	5.94886	65.0975	0.655154
14.2787	5.31797	9.91963	6.44174	65.2742	0.668509
17.1566	5.504	13.8314	7.00148	65.4435	0.680986
20.0254	5.73117	18.0505	7.56213	65.5906	0.689399
22.8036	6.02823	22.5258	8.07444	65.6997	0.692743
25.3692	6.38629	27.1987	8.51529	65.7588	0.691849
27.5948	6.7699	31.979	8.89656	65.762	0.690867
29.3885	7.15362	36.6916	9.19629	65.7046	0.694112
30.6895	7.51893	41.1432	9.32637	65.5788	0.704064
31.4244	7.83464	45.1327	9.21035	65.3691	0.721654
31.514	8.05387	48.4504	8.8145	65.0537	0.743965
30.912	8.14652	50.8871	8.14783	64.6119	0.767021
29.666	8.14173	52.2291	7.27356	64.0262	0.789051
27.8786	8.07297	52.329	6.34061	63.281	0.812696
25.6566	7.97239	51.2167	5.58625	62.3619	0.839886
23.0952	7.86174	49.0376	5.1976	61.2566	0.871296
20.2517	7.75142	45.9669	5.16122	59.9537	0.907203
17.1311	7.66013	42.219	5.38071	58.4485	0.948423
13.7262	7.61321	38.0429	5.80972	56.7452	0.994398
10.0464	7.62322	33.6152	6.39299	54.8598	1.04208
6.13333	7.69367	29.1095	6.9782	52.8186	1.0873
2.06511	7.82663	24.6885	7.40707	50.6567	1.12736
-2.04936	8.01226	20.3866	7.65742	48.4216	1.16147
-6.08212	8.20437	16.2372	7.81345	46.1699	1.18875
-9.91148	8.33124	12.3125	7.95502	43.9572	1.20943
-13.4297	8.32448	8.70586	8.08531	41.829	1.22058
-16.5247	8.18382	5.58532	8.07545	39.8171	1.22356
-19.1176	7.94074	3.11054	7.86977	37.9381	1.21894
-21.1545	7.65714	1.41	7.52452	36.2032	1.20858
-22.5962	7.39658	0.531902	7.16421	34.6204	1.19387
-23.4407	7.20641	0.420709	6.99354	33.1953	1.17409
-23.7426	7.09304	0.995356	7.11706	31.9303	1.14845
-23.5845	7.04845	2.12924	7.44362	30.8275	1.11482
-23.0662	7.06019	3.69791	7.81219	29.8877	1.07026
-22.3014	7.08433	5.52286	8.05664	29.1113	1.01484
-21.4156	7.08413	7.34104	8.14461	28.4968	0.948831
-20.5596	7.03605	8.86281	8.09773	28.0411	0.874553
-19.8937	6.92985	9.83058	7.97795	27.7406	0.797978
-19.5816	6.77816	10.0595	7.90155	27.5921	0.727187
-19.7723	6.59747	9.46552	7.92775	27.5931	0.6674
-20.5367	6.41543	8.08259	8.04651	27.7404	0.620871
-21.8868	6.23987	6.01933	8.20409	28.028	0.588581
-23.7551	6.06106	3.47655	8.34099	28.4458	0.570917
-26.0021	5.86627	0.729632	8.42323	28.9804	0.567761
-28.4527	5.65519	-1.967	8.40767	29.616	0.577705
-30.8846	5.45651	-4.3918	8.2576	30.3379	0.597272
-33.0786	5.30491	-6.41723	7.97775	31.1325	0.622987
-34.8465	5.23037	-8.01649	7.63449	31.9857	0.654123
-36.0514	5.2495	-9.18892	7.299	32.8832	0.69128
-36.6228	5.35131	-9.97568	6.99813	33.8116	0.73279
-36.5668	5.49122	-10.4656	6.72388	34.7613	0.773115
-35.96	5.61141	-10.7364	6.42348	35.7263	0.807727
-34.9165	5.66048	-10.8729	6.06453	36.7041	0.836488
-33.5641	5.59136	-10.9272	5.65007	37.6944	0.864563
-32.0355	5.39778	-10.9303	5.19346	38.6978	0.900086
-30.4586	5.11225	-10.9162	4.73867	39.7152	0.949522
-28.9202	4.77416	-10.906	4.32219	40.747	1.01489
-27.4886	4.43187	-10.9237	3.96429	41.7955	1.09288
-26.2224	4.13341	-10.9919	3.68508	42.8621	1.17699
-25.1427	3.91926	-11.1151	3.48974	43.9481	1.26085
-24.2516	3.81572	-11.282	3.3539	45.053	1.33968
-23.5496	3.82292	-11.4496	3.24694	46.1746	1.41328
-23.0142	3.92214	-11.5537	3.16992	47.3093	1.48498
-22.565	4.07115	-11.5479	3.14962	48.4533	1.55837
-22.096	4.22826	-11.3945	3.21522	49.6024	1.63429
-21.5114	4.35391	-11.094	3.32939	50.7527	1.70867
-20.736	4.40876	-10.6819	3.40264	51.8977	1.77573
-19.7397	4.38575	-10.2298	3.37136	53.0296	1.82999
-18.5343	4.31488	-9.8286	3.21456	54.1394	1.86935
-17.1454	4.23105	-9.53388	2.9902	55.2206	1.89464
-15.5913	4.14722	-9.35475	2.75499	56.2676	1.90758
-13.8907	4.06211	-9.21459	2.52293	57.2723	1.91085
-12.093	3.97433	-9.01289	2.28845	58.2219	1.90673
-10.3183	3.89078	-8.67171	2.01092	59.1029	1.89724
-8.71195	3.81585	-8.16917	1.68271	59.9043	1.8837
-7.41001	3.73082	-7.58487	1.37526	60.6214	1.86552
-6.52825	3.60936	-7.04619	1.18373	61.2523	1.84234
-6.12921	3.47603	-6.67501	1.13339	61.797	1.81362
-6.18146	3.38557	-6.53373	1.20689	62.2563	1.77892
-6.63342	3.36555	-6.62255	1.44402	62.6326	1.73788
-7.43661	3.39138	-6.88642	1.82409	62.9297	1.68983
-8.52464	3.40669	-7.26654	2.2492	63.1543	1.63455
-9.79067	3.38748	-7.72445	2.59828	63.3162	1.57528
-11.119	3.34999	-8.19833	2.80593	63.4257	1.51715
-12.4069	3.3109	-8.6176	2.91139	63.4938	1.46532
-13.5596	3.28171	-8.96054	2.96948	63.5298	1.42187
-14.4847	3.27053	-9.22111	3.00712	63.5422	1.38616
-15.0956	3.28505	-9.39244	3.00843	63.5382	1.35822
-15.3057	3.33923	-9.46503	2.92152	63.5257	1.33824
-15.028	3.45993	-9.42576	2.68927	63.5128	1.32606
-14.1698	3.69384	-9.25266	2.33835	63.5063	1.32141
