# Supplementary material for: Methodology for three-dimensional analysis of asymmetries in joint moments in cycling
Source: Front Bioeng Biotechnol. 2026 Jan 7;13:1692531. doi: 10.3389/fbioe.2025.1692531 (PMC12818791; doi:10.3389/fbioe.2025.1692531)
Supplement: Supplementary file 4 [file Table6.xlsx]

## Sheet: FL_HIP
MEAN P1	STD P1	MEAN P2	STD P2	MEAN P3	STD P3
-25.0836	9.86266	-25.6744	9.97822	-2.97777	4.67731
-25.1428	10.2051	-27.6884	10.0444	-3.28716	5.16938
-25.1259	10.5258	-29.5059	10.1133	-3.7335	5.75238
-25.0163	10.8517	-31.1432	10.2144	-4.23003	6.41605
-24.7936	11.2111	-32.6009	10.3781	-4.70322	7.16451
-24.4311	11.6193	-33.8542	10.6239	-5.07781	7.99162
-23.9013	12.0782	-34.8626	10.9596	-5.29232	8.87565
-23.1834	12.5928	-35.5777	11.3791	-5.30464	9.79258
-22.2797	13.1795	-35.9651	11.8643	-5.08756	10.7525
-21.303	13.8322	-36.1189	12.3598	-4.70275	11.7946
-20.3541	14.4816	-36.1525	12.8153	-4.192	12.9166
-19.4754	15.057	-36.1344	13.2214	-3.54946	14.097
-18.7125	15.5547	-36.0849	13.6038	-2.86563	15.3003
-18.0817	15.9882	-35.9814	13.9948	-2.25738	16.5035
-17.5418	16.3365	-35.7868	14.4152	-1.852	17.6815
-16.9899	16.5632	-35.4665	14.8855	-1.72423	18.8101
-16.3939	16.6956	-35.0529	15.392	-1.8586	19.9266
-15.7682	16.799	-34.6053	15.8928	-2.14366	21.1093
-15.1061	16.9584	-34.1724	16.3436	-2.44001	22.3296
-14.4095	17.2633	-33.7846	16.7252	-2.57808	23.4942
-13.6926	17.6926	-33.454	17.0589	-2.48311	24.5242
-12.9501	18.1576	-33.1759	17.3922	-2.16301	25.3178
-12.2016	18.6514	-32.9389	17.7657	-1.69531	25.834
-11.5754	19.2259	-32.7424	18.1837	-1.15327	26.0343
-11.2028	19.9132	-32.5934	18.6173	-0.604879	25.9379
-11.166	20.6793	-32.5037	19.014	-0.105745	25.6365
-11.4667	21.4324	-32.4717	19.329	0.330964	25.2007
-12.0452	22.1239	-32.4783	19.5758	0.682279	24.7412
-12.8559	22.7319	-32.5439	19.7642	0.84167	24.4125
-13.8709	23.2205	-32.7088	19.8926	0.654757	24.2064
-15.042	23.561	-32.9583	19.9557	-0.0513829	23.9913
-16.26	23.7161	-33.2538	19.9151	-1.37649	23.5094
-17.4245	23.6467	-33.5625	19.746	-3.30605	22.4664
-18.481	23.3703	-33.8373	19.4396	-5.76957	20.8924
-19.3635	22.9388	-34.0329	18.9881	-8.56503	19.1239
-20.0132	22.3991	-34.1274	18.393	-11.3705	17.5133
-20.372	21.7856	-34.1048	17.6619	-13.9072	16.3499
-20.3486	21.1469	-34.0085	16.7915	-15.9484	15.6736
-19.847	20.5524	-33.9122	15.8193	-17.4565	15.3437
-18.8474	20.1058	-33.8653	14.8025	-18.544	15.2465
-17.3893	19.9071	-33.8813	13.7819	-19.3103	15.2745
-15.5763	19.9361	-33.9132	12.7821	-19.8502	15.3345
-13.531	20.11	-33.8881	11.8165	-20.2078	15.3742
-11.3286	20.3237	-33.7154	10.9046	-20.3589	15.4011
-8.99244	20.5447	-33.3239	10.1021	-20.2846	15.4412
-6.53951	20.8313	-32.6998	9.45088	-20.0076	15.4683
-3.99319	21.2277	-31.8551	8.96581	-19.4992	15.3842
-1.41772	21.7571	-30.8095	8.65122	-18.7616	15.0742
1.10832	22.3734	-29.5472	8.49442	-17.8223	14.5119
3.4889	22.9857	-28.0658	8.48115	-16.6873	13.7654
5.64272	23.5013	-26.3955	8.57236	-15.3392	12.937
7.51301	23.8528	-24.5924	8.73681	-13.7933	12.0947
9.0764	23.9977	-22.7159	8.98863	-12.0929	11.2654
10.3568	23.9359	-20.8285	9.3315	-10.3096	10.4313
11.3894	23.7121	-18.9822	9.74915	-8.5433	9.56631
12.1398	23.413	-17.2307	10.1784	-6.88843	8.67225
12.5118	23.1229	-15.6179	10.5562	-5.41633	7.78577
12.4185	22.9068	-14.172	10.8298	-4.15276	6.96513
11.8496	22.7647	-12.9212	10.9596	-3.08636	6.25611
10.9037	22.6316	-11.8653	10.9446	-2.19221	5.68542
9.78252	22.4529	-10.992	10.7959	-1.44159	5.25728
8.64874	22.2049	-10.2796	10.5351	-0.812254	4.95896
7.57664	21.9095	-9.70082	10.1869	-0.317649	4.77369
6.57886	21.6158	-9.21399	9.77038	0.0210457	4.67125
5.63352	21.3694	-8.78518	9.28767	0.213037	4.6166
4.67333	21.0817	-8.39548	8.74821	0.296748	4.59157
3.62779	20.5943	-8.04426	8.17772	0.325839	4.58414
2.43828	19.7477	-7.74173	7.60524	0.346233	4.58403
1.05228	18.4408	-7.49096	7.0599	0.365274	4.58292
-0.470617	16.844	-7.28192	6.56965	0.379205	4.56732
-2.00463	15.2898	-7.0964	6.14467	0.389171	4.52957
-3.45809	14.0052	-6.90549	5.77794	0.389934	4.47607
-4.76927	13.0819	-6.68523	5.46082	0.367127	4.41999
-5.91293	12.4691	-6.42515	5.18433	0.311022	4.3689
-6.92041	12.0329	-6.11844	4.94405	0.222062	4.3182
-7.83486	11.68	-5.77879	4.73694	0.115517	4.27066
-8.70612	11.3557	-5.44617	4.55669	0.00861856	4.23549
-9.58271	11.0251	-5.16361	4.39752	-0.0882673	4.22384
-10.5036	10.6714	-4.96413	4.25969	-0.166503	4.24257
-11.4837	10.3049	-4.86456	4.15423	-0.215023	4.2628
-12.5029	9.97355	-4.87284	4.09399	-0.223773	4.24887
-13.5434	9.72471	-4.99928	4.08531	-0.186434	4.17105
-14.5862	9.58915	-5.25497	4.12723	-0.109254	4.02996
-15.6274	9.55852	-5.63155	4.2111	-0.0152435	3.86834
-16.6788	9.59421	-6.10703	4.32462	0.0737867	3.72712
-17.7648	9.65546	-6.6598	4.45534	0.139078	3.63012
-18.8921	9.71569	-7.2619	4.59926	0.182783	3.58012
-20.0049	9.78029	-7.88009	4.77684	0.225021	3.56261
-21.0413	9.85411	-8.50018	5.00604	0.286052	3.56102
-21.948	9.94454	-9.12318	5.30234	0.374956	3.56898
-22.7129	10.0228	-9.77127	5.66351	0.487619	3.59079
-23.3807	10.0645	-10.4646	6.06891	0.603444	3.63213
-23.9866	10.0511	-11.2104	6.4934	0.70601	3.68953
-24.5613	9.99624	-12.0073	6.9195	0.776854	3.76268
-25.1161	9.95286	-12.8507	7.34448	0.78397	3.86296
-25.6443	9.95069	-13.7446	7.76398	0.699697	3.99819
-26.1366	9.99608	-14.7013	8.17094	0.501558	4.16907
-26.5819	10.0812	-15.7362	8.55601	0.173905	4.37162
-26.9661	10.1984	-16.8723	8.91136	-0.291424	4.60475
-27.2776	10.3523	-18.1397	9.23642	-0.897197	4.87369

## Sheet: AD_HIP
MEAN P1	STD P1	MEAN P2	STD P2	MEAN P3	STD P3
-7.89766	5.1216	8.8674	8.82592	-2.81647	3.4429
-7.46353	5.50642	10.6649	9.6771	-2.38754	3.79404
-6.8456	5.69823	12.7053	10.6322	-1.81332	4.20139
-6.09482	5.75117	14.903	11.6211	-1.13037	4.64076
-5.25185	5.73627	17.1775	12.6068	-0.369469	5.1056
-4.34983	5.71363	19.4504	13.5618	0.443923	5.58487
-3.41443	5.72015	21.6473	14.4584	1.29033	6.06179
-2.46619	5.77094	23.6926	15.2648	2.15238	6.5138
-1.51352	5.87438	25.5147	15.9442	3.01111	6.92019
-0.532799	6.03926	27.0658	16.4431	3.8354	7.27479
0.522704	6.27537	28.3193	16.7208	4.58416	7.58618
1.70586	6.60604	29.2812	16.7769	5.21465	7.86014
3.06784	7.04351	29.9547	16.6211	5.71386	8.08591
4.66893	7.60476	30.3237	16.2821	6.11108	8.25617
6.50871	8.33988	30.3866	15.8026	6.44865	8.3688
8.52147	9.2794	30.1532	15.231	6.76444	8.44463
10.6148	10.4122	29.6078	14.5974	7.05099	8.51326
12.6616	11.6684	28.7302	13.8995	7.22688	8.59443
14.5884	12.9267	27.5078	13.1276	7.20778	8.68251
16.3726	14.0682	25.9296	12.3137	6.91132	8.74359
18.0063	15.0621	23.9745	11.545	6.25757	8.73285
19.5061	15.8867	21.6252	10.9137	5.17651	8.61255
20.8889	16.5063	18.8845	10.4782	3.61624	8.37354
22.1992	16.9341	15.8427	10.2614	1.55913	8.03007
23.477	17.1613	12.6407	10.2672	-0.954618	7.65112
24.7711	17.1398	9.45397	10.4506	-3.86696	7.33735
26.1276	16.8734	6.43366	10.7563	-7.09224	7.19544
27.5292	16.4389	3.64937	11.1932	-10.5283	7.30946
28.9523	15.9426	1.16151	11.7641	-14.0403	7.62734
30.3415	15.4417	-0.990997	12.4506	-17.4836	7.98193
31.65	14.9491	-2.76561	13.1924	-20.7286	8.19365
32.8304	14.4604	-4.14154	13.8888	-23.7182	8.15228
33.8362	13.9348	-5.13939	14.4212	-26.4736	7.83783
34.6428	13.3106	-5.82907	14.7047	-29.0265	7.3355
35.2401	12.5754	-6.34313	14.7268	-31.3969	6.77553
35.6243	11.8341	-6.81721	14.51	-33.5505	6.24556
35.7698	11.2029	-7.36611	14.1382	-35.4804	5.81902
35.601	10.7006	-8.00287	13.7063	-37.2098	5.54318
35.0328	10.3355	-8.66128	13.2594	-38.7646	5.43439
34.0301	10.1027	-9.24228	12.7889	-40.1637	5.4624
32.6088	9.98113	-9.67601	12.2944	-41.4028	5.55302
30.8639	9.92071	-9.99755	11.8322	-42.4371	5.62616
28.8964	9.84328	-10.2633	11.4261	-43.237	5.65635
26.7631	9.73671	-10.5117	11.0585	-43.7893	5.64079
24.4611	9.62516	-10.7121	10.7118	-44.0854	5.5601
21.9441	9.53659	-10.7918	10.3745	-44.0812	5.39662
19.142	9.46344	-10.6856	10.0319	-43.7353	5.155
16.1071	9.37303	-10.3691	9.68003	-43.0254	4.87176
12.9849	9.23557	-9.9382	9.34956	-41.977	4.59633
9.93709	9.02406	-9.50331	9.06105	-40.6661	4.38165
7.12109	8.68709	-9.15283	8.82696	-39.1981	4.25919
4.56961	8.2166	-8.89863	8.67481	-37.6637	4.23525
2.21262	7.64115	-8.68394	8.66577	-36.1369	4.30662
-0.0284423	7.04754	-8.46269	8.81764	-34.6612	4.45493
-2.21602	6.56625	-8.21876	9.09205	-33.2711	4.64238
-4.30281	6.30124	-7.99927	9.39416	-31.9901	4.83324
-6.19486	6.31596	-7.85075	9.63144	-30.8287	4.98502
-7.7649	6.57214	-7.80618	9.76623	-29.7771	5.06114
-8.92035	6.94743	-7.85019	9.80865	-28.796	5.05628
-9.62434	7.35193	-7.93621	9.79542	-27.8408	4.96768
-9.91686	7.76085	-8.02701	9.74338	-26.8816	4.80708
-9.8899	8.1735	-8.09556	9.65338	-25.9196	4.60586
-9.67258	8.56714	-8.15254	9.52415	-24.9483	4.3981
-9.37897	8.88953	-8.22042	9.3606	-23.9546	4.21765
-9.06572	9.09252	-8.3004	9.16653	-22.9245	4.07892
-8.74805	9.15722	-8.38117	8.95039	-21.8458	3.97653
-8.40114	9.08779	-8.43316	8.72409	-20.7192	3.89047
-7.99357	8.87477	-8.41381	8.49086	-19.5549	3.79597
-7.5146	8.53658	-8.302	8.24831	-18.3624	3.67687
-6.99737	8.15122	-8.09	7.99657	-17.1541	3.51689
-6.50803	7.83655	-7.78135	7.74093	-15.9447	3.30225
-6.1107	7.67048	-7.39195	7.48469	-14.7448	3.05074
-5.84333	7.63467	-6.94621	7.22787	-13.5653	2.79699
-5.71131	7.66247	-6.4848	6.95655	-12.413	2.57711
-5.68028	7.67886	-6.04454	6.63345	-11.3026	2.39927
-5.72307	7.63184	-5.65824	6.23509	-10.2599	2.25005
-5.81527	7.52587	-5.33857	5.79206	-9.31784	2.11296
-5.95187	7.4147	-5.08984	5.36192	-8.50556	1.97092
-6.13636	7.32885	-4.91323	4.99537	-7.82306	1.83017
-6.364	7.24894	-4.77919	4.70358	-7.23673	1.69795
-6.63508	7.1378	-4.62927	4.44999	-6.70203	1.57595
-6.94716	6.96079	-4.40632	4.18049	-6.18368	1.44586
-7.30936	6.70044	-4.07339	3.85212	-5.67258	1.29289
-7.7506	6.36884	-3.67864	3.49492	-5.20492	1.13509
-8.2965	5.99653	-3.31871	3.17683	-4.82238	1.00961
-8.96703	5.61972	-3.08419	2.95726	-4.55714	0.944202
-9.73823	5.25128	-3.00435	2.84888	-4.41953	0.936661
-10.5187	4.91319	-3.00341	2.80039	-4.39448	0.965888
-11.2123	4.62165	-2.97977	2.74381	-4.45037	1.01563
-11.7396	4.37061	-2.84182	2.62211	-4.55463	1.07346
-12.1249	4.14829	-2.58621	2.46183	-4.68356	1.13382
-12.4585	3.94998	-2.26333	2.33276	-4.81282	1.20188
-12.821	3.79912	-1.9172	2.28029	-4.93037	1.29482
-13.2507	3.74334	-1.56458	2.3098	-5.03245	1.42875
-13.6985	3.83338	-1.17994	2.40851	-5.11443	1.59514
-14.0943	4.07229	-0.734325	2.56342	-5.17507	1.77087
-14.363	4.41425	-0.202056	2.75629	-5.213	1.92546
-14.4263	4.79978	0.437508	2.96763	-5.22649	2.02804
-14.205	5.19223	1.20107	3.1904	-5.21358	2.05135
-13.6206	5.60192	2.10337	3.44741	-5.1702	1.97789

## Sheet: INT_HIP
MEAN P1	STD P1	MEAN P2	STD P2	MEAN P3	STD P3
-9.25213	7.32822	10.7695	8.5997	-3.00582	4.8611
-8.76182	8.05352	12.5968	9.49015	-2.53764	5.37177
-8.03887	8.60706	14.6961	10.4791	-1.81619	5.97493
-7.13562	9.00654	17.0155	11.5473	-0.88404	6.65565
-6.09706	9.28625	19.4985	12.6769	0.217811	7.40361
-4.96317	9.48092	22.0767	13.8444	1.44773	8.19875
-3.76727	9.61493	24.6757	15.0174	2.76839	9.01022
-2.53701	9.69908	27.2111	16.1525	4.14334	9.79477
-1.2858	9.7407	29.5902	17.1923	5.53588	10.5026
0.0121553	9.76024	31.72	18.0517	6.88972	11.1076
1.41339	9.78121	33.5147	18.6561	8.11954	11.6253
2.98806	9.83621	34.9127	18.9748	9.1281	12.0849
4.81266	9.95794	35.8641	18.9928	9.86521	12.4839
6.98085	10.1944	36.3164	18.7235	10.353	12.8048
9.51194	10.6547	36.2478	18.1959	10.6522	13.0341
12.3313	11.437	35.6703	17.4514	10.8407	13.1935
15.3175	12.5553	34.5865	16.5415	10.9442	13.3512
18.2891	13.8965	33.0068	15.523	10.8547	13.5912
21.1268	15.2535	30.958	14.461	10.4494	13.9356
23.7828	16.4507	28.473	13.4396	9.60547	14.3172
26.2223	17.4722	25.5772	12.5385	8.19723	14.6108
28.4404	18.3339	22.3012	11.8092	6.13637	14.7079
30.4349	19.0316	18.6964	11.2697	3.41014	14.6076
32.2365	19.5789	14.8713	10.944	0.0715931	14.3554
33.8602	19.9238	10.9525	10.8576	-3.74656	14.0481
35.3243	19.9673	7.07015	11.0131	-7.9042	13.7926
36.6406	19.7236	3.32873	11.3878	-12.2482	13.6794
37.7415	19.357	-0.203354	11.9193	-16.6457	13.7762
38.5566	19.0387	-3.46416	12.5186	-20.9743	14.0041
38.9886	18.845	-6.42195	13.0944	-25.1311	14.1339
38.9879	18.7181	-9.04169	13.5937	-29.042	13.9265
38.5477	18.5742	-11.3048	13.9922	-32.6834	13.2296
37.6777	18.3447	-13.2287	14.2665	-36.0608	12.0157
36.4113	17.9965	-14.8498	14.3874	-39.1775	10.4693
34.8196	17.5975	-16.2188	14.3273	-42.0062	8.84673
32.9937	17.2305	-17.4026	14.0842	-44.4363	7.32688
31.0057	16.8772	-18.4665	13.6928	-46.4148	6.09135
28.8736	16.4407	-19.4572	13.2337	-47.9427	5.26552
26.5953	15.9076	-20.4001	12.7759	-49.0713	4.9266
24.183	15.3919	-21.2912	12.3557	-49.8935	5.04067
21.6731	15.0423	-22.1175	11.9918	-50.4708	5.40017
19.1601	14.8936	-22.8796	11.6783	-50.8148	5.77723
16.7297	14.8364	-23.5707	11.4028	-50.9291	6.0958
14.4364	14.6496	-24.1619	11.1456	-50.8096	6.36942
12.2661	14.2552	-24.597	10.8905	-50.4501	6.59559
10.1395	13.7341	-24.8179	10.6226	-49.8118	6.75303
7.95253	13.1502	-24.7877	10.3252	-48.8376	6.82254
5.68826	12.5509	-24.5038	9.99023	-47.498	6.81725
3.42964	11.8969	-24.0045	9.64011	-45.8107	6.76504
1.27344	11.1505	-23.3409	9.30026	-43.8313	6.68637
-0.679811	10.2976	-22.5691	8.99267	-41.6331	6.57364
-2.41991	9.37608	-21.719	8.72194	-39.293	6.42086
-3.99655	8.46853	-20.7912	8.47809	-36.8881	6.23844
-5.44277	7.64561	-19.7966	8.24164	-34.48	6.04066
-6.77588	6.94156	-18.7581	7.98618	-32.1255	5.83761
-7.97105	6.3668	-17.7199	7.69348	-29.8737	5.64373
-8.99983	5.93869	-16.7235	7.35478	-27.7607	5.46229
-9.82199	5.66219	-15.7992	6.97813	-25.7999	5.27136
-10.4017	5.51814	-14.9495	6.58649	-23.9838	5.05641
-10.7078	5.4597	-14.1502	6.20699	-22.2991	4.8078
-10.7323	5.44084	-13.3727	5.8551	-20.7341	4.52874
-10.5098	5.4362	-12.5911	5.53376	-19.2822	4.23723
-10.1197	5.44003	-11.8015	5.23921	-17.9311	3.94912
-9.64593	5.44475	-11.0028	4.96568	-16.6653	3.67586
-9.14031	5.43589	-10.1933	4.71191	-15.462	3.41774
-8.63279	5.40505	-9.37486	4.47941	-14.2945	3.16901
-8.13341	5.34712	-8.54972	4.26664	-13.1423	2.92494
-7.64632	5.25309	-7.71783	4.06924	-11.9945	2.68507
-7.18629	5.13065	-6.88285	3.88511	-10.8548	2.45521
-6.76962	5.01555	-6.04601	3.71435	-9.73252	2.23742
-6.41543	4.94002	-5.20972	3.55985	-8.6364	2.03307
-6.13886	4.91007	-4.37758	3.42076	-7.57477	1.85172
-5.94224	4.91128	-3.55532	3.28963	-6.55827	1.70467
-5.81857	4.94013	-2.75699	3.15686	-5.59659	1.59623
-5.75235	5.00171	-1.9959	3.01166	-4.70099	1.51852
-5.74241	5.11061	-1.28881	2.85624	-3.8853	1.45552
-5.79962	5.26272	-0.657834	2.70345	-3.16513	1.39493
-5.94266	5.43201	-0.122765	2.56541	-2.55524	1.33208
-6.19037	5.5774	0.303437	2.44898	-2.0608	1.27514
-6.54396	5.66059	0.620338	2.34823	-1.67343	1.23741
-6.98493	5.67275	0.837553	2.25107	-1.37935	1.22848
-7.49297	5.61674	0.967927	2.14652	-1.16597	1.24735
-8.05455	5.5013	1.02552	2.03205	-1.02943	1.28973
-8.6733	5.33096	1.01837	1.92367	-0.980519	1.35396
-9.35893	5.10686	0.947218	1.84089	-1.03074	1.43747
-10.1244	4.82843	0.808839	1.79689	-1.18831	1.53705
-10.9596	4.48757	0.612894	1.7893	-1.45022	1.64791
-11.8034	4.08529	0.397187	1.80775	-1.80205	1.76404
-12.5849	3.63918	0.208831	1.83982	-2.22226	1.87798
-13.2377	3.18134	0.0937204	1.87392	-2.68769	1.9816
-13.7618	2.75782	0.064594	1.91516	-3.17877	2.06695
-14.2126	2.44367	0.111763	1.9812	-3.67449	2.12875
-14.6503	2.35335	0.22529	2.09313	-4.15677	2.17089
-15.1162	2.59318	0.404625	2.27077	-4.61128	2.20553
-15.5873	3.13698	0.665253	2.52706	-5.02391	2.24332
-16.0161	3.84725	1.02382	2.86308	-5.38196	2.29096
-16.3419	4.58677	1.49569	3.26831	-5.67254	2.34831
-16.4912	5.25022	2.09165	3.72428	-5.88391	2.40645
-16.3794	5.76317	2.81906	4.2108	-6.00714	2.44671
-15.9125	6.08883	3.68399	4.71212	-6.03221	2.44327

## Sheet: FL_KNEE
MEAN P1	STD P1	MEAN P2	STD P2	MEAN P3	STD P3
12.6254	6.60223	17.7398	11.9008	-1.54603	5.67756
13.3039	7.06951	19.9564	12.4091	-0.585878	6.10747
13.9738	7.62976	21.9479	12.847	0.497905	6.57052
14.6129	8.25207	23.7312	13.2265	1.64321	7.04119
15.1959	8.91934	25.3098	13.5625	2.78252	7.51492
15.6909	9.61873	26.6682	13.8689	3.83539	7.97999
16.0626	10.3375	27.7747	14.1575	4.72108	8.40383
16.275	11.0642	28.5835	14.4359	5.36517	8.74398
16.2977	11.7967	29.0482	14.7047	5.69752	9.00455
16.1655	12.5356	29.1979	14.9353	5.72366	9.27032
15.9241	13.2619	29.0995	15.0961	5.45424	9.63412
15.6016	13.9488	28.8207	15.1709	4.89706	10.1385
15.2373	14.5866	28.3929	15.1627	4.14261	10.7595
14.8598	15.1721	27.799	15.0959	3.3006	11.4597
14.4671	15.6845	27.0135	15.0033	2.50322	12.2014
13.9971	16.0812	26.0253	14.93	1.84793	12.9308
13.4155	16.3313	24.8686	14.8821	1.37357	13.5882
12.7215	16.4177	23.601	14.832	1.06916	14.1674
11.9233	16.3419	22.2858	14.739	0.885466	14.6745
11.0577	16.1644	20.9812	14.5733	0.709184	15.1142
10.1743	15.9477	19.7239	14.337	0.423505	15.476
9.30952	15.6939	18.5359	14.0533	-0.0555131	15.6701
8.50447	15.3799	17.4322	13.7491	-0.703866	15.6446
7.86463	15.0476	16.4225	13.434	-1.45255	15.3863
7.50124	14.7865	15.5168	13.0974	-2.216	14.9171
7.49465	14.6298	14.7269	12.7172	-2.91074	14.2783
7.83947	14.5379	14.049	12.2809	-3.49432	13.4978
8.43606	14.4821	13.4603	11.8091	-3.95002	12.6454
9.19203	14.4359	12.9556	11.3214	-4.23103	11.8363
10.0463	14.3601	12.5379	10.8321	-4.29508	11.138
10.9437	14.2226	12.1864	10.354	-4.11477	10.5457
11.7965	13.9919	11.8704	9.88428	-3.72714	9.99838
12.5304	13.6452	11.5724	9.4192	-3.22302	9.43977
13.108	13.1922	11.2756	8.95695	-2.65546	8.864
13.4979	12.6558	10.9633	8.49795	-2.0737	8.28585
13.6926	12.0753	10.6303	8.04382	-1.54675	7.72258
13.6941	11.4986	10.2752	7.59583	-1.12543	7.21435
13.4773	10.9695	9.91586	7.14961	-0.860144	6.78417
13.0035	10.525	9.57966	6.70592	-0.755964	6.42512
12.2661	10.1914	9.28595	6.26897	-0.769012	6.12538
11.2846	9.97739	9.04113	5.84427	-0.860829	5.86853
10.1186	9.84423	8.83348	5.43908	-0.9895	5.64263
8.84521	9.74456	8.64457	5.05931	-1.13039	5.43606
7.5236	9.64015	8.45363	4.71254	-1.28431	5.23992
6.17151	9.52598	8.24434	4.41017	-1.44914	5.05111
4.78765	9.43434	8.01379	4.15755	-1.60313	4.86736
3.36573	9.39215	7.76656	3.95247	-1.73696	4.6812
1.92424	9.41265	7.50906	3.78917	-1.83843	4.47079
0.501382	9.48077	7.23158	3.66132	-1.90292	4.22275
-0.859058	9.5593	6.92367	3.56655	-1.94228	3.94749
-2.12259	9.60749	6.57979	3.50361	-1.98033	3.67029
-3.27755	9.6049	6.20455	3.47381	-2.0338	3.41518
-4.33663	9.55059	5.80978	3.48495	-2.11376	3.1967
-5.32556	9.46386	5.40577	3.54024	-2.2225	3.01951
-6.2669	9.38272	4.99678	3.63849	-2.35356	2.87745
-7.14846	9.35071	4.58642	3.76567	-2.49733	2.75582
-7.93125	9.3971	4.17793	3.90489	-2.64533	2.64311
-8.56753	9.5347	3.77454	4.04064	-2.79233	2.53585
-9.03184	9.73982	3.38624	4.16127	-2.9359	2.43883
-9.33477	9.95825	3.0193	4.26575	-3.0744	2.35968
-9.53605	10.153	2.67689	4.35535	-3.20941	2.30306
-9.69447	10.3015	2.35985	4.43129	-3.34509	2.27001
-9.85213	10.4123	2.0653	4.49241	-3.47304	2.26284
-10.0251	10.5003	1.78367	4.53493	-3.57963	2.27904
-10.2037	10.5757	1.5071	4.54927	-3.65922	2.31509
-10.3607	10.6174	1.23279	4.52899	-3.71673	2.37629
-10.4602	10.5919	0.965167	4.47602	-3.77011	2.46331
-10.4714	10.4635	0.715101	4.39627	-3.84162	2.56768
-10.3578	10.1912	0.490299	4.30012	-3.93149	2.66874
-10.122	9.77041	0.291762	4.20316	-4.03019	2.74682
-9.79507	9.24888	0.115168	4.11857	-4.12955	2.78623
-9.40767	8.68709	-0.0503919	4.05156	-4.21792	2.78277
-8.99241	8.16199	-0.21473	4.00185	-4.28178	2.74548
-8.57458	7.73674	-0.383118	3.96422	-4.31201	2.69161
-8.14939	7.40345	-0.560146	3.93454	-4.30219	2.63823
-7.70025	7.13729	-0.742626	3.91058	-4.26236	2.5907
-7.2052	6.90701	-0.915484	3.88939	-4.21122	2.54438
-6.64416	6.6815	-1.0587	3.86685	-4.16643	2.49786
-6.0018	6.43991	-1.1527	3.83969	-4.1462	2.46302
-5.27524	6.17155	-1.18557	3.80952	-4.15768	2.4451
-4.47885	5.88196	-1.15444	3.78144	-4.20129	2.43376
-3.62561	5.58281	-1.05545	3.76172	-4.2732	2.4035
-2.73352	5.28906	-0.88363	3.75695	-4.3616	2.33527
-1.82314	5.02303	-0.643831	3.77257	-4.44817	2.23913
-0.909172	4.80038	-0.348654	3.81118	-4.51995	2.1488
0.00382954	4.62036	-0.0114077	3.8726	-4.56453	2.09422
0.913191	4.47589	0.353013	3.96186	-4.58486	2.08671
1.80808	4.36891	0.728632	4.10037	-4.60088	2.1121
2.67072	4.30351	1.10997	4.30744	-4.64205	2.15152
3.47633	4.28555	1.50174	4.59968	-4.73463	2.19971
4.22067	4.31039	1.92906	4.97407	-4.88186	2.26996
4.92733	4.36281	2.42663	5.41309	-5.05865	2.36965
5.61158	4.42856	3.02051	5.90204	-5.23728	2.48916
6.28574	4.50162	3.72362	6.43217	-5.38967	2.62341
6.9602	4.59765	4.53642	7.007	-5.48834	2.79064
7.6373	4.72968	5.46193	7.63084	-5.50982	3.01161
8.32031	4.90089	6.50835	8.30466	-5.42972	3.29427
9.01111	5.10828	7.68852	9.02637	-5.22549	3.63093
9.70725	5.35396	9.02088	9.79344	-4.87545	4.00786
10.4072	5.66043	10.5296	10.6054	-4.3601	4.41264

## Sheet: AD_KNEE
MEAN P1	STD P1	MEAN P2	STD P2	MEAN P3	STD P3
-5.15651	4.65414	-16.0066	8.12424	-4.87428	3.68136
-5.40689	5.0152	-16.7717	8.12747	-5.79788	3.95241
-5.81415	5.31687	-17.3923	8.08086	-6.78396	4.20706
-6.34397	5.6021	-17.8853	7.99283	-7.77498	4.43409
-6.96698	5.89673	-18.2624	7.87072	-8.72193	4.62345
-7.65703	6.20705	-18.5296	7.71907	-9.58127	4.76339
-8.39279	6.52605	-18.6916	7.54055	-10.3189	4.84135
-9.15704	6.84292	-18.7522	7.33672	-10.9093	4.84679
-9.93463	7.1496	-18.7145	7.10959	-11.3348	4.78136
-10.7078	7.4491	-18.5906	6.86727	-11.5975	4.67176
-11.4441	7.75395	-18.3938	6.6265	-11.6945	4.57392
-12.0984	8.08	-18.1353	6.40879	-11.6213	4.55145
-12.6255	8.44022	-17.8225	6.22942	-11.3927	4.64252
-12.9822	8.8398	-17.4576	6.09151	-11.0275	4.86221
-13.1299	9.27328	-17.0404	5.99382	-10.5575	5.20984
-13.0327	9.71666	-16.5731	5.94119	-10.0173	5.67088
-12.685	10.1533	-16.0683	5.94302	-9.44245	6.22979
-12.1289	10.5721	-15.5492	6.00754	-8.86577	6.87958
-11.4238	10.9706	-15.0483	6.13528	-8.3087	7.59993
-10.6365	11.353	-14.607	6.31998	-7.77339	8.35135
-9.81231	11.7287	-14.2679	6.56165	-7.24868	9.08301
-8.9679	12.1235	-14.073	6.87251	-6.73016	9.73278
-8.11814	12.5675	-14.0627	7.27088	-6.25241	10.2725
-7.2893	13.064	-14.2493	7.75675	-5.86459	10.6925
-6.53015	13.6054	-14.6291	8.30608	-5.611	11.0128
-5.88077	14.172	-15.191	8.87482	-5.53774	11.2791
-5.34646	14.7616	-15.9167	9.42037	-5.67091	11.543
-4.92305	15.4162	-16.7859	9.93643	-6.01561	11.8572
-4.58935	16.1675	-17.7837	10.4286	-6.57481	12.2643
-4.35673	17.019	-18.904	10.9033	-7.35913	12.738
-4.22118	17.9057	-20.1161	11.3595	-8.39642	13.1956
-4.13008	18.7898	-21.3728	11.7729	-9.73959	13.4926
-4.02325	19.6827	-22.642	12.1259	-11.4625	13.4298
-3.85178	20.6318	-23.8939	12.4084	-13.6336	12.909
-3.55162	21.6882	-25.1044	12.5996	-16.2481	11.9948
-3.0649	22.7909	-26.2698	12.6803	-19.1681	10.8405
-2.34764	23.8135	-27.398	12.611	-22.2247	9.70058
-1.35666	24.657	-28.5061	12.373	-25.2491	8.77324
-0.0417218	25.2872	-29.6059	12.0111	-28.1415	8.0925
1.6107	25.7757	-30.6797	11.6063	-30.873	7.6439
3.58126	26.2581	-31.6924	11.2288	-33.4062	7.35941
5.83306	26.8021	-32.6216	10.8924	-35.6847	7.15645
8.28251	27.361	-33.4427	10.5764	-37.6492	7.01289
10.8234	27.7816	-34.1173	10.2167	-39.2302	6.93807
13.3547	27.951	-34.5585	9.79126	-40.3759	6.91636
15.7494	27.8672	-34.6716	9.30763	-41.0267	6.91377
17.852	27.5195	-34.3943	8.78541	-41.1027	6.89762
19.5695	26.9495	-33.7155	8.27455	-40.563	6.86691
20.8992	26.1759	-32.6966	7.81484	-39.4271	6.82929
21.8709	25.2455	-31.4214	7.43709	-37.7719	6.79071
22.5618	24.2599	-29.977	7.11354	-35.707	6.74071
22.9789	23.3158	-28.4091	6.80287	-33.3473	6.67218
23.0696	22.4844	-26.7185	6.49206	-30.8028	6.59165
22.8296	21.8014	-24.9153	6.20502	-28.1619	6.50832
22.2917	21.2482	-23.021	5.97727	-25.5132	6.42301
21.5298	20.8043	-21.1135	5.81685	-22.9324	6.33555
20.596	20.4577	-19.2658	5.72924	-20.4719	6.23392
19.5644	20.1903	-17.5296	5.71312	-18.151	6.09136
18.5198	19.9668	-15.9292	5.76737	-15.9472	5.91087
17.5855	19.6945	-14.4493	5.8858	-13.8302	5.6969
16.8978	19.3291	-13.0722	6.0436	-11.7789	5.47038
16.4881	18.8797	-11.7844	6.20872	-9.79951	5.26256
16.2939	18.3893	-10.5887	6.35781	-7.9102	5.0855
16.219	17.9118	-9.47437	6.47644	-6.1298	4.94193
16.1905	17.5034	-8.42083	6.55146	-4.46753	4.82028
16.1649	17.1527	-7.41197	6.57368	-2.92079	4.71304
16.1263	16.7888	-6.44259	6.53969	-1.47623	4.6211
16.0573	16.3318	-5.52078	6.45185	-0.119572	4.54465
15.8932	15.6977	-4.65721	6.32591	1.13967	4.47117
15.6127	14.8864	-3.85552	6.19455	2.28584	4.38039
15.238	13.975	-3.11231	6.08624	3.3082	4.2557
14.7922	13.041	-2.41262	6.01178	4.1977	4.10562
14.3087	12.1758	-1.74729	5.96885	4.94419	3.9502
13.8065	11.4296	-1.11902	5.94953	5.54399	3.80061
13.2687	10.7713	-0.528671	5.94473	5.99493	3.65246
12.6586	10.1693	0.00911202	5.94571	6.31317	3.49888
11.9478	9.60744	0.467132	5.94035	6.5245	3.33832
11.1213	9.081	0.817032	5.91619	6.65442	3.17345
10.176	8.59461	1.03685	5.86659	6.72908	3.01299
9.13203	8.13413	1.12302	5.79482	6.76251	2.85783
8.01846	7.68916	1.0852	5.70654	6.75869	2.70646
6.85607	7.2463	0.925766	5.6048	6.71363	2.55213
5.67777	6.79623	0.641413	5.48995	6.61506	2.39998
4.53126	6.35144	0.244086	5.36441	6.44877	2.26736
3.46444	5.9245	-0.233355	5.23732	6.21189	2.15991
2.51686	5.51314	-0.749539	5.1212	5.90881	2.07257
1.71545	5.09981	-1.26613	5.03124	5.55783	1.99311
1.06584	4.67943	-1.76553	4.98078	5.18502	1.90809
0.558341	4.26136	-2.25803	4.97013	4.81312	1.81521
0.17709	3.86522	-2.76887	4.99142	4.45341	1.71968
-0.090821	3.5039	-3.31845	5.0356	4.10129	1.6329
-0.257207	3.17978	-3.91088	5.09794	3.73924	1.56546
-0.317806	2.89631	-4.53481	5.17588	3.35415	1.51894
-0.276503	2.66012	-5.17362	5.26418	2.93719	1.49089
-0.164077	2.48394	-5.81799	5.35419	2.48002	1.48099
-0.0132176	2.36369	-6.46572	5.43746	1.97871	1.48822
0.140893	2.27996	-7.11941	5.50795	1.4316	1.51102
0.264165	2.20775	-7.78328	5.56384	0.840361	1.54908
0.326211	2.12738	-8.46323	5.60909	0.20857	1.60606
0.297296	2.03554	-9.16707	5.65439	-0.459398	1.68938

## Sheet: INT_KNEE
MEAN P1	STD P1	MEAN P2	STD P2	MEAN P3	STD P3
-2.62413	10.8785	-33.9621	7.82383	-14.2182	6.87788
-4.64465	11.3226	-37.6383	7.55353	-16.3546	7.7179
-7.158	11.651	-41.4103	7.35232	-18.8137	8.61846
-10.0547	11.8683	-45.1463	7.14276	-21.429	9.53039
-13.237	12.0194	-48.7282	6.9102	-24.0624	10.4659
-16.6136	12.1227	-52.051	6.66591	-26.6025	11.4074
-20.1039	12.1364	-55.0325	6.41827	-28.9785	12.2915
-23.6381	11.9621	-57.6094	6.15905	-31.1524	13.0221
-27.1768	11.5034	-59.7466	5.86126	-33.1065	13.5259
-30.7381	10.7681	-61.465	5.47311	-34.8185	13.8134
-34.3442	9.8934	-62.7877	4.96574	-36.2202	13.9756
-37.99	9.0785	-63.728	4.34406	-37.2221	14.06
-41.6507	8.46434	-64.2958	3.61826	-37.8389	14.0311
-45.3222	7.99221	-64.4869	2.83743	-38.2004	13.8669
-48.9247	7.44131	-64.3112	2.07813	-38.4541	13.5851
-52.3322	6.60345	-63.7905	1.53109	-38.7155	13.2408
-55.4069	5.50713	-62.9156	1.56344	-38.9735	12.9523
-57.97	4.36492	-61.6618	2.11794	-39.054	12.841
-59.9145	3.34745	-60.0007	2.79985	-38.8004	12.8827
-61.1651	2.55483	-57.9035	3.42784	-38.0925	12.9324
-61.6878	2.19611	-55.3506	3.9549	-36.8656	12.8205
-61.4991	2.42176	-52.3335	4.35149	-35.0892	12.4453
-60.6287	3.03263	-48.8672	4.60988	-32.7569	11.8429
-59.1979	3.77212	-45.0411	4.74763	-29.8793	11.0941
-57.3094	4.40645	-40.9648	4.76482	-26.5195	10.3101
-55.0457	4.7668	-36.7412	4.63327	-22.7373	9.59831
-52.5031	4.91614	-32.4569	4.35211	-18.5973	9.0304
-49.7354	5.09944	-28.1855	4.01663	-14.1692	8.64898
-46.7975	5.43792	-23.9982	3.77158	-9.56164	8.40612
-43.7047	5.88078	-19.9425	3.72399	-4.88836	8.20646
-40.4921	6.30067	-16.0692	3.9037	-0.248841	7.98158
-37.2056	6.61554	-12.4205	4.25862	4.28518	7.69734
-33.8887	6.80229	-9.01299	4.70181	8.66749	7.37004
-30.5898	6.88855	-5.84574	5.15424	12.8715	7.03744
-27.3603	6.94901	-2.90132	5.54917	16.87	6.70114
-24.2554	7.02664	-0.150203	5.8444	20.6037	6.3362
-21.3148	7.10444	2.4398	6.03283	24.0606	5.95535
-18.5541	7.14952	4.89247	6.1512	27.2649	5.58441
-15.9846	7.165	7.22435	6.24053	30.2577	5.27295
-13.6206	7.19543	9.43953	6.33306	33.1086	5.07266
-11.4741	7.29441	11.5383	6.44947	35.8734	4.99528
-9.55955	7.47161	13.528	6.59594	38.5776	5.0067
-7.87275	7.6886	15.4108	6.77897	41.2383	5.07721
-6.38692	7.89605	17.1754	7.00381	43.8659	5.17571
-5.06695	8.08242	18.7842	7.27006	46.4661	5.26278
-3.8642	8.27153	20.1883	7.56261	48.992	5.31684
-2.70513	8.45273	21.3486	7.85537	51.3594	5.32976
-1.55457	8.60574	22.2463	8.12577	53.4782	5.3036
-0.4257	8.67417	22.8931	8.37389	55.2597	5.25442
0.650637	8.61727	23.3153	8.61186	56.6508	5.20021
1.62226	8.4323	23.5507	8.86894	57.6296	5.15368
2.49212	8.15865	23.627	9.16905	58.1852	5.1102
3.31697	7.88307	23.5503	9.52204	58.3212	5.04576
4.14766	7.70886	23.3291	9.92143	58.0674	4.98174
5.02582	7.68923	22.9805	10.3421	57.5016	4.97792
5.93194	7.83634	22.5502	10.7448	56.7156	5.07367
6.81912	8.15905	22.0854	11.0881	55.7992	5.27217
7.60499	8.60568	21.6286	11.3487	54.8184	5.52937
8.20796	9.1133	21.1935	11.5307	53.7878	5.78791
8.5618	9.60274	20.7659	11.6563	52.7066	6.00236
8.64001	10.0485	20.3287	11.7407	51.5735	6.14385
8.4698	10.5344	19.8668	11.7893	50.4066	6.20807
8.13673	11.1663	19.3977	11.8031	49.2024	6.22357
7.74531	11.9986	18.9448	11.7859	47.9425	6.23011
7.35511	12.9601	18.5163	11.7464	46.6056	6.2516
6.98316	13.8919	18.1116	11.6976	45.1626	6.28998
6.59325	14.6305	17.7146	11.6462	43.5976	6.33482
6.13619	15.0487	17.298	11.5853	41.9147	6.3661
5.60216	15.1266	16.8479	11.504	40.135	6.34854
5.03558	14.9942	16.352	11.3878	38.3001	6.23911
4.53139	14.8271	15.8008	11.2267	36.459	6.00979
4.19693	14.7248	15.1873	11.0181	34.6456	5.69053
4.09908	14.6517	14.5081	10.7605	32.882	5.34038
4.24349	14.5384	13.7821	10.4579	31.1704	5.00986
4.57027	14.3273	13.0306	10.1031	29.5239	4.71079
5.03232	13.9871	12.2845	9.69539	27.9591	4.43104
5.5763	13.5665	11.5685	9.2599	26.5011	4.17184
6.17142	13.1657	10.903	8.83467	25.1777	3.93855
6.81221	12.8296	10.304	8.45331	23.9622	3.75906
7.49044	12.4978	9.74614	8.12017	22.7809	3.63009
8.20373	12.0999	9.15908	7.7987	21.5448	3.51217
8.9419	11.607	8.47111	7.43376	20.1845	3.34295
9.70675	11.0109	7.63124	6.97993	18.6834	3.08621
10.519	10.3529	6.68386	6.48745	17.1232	2.78816
11.3848	9.70926	5.7346	6.06262	15.6036	2.5237
12.3055	9.15874	4.89171	5.81353	14.2086	2.32762
13.2267	8.72865	4.1855	5.7676	12.9752	2.17304
14.0137	8.43056	3.50028	5.808	11.8777	2.00295
14.5416	8.22431	2.68826	5.79749	10.8445	1.82141
14.7196	8.01818	1.61631	5.6251	9.79893	1.69188
14.6078	7.77272	0.288636	5.34423	8.7051	1.70656
14.3558	7.49312	-1.20133	5.10434	7.53937	1.88195
14.0918	7.23656	-2.76673	5.0238	6.31081	2.1397
13.8852	7.0872	-4.36544	5.13398	5.0432	2.39883
13.6902	7.08698	-6.03551	5.36438	3.7384	2.6576
13.4337	7.23745	-7.82465	5.63656	2.40108	2.91461
13.036	7.4997	-9.77482	5.88107	1.03605	3.14628
12.4106	7.82347	-11.9154	6.0383	-0.35091	3.32499
11.4597	8.19763	-14.2676	6.06939	-1.75365	3.44672
10.0654	8.70254	-16.8462	5.97809	-3.17048	3.5691

## Sheet: DFL_ANKLE
MEAN P1	STD P1	MEAN P2	STD P2	MEAN P3	STD P3
-7.15005	4.36455	-14.6812	9.23468	-0.950052	2.39529
-6.87288	4.55809	-15.4831	9.55623	-0.575101	2.62527
-6.57219	4.73349	-16.1417	9.84207	-0.157023	2.93324
-6.23127	4.92174	-16.674	10.1069	0.352244	3.27338
-5.83693	5.15163	-17.0886	10.3659	0.989232	3.63068
-5.37723	5.43979	-17.3781	10.6274	1.78418	4.00358
-4.84378	5.79246	-17.5293	10.8944	2.75298	4.39403
-4.23472	6.2124	-17.5266	11.1635	3.89537	4.80603
-3.55997	6.70133	-17.3634	11.4242	5.19508	5.24743
-2.87566	7.23662	-17.1061	11.6588	6.58889	5.72962
-2.22938	7.78001	-16.83	11.8616	8.01914	6.24988
-1.64586	8.30147	-16.5829	12.0462	9.44474	6.78646
-1.15368	8.79657	-16.3842	12.2375	10.7669	7.28206
-0.778822	9.298	-16.228	12.4594	11.869	7.66648
-0.508498	9.82658	-16.1012	12.726	12.6381	7.87803
-0.28431	10.3746	-15.9923	13.0457	13.0035	7.94162
-0.087401	10.9544	-15.921	13.4044	12.9645	8.07152
0.0759189	11.5885	-15.9164	13.7751	12.6058	8.57163
0.214545	12.3063	-15.9978	14.13	12.0299	9.49787
0.341518	13.1487	-16.1745	14.4593	11.352	10.6663
0.459223	14.1065	-16.4485	14.7697	10.6372	11.841
0.579341	15.144	-16.8104	15.0743	9.89906	12.8623
0.70523	16.2358	-17.2402	15.3764	9.102	13.7276
0.771454	17.3485	-17.7221	15.6685	8.22818	14.4658
0.71065	18.4543	-18.2407	15.9351	7.2869	15.0943
0.485999	19.5153	-18.7775	16.1518	6.30827	15.6222
0.0937738	20.4882	-19.313	16.2995	5.35094	16.0226
-0.443609	21.3408	-19.843	16.3729	4.44605	16.2871
-1.10636	22.0226	-20.3832	16.357	3.54711	16.4684
-1.877	22.4868	-20.9563	16.2339	2.58807	16.5672
-2.72367	22.7123	-21.5587	15.9937	1.50757	16.5601
-3.57527	22.7068	-22.1703	15.6293	0.2846	16.3737
-4.37381	22.5009	-22.7785	15.1682	-1.0501	15.9221
-5.09608	22.1543	-23.362	14.6467	-2.44162	15.2605
-5.6903	21.7171	-23.882	14.0903	-3.79591	14.522
-6.08558	21.2134	-24.3153	13.5254	-5.00005	13.8114
-6.20923	20.6719	-24.644	12.9753	-5.98551	13.2065
-5.97058	20.1483	-24.8666	12.4517	-6.71451	12.7083
-5.29553	19.7101	-24.9872	11.972	-7.21219	12.274
-4.19688	19.4038	-24.995	11.552	-7.52979	11.8807
-2.74138	19.231	-24.8614	11.1957	-7.7019	11.5057
-1.03699	19.1058	-24.545	10.9159	-7.75098	11.1383
0.806886	18.9329	-24.0088	10.7051	-7.68198	10.775
2.7307	18.6484	-23.2207	10.5375	-7.47901	10.4045
4.69855	18.2746	-22.1889	10.3637	-7.1257	10.0038
6.66422	17.8927	-20.9657	10.1161	-6.62776	9.53368
8.57022	17.554	-19.6031	9.77052	-6.0078	8.98063
10.3364	17.2806	-18.1457	9.36045	-5.30557	8.35249
11.8903	17.0336	-16.6216	8.93497	-4.57738	7.68302
13.1732	16.7537	-15.0647	8.53238	-3.85977	7.01161
14.1589	16.3936	-13.5192	8.16883	-3.1683	6.36559
14.8543	15.9257	-12.0291	7.83806	-2.51421	5.75727
15.2987	15.3441	-10.6306	7.53531	-1.90437	5.19046
15.5549	14.6693	-9.34945	7.25818	-1.34352	4.66072
15.6807	13.9395	-8.19647	7.00247	-0.839215	4.16515
15.6785	13.218	-7.17138	6.76395	-0.397145	3.70348
15.5102	12.557	-6.27137	6.5404	-0.021059	3.27842
15.1432	11.9901	-5.49114	6.32853	0.293517	2.8958
14.5794	11.512	-4.83106	6.12102	0.554957	2.55739
13.8741	11.0902	-4.28481	5.91296	0.772863	2.26398
13.1257	10.7018	-3.84358	5.70375	0.956775	2.01541
12.4042	10.341	-3.49568	5.49663	1.11566	1.81132
11.7351	10.0206	-3.22368	5.29508	1.24666	1.65414
11.1149	9.76069	-3.004	5.09789	1.34277	1.5436
10.5263	9.57155	-2.81659	4.89729	1.4062	1.47308
9.93302	9.40329	-2.65142	4.68979	1.44802	1.43554
9.29784	9.18075	-2.51205	4.48064	1.48418	1.42382
8.58718	8.82716	-2.40832	4.27841	1.52882	1.43055
7.76959	8.29181	-2.34465	4.0923	1.58339	1.4506
6.86165	7.63503	-2.31734	3.92735	1.64432	1.47644
5.91413	6.99681	-2.3166	3.78149	1.7092	1.50375
4.97215	6.48319	-2.32527	3.64729	1.773	1.53411
4.07361	6.13171	-2.32763	3.51891	1.82715	1.57131
3.24221	5.90416	-2.31274	3.39386	1.86332	1.61682
2.47204	5.72619	-2.27158	3.27269	1.87738	1.66662
1.74664	5.55518	-2.20586	3.16055	1.87262	1.71539
1.04258	5.38258	-2.13375	3.06327	1.85545	1.75891
0.337626	5.20983	-2.07727	2.98582	1.83027	1.79557
-0.385257	5.03732	-2.0545	2.93365	1.79865	1.82623
-1.13024	4.86734	-2.07845	2.91118	1.75986	1.84551
-1.88417	4.71664	-2.1596	2.9181	1.71261	1.84471
-2.63539	4.60548	-2.30946	2.95145	1.65663	1.81422
-3.36869	4.54756	-2.53861	3.00726	1.59044	1.75246
-4.07158	4.53724	-2.83968	3.0836	1.5106	1.67433
-4.73991	4.5551	-3.19186	3.18135	1.41466	1.59787
-5.37724	4.57885	-3.57429	3.30099	1.30022	1.53564
-5.98161	4.59251	-3.96826	3.44535	1.17251	1.49219
-6.52417	4.59751	-4.36118	3.62422	1.04295	1.46466
-6.9796	4.59916	-4.75307	3.84341	0.921371	1.44831
-7.33183	4.60181	-5.15051	4.10406	0.812267	1.44218
-7.58026	4.58885	-5.56207	4.3984	0.714754	1.45143
-7.74997	4.54385	-5.98871	4.71341	0.621155	1.48089
-7.85987	4.45481	-6.42505	5.03634	0.527687	1.53021
-7.92721	4.33223	-6.86419	5.35869	0.431295	1.59705
-7.96392	4.20368	-7.29888	5.67579	0.323098	1.67881
-7.97487	4.08491	-7.72602	5.98185	0.197172	1.77184
-7.96464	3.98023	-8.14553	6.27148	0.0511776	1.87274
-7.93761	3.88828	-8.55525	6.53952	-0.112946	1.9804
-7.89628	3.81099	-8.95487	6.78366	-0.288925	2.10041
-7.84432	3.75816	-9.34619	7.00812	-0.46667	2.2466

## Sheet: INV_ANKLE
MEAN P1	STD P1	MEAN P2	STD P2	MEAN P3	STD P3
31.4773	6.86366	19.5512	5.16748	8.12581	4.25539
30.7357	7.16099	20.5342	5.15376	8.52859	4.62047
29.8929	7.44484	21.3623	5.09344	8.95511	5.02196
28.9741	7.72346	22.0819	5.00507	9.39081	5.4203
28.0027	8.00505	22.7215	4.91016	9.82267	5.79306
26.9993	8.2949	23.2888	4.8182	10.2353	6.12874
25.9836	8.60009	23.7818	4.72863	10.6168	6.42351
24.977	8.93695	24.1971	4.6353	10.9634	6.68094
24.0082	9.3252	24.542	4.53722	11.279	6.90397
23.1567	9.75499	24.896	4.44608	11.6138	7.0791
22.4853	10.1889	25.3314	4.3761	12.013	7.18137
22.0171	10.5946	25.8729	4.34671	12.4959	7.19711
21.7558	10.9644	26.5084	4.37768	13.0874	7.1279
21.6808	11.2951	27.2079	4.46295	13.7876	6.98477
21.75	11.5732	27.936	4.58056	14.5817	6.77244
21.9041	11.7853	28.6618	4.7096	15.443	6.50971
22.1255	11.9737	29.3869	4.84094	16.3432	6.24304
22.4159	12.19	30.1169	4.96626	17.2587	6.04047
22.7471	12.4533	30.8454	5.07532	18.1598	5.95148
23.0857	12.7473	31.5613	5.164	19.0054	5.98926
23.4144	13.0075	32.2558	5.2399	19.7804	6.1138
23.7038	13.1816	32.9155	5.31621	20.4891	6.25723
23.9239	13.2502	33.5224	5.40152	21.1537	6.38952
24.0821	13.2149	34.0595	5.49571	21.7847	6.50085
24.1874	13.0891	34.5125	5.59239	22.3758	6.59614
24.2284	12.8777	34.8666	5.68278	22.9161	6.6856
24.1847	12.5865	35.1147	5.76117	23.3863	6.7672
24.0499	12.2304	35.2706	5.8279	23.7833	6.84388
23.829	11.8133	35.357	5.87881	24.1336	6.92841
23.5398	11.3364	35.3985	5.90513	24.4675	7.00545
23.1916	10.8055	35.4067	5.90069	24.8128	7.05403
22.7788	10.2393	35.3845	5.86127	25.1958	7.03794
22.304	9.67188	35.3397	5.79505	25.6415	6.91837
21.7758	9.14955	35.2772	5.71284	26.1664	6.71361
21.1854	8.70188	35.1953	5.62562	26.7654	6.47987
20.515	8.32382	35.0978	5.55012	27.4059	6.27506
19.7492	7.99805	34.9898	5.50074	28.0597	6.14984
18.8734	7.73021	34.8712	5.48268	28.7058	6.11457
17.881	7.54878	34.7329	5.49687	29.3438	6.14252
16.7925	7.48769	34.5535	5.53791	29.9757	6.20035
15.6434	7.56315	34.3053	5.59328	30.5937	6.25549
14.4769	7.7354	33.9641	5.65848	31.1746	6.28669
13.3329	7.94877	33.5076	5.72526	31.6894	6.28801
12.2346	8.1466	32.9114	5.78006	32.1032	6.25536
11.1985	8.31358	32.1622	5.7963	32.3772	6.1793
10.2496	8.46589	31.2629	5.73558	32.47	6.0427
9.4348	8.60955	30.2206	5.57692	32.3498	5.85074
8.79736	8.74736	29.0485	5.3298	31.9971	5.62359
8.35809	8.86578	27.774	5.03259	31.4186	5.37591
8.12202	8.94894	26.4356	4.73087	30.6354	5.11751
8.07084	8.98524	25.0799	4.45751	29.6781	4.84813
8.19472	8.97213	23.7416	4.21482	28.5815	4.57019
8.49156	8.91651	22.4395	3.98463	27.3824	4.30082
8.94515	8.83172	21.1897	3.75331	26.1153	4.05197
9.53308	8.72775	20.0067	3.51203	24.8229	3.82954
10.2267	8.62812	18.9105	3.26507	23.5465	3.64219
11.006	8.56674	17.9218	3.025	22.3232	3.49211
11.8396	8.57582	17.0568	2.80456	21.1735	3.37071
12.6913	8.65392	16.3238	2.61407	20.0981	3.27039
13.5136	8.75967	15.7152	2.45806	19.0902	3.18327
14.2578	8.84873	15.2212	2.34066	18.145	3.10544
14.9069	8.89613	14.8298	2.26242	17.2683	3.041
15.4858	8.92482	14.5317	2.21967	16.4702	2.99485
16.035	8.97417	14.3127	2.20538	15.759	2.97053
16.5859	9.07369	14.1547	2.21156	15.1299	2.9647
17.1651	9.20831	14.0447	2.23305	14.5639	2.97247
17.7807	9.32693	13.9768	2.2633	14.0392	2.98816
18.4393	9.37493	13.9464	2.29118	13.5392	3.00443
19.1584	9.31006	13.949	2.30349	13.057	3.01056
19.9468	9.14602	13.9742	2.29289	12.5917	2.99087
20.8006	8.94031	14.0077	2.25715	12.1423	2.9341
21.7119	8.75047	14.0311	2.19892	11.7071	2.8499
22.6565	8.61942	14.0285	2.12686	11.2892	2.76209
23.5973	8.5632	13.9927	2.05212	10.8903	2.68793
24.5088	8.5641	13.9181	1.9819	10.5107	2.62318
25.3828	8.60416	13.8101	1.92378	10.1521	2.5569
26.2316	8.66125	13.6899	1.88375	9.81911	2.48929
27.0809	8.71789	13.5825	1.86594	9.51865	2.43495
27.9565	8.75281	13.5077	1.8727	9.24517	2.42046
28.863	8.74996	13.4715	1.90124	8.97545	2.4338
29.7786	8.72239	13.4702	1.94573	8.68286	2.4411
30.6803	8.68786	13.5023	1.99421	8.34798	2.40134
31.5495	8.66459	13.5716	2.03887	7.973	2.2964
32.3865	8.65959	13.6842	2.09082	7.59287	2.15642
33.2022	8.66309	13.8467	2.16634	7.24594	2.02183
34.0142	8.66115	14.0658	2.27237	6.96609	1.92184
34.8162	8.63568	14.3302	2.39535	6.76232	1.86585
35.5424	8.5854	14.5994	2.52457	6.61964	1.84723
36.1305	8.52035	14.8387	2.65741	6.51726	1.85343
36.5371	8.46011	15.0263	2.79993	6.44218	1.87711
36.7731	8.3968	15.177	2.97064	6.39397	1.91944
36.8978	8.31378	15.3175	3.17427	6.38071	1.99251
36.961	8.19534	15.4651	3.39992	6.4096	2.11222
36.9932	8.04467	15.6258	3.63388	6.49199	2.28751
36.9869	7.90028	15.7945	3.8643	6.65063	2.5097
36.921	7.79268	15.9732	4.0764	6.90506	2.76011
36.7733	7.74187	16.1711	4.25406	7.26691	3.02015
36.5203	7.76203	16.4017	4.38262	7.73913	3.27821
36.1351	7.86735	16.6839	4.45437	8.3155	3.53538
35.5898	8.0756	17.0402	4.47537	8.98034	3.8039

## Sheet: INT_ANKLE
MEAN P1	STD P1	MEAN P2	STD P2	MEAN P3	STD P3
-23.265	5.72844	-13.6711	8.45048	0.77497	4.92892
-23.3896	6.49004	-15.3995	8.70612	-0.477549	4.94189
-23.4484	7.33695	-17.0038	9.01314	-1.93665	5.07512
-23.4222	8.23104	-18.4581	9.31553	-3.51234	5.25285
-23.2844	9.15434	-19.7267	9.59843	-5.12164	5.46018
-23.0016	10.0737	-20.7599	9.85744	-6.68414	5.67695
-22.5361	10.9413	-21.4995	10.0872	-8.12892	5.84388
-21.8513	11.7106	-21.8847	10.2774	-9.39846	5.87871
-20.9379	12.3634	-21.8791	10.4128	-10.4396	5.74947
-19.9061	12.9181	-21.5879	10.4582	-11.2707	5.53384
-18.892	13.3752	-21.147	10.3817	-11.9164	5.34301
-17.9971	13.7322	-20.6612	10.1733	-12.3834	5.24518
-17.2954	14.0023	-20.1771	9.86134	-12.7616	5.20497
-16.8288	14.2207	-19.6835	9.51562	-13.1726	5.15558
-16.5634	14.4261	-19.1616	9.19802	-13.7179	5.05766
-16.4073	14.6288	-18.601	8.95636	-14.4446	4.89773
-16.3045	14.7807	-18.0281	8.78832	-15.3008	4.71796
-16.1971	14.83	-17.4788	8.6607	-16.1577	4.62041
-16.0509	14.7351	-16.9775	8.54327	-16.8926	4.63611
-15.8738	14.4971	-16.5372	8.4176	-17.3926	4.75231
-15.7017	14.1596	-16.1602	8.28196	-17.6358	4.96236
-15.5786	13.7459	-15.8427	8.13557	-17.6473	5.24969
-15.5465	13.2918	-15.58	7.97099	-17.4679	5.61333
-15.7048	12.8593	-15.3963	7.79473	-17.1281	6.04573
-16.1418	12.4779	-15.3236	7.61165	-16.6707	6.52369
-16.9253	12.1263	-15.3913	7.4118	-16.1353	6.99666
-18.069	11.7747	-15.6093	7.18356	-15.5585	7.4221
-19.5071	11.4462	-15.9607	6.94646	-14.9974	7.84121
-21.1876	11.1767	-16.4471	6.74376	-14.5472	8.32486
-23.0537	10.9644	-17.0822	6.61547	-14.2914	8.91065
-25.0519	10.7979	-17.8588	6.55822	-14.2854	9.54357
-27.1214	10.6345	-18.752	6.53869	-14.4922	10.1587
-29.2088	10.4103	-19.7391	6.50956	-14.7831	10.7369
-31.2857	10.0686	-20.7879	6.43205	-15.063	11.279
-33.3237	9.56226	-21.8489	6.31556	-15.2646	11.7868
-35.286	8.92196	-22.8781	6.17129	-15.3411	12.2268
-37.1223	8.21684	-23.8279	5.99837	-15.263	12.5626
-38.7451	7.5237	-24.6936	5.80243	-14.9893	12.7746
-40.0601	6.92021	-25.5085	5.59452	-14.5031	12.8596
-41.0194	6.43818	-26.309	5.37526	-13.8348	12.8187
-41.6198	6.05915	-27.1069	5.15586	-13.019	12.6552
-41.9313	5.72017	-27.8539	4.94338	-12.1076	12.3806
-42.0323	5.36283	-28.4789	4.72964	-11.127	12.0205
-41.9687	4.98358	-28.9025	4.49563	-10.0769	11.6108
-41.7376	4.62473	-29.0884	4.23599	-8.96142	11.1746
-41.3138	4.35728	-29.0513	3.98237	-7.83315	10.7289
-40.6563	4.23162	-28.8304	3.77921	-6.74547	10.2832
-39.7628	4.23811	-28.4648	3.66884	-5.76293	9.8216
-38.6676	4.32741	-27.9254	3.66337	-4.93503	9.31839
-37.4268	4.4412	-27.1777	3.71467	-4.25867	8.79798
-36.1101	4.52428	-26.2064	3.74334	-3.68675	8.32164
-34.7291	4.56546	-25.0487	3.72618	-3.17769	7.94338
-33.2264	4.58277	-23.7803	3.69549	-2.69825	7.68495
-31.5284	4.61135	-22.4757	3.70339	-2.23335	7.50393
-29.5805	4.68664	-21.1924	3.79179	-1.76422	7.32801
-27.4477	4.85897	-19.9496	3.96246	-1.28139	7.10042
-25.2537	5.15065	-18.758	4.19401	-0.787042	6.77639
-23.152	5.53921	-17.6223	4.44689	-0.290979	6.35103
-21.254	5.95378	-16.5509	4.68413	0.173807	5.86143
-19.6035	6.30386	-15.5469	4.8837	0.576182	5.34022
-18.1714	6.5714	-14.6017	5.02212	0.903268	4.81626
-16.9053	6.76403	-13.7017	5.08371	1.17599	4.31865
-15.7493	6.9534	-12.8312	5.08145	1.401	3.87522
-14.6699	7.16837	-11.9711	5.03604	1.57236	3.52113
-13.6635	7.36992	-11.1163	4.96555	1.69167	3.28323
-12.7554	7.51016	-10.2733	4.88464	1.76923	3.16218
-12.002	7.56295	-9.45985	4.80258	1.83069	3.12834
-11.4562	7.51664	-8.69958	4.72032	1.90591	3.13654
-11.1577	7.39003	-8.00458	4.63654	1.99488	3.15284
-11.0887	7.21897	-7.37629	4.55343	2.08961	3.16149
-11.1921	7.07201	-6.81038	4.47208	2.18848	3.15358
-11.4057	7.01618	-6.29529	4.39209	2.28306	3.12378
-11.6789	7.07829	-5.81612	4.31111	2.36187	3.06217
-11.9834	7.23236	-5.35428	4.22428	2.41079	2.96899
-12.3243	7.39312	-4.88974	4.11836	2.42662	2.8453
-12.7172	7.46494	-4.40785	3.98772	2.42603	2.72761
-13.1959	7.41088	-3.92093	3.84969	2.44016	2.65282
-13.787	7.27461	-3.45159	3.73177	2.50077	2.62722
-14.5123	7.11248	-3.02061	3.65841	2.61444	2.63881
-15.3779	6.95548	-2.65941	3.63468	2.75798	2.66252
-16.3445	6.79019	-2.41309	3.63477	2.89471	2.67686
-17.3724	6.58547	-2.3297	3.62082	2.99083	2.65956
-18.4093	6.32107	-2.44609	3.55677	3.02646	2.59969
-19.3988	6.00581	-2.72349	3.44823	3.02446	2.51563
-20.2994	5.66769	-3.0738	3.32931	3.02182	2.4492
-21.0882	5.32387	-3.40646	3.23467	3.05082	2.4346
-21.7813	4.98047	-3.66774	3.19583	3.14262	2.47916
-22.4206	4.70926	-3.88075	3.22764	3.31365	2.56655
-23.0417	4.58641	-4.09527	3.32436	3.55725	2.68386
-23.6592	4.6355	-4.36609	3.47157	3.85316	2.8267
-24.2232	4.78947	-4.70733	3.66952	4.17091	3.00018
-24.672	4.94186	-5.09828	3.92493	4.4572	3.21557
-24.9552	5.01473	-5.51411	4.2314	4.68148	3.47184
-25.0744	5.00312	-5.94009	4.57565	4.82339	3.76487
-25.1043	4.97612	-6.38949	4.95143	4.84985	4.08936
-25.1213	4.98885	-6.88561	5.34442	4.738	4.42793
-25.1958	5.06134	-7.45636	5.72995	4.47101	4.74849
-25.3945	5.1867	-8.13264	6.07876	4.03813	5.01153
-25.7801	5.35163	-8.95067	6.36637	3.43427	5.18404
-26.4131	5.56023	-9.95197	6.58536	2.65941	5.25191
