# Supplementary material for: Methodology for three-dimensional analysis of asymmetries in joint moments in cycling
Source: Front Bioeng Biotechnol. 2026 Jan 7;13:1692531. doi: 10.3389/fbioe.2025.1692531 (PMC12818791; doi:10.3389/fbioe.2025.1692531)
Supplement: Supplementary file 5 [file Table11.xlsx]

## Sheet: tlag
c
						Workload	Participant	FL_HIP	AD_HIP	INT_HIP	FL_KNEE	AD_KNEE	INT_KNEE	DFL_ANKLE	INV_ANKLE	INT_ANKLE
						P1	P1	-50.5714	-85.8857	17.4857	-47.6571	57.4286	3.6	-12.5143	-31.3714	-24.3429
							P2	38.04	-82.92	-58.44	-2.88	-11.16	-17.4	6.24	4.56	-13.8
							P3	-3.27273	-30.6545	-77.3455	1.2	-36.1091	68.8364	-3.70909	-5.01818	-0.981818
							P4	-19.8	-8.4	-1	-1	16	31.6	0.4	-4.2	-3.2
							P5	-25.2	-75.3429	2.05714	-9.51429	-91.0286	-82.8	-11.0571	-21.3429	-23.1429
							P6	53.7231	-22.4308	-8.86154	-0.276923	13.5692	2.76923	-6.92308	-9.41538	-22.9846
							P7	-46.1739	-129.13	30.6783	-16.9043	-18.7826	65.113	-25.6696	-9.54783	-6.26087
							P8	12.3429	25.7143	-46.2857	11.3143	11.3143	60.1714	4.62857	10.8	0
							P9	-35.46	-18.9	-107.82	-18.18	-143.64	-107.46	1.26	-41.4	65.34
							P10	-8.22857	0	-47.3143	-7.45714	37.2857	45.5143	-7.45714	7.45714	-12.0857
						P2	P1	-21.8571	-16.2	-18.5143	-17.2286	117.771	-110.057	1.28571	8.48571	-39.6
							P2	8.7	-26.7	-17.7	-0.3	-12.9	-53.7	-2.7	-14.4	-10.8
							P3	-9.299	-5.699	-82.5	-0.9	-34.2	66	-11.099	-30	-0.9
							P4	-25.4571	3.6	5.4	0	41.9143	-0.514286	-7.2	5.91429	-3.85714
							P5	-13.05	-38.25	-4.5	-7.65	-126.9	25.2	-8.1	-29.7	-2.7
							P6	-61.5789	25.9579	50.0211	-0.947368	-25.7684	116.716	-18.1895	-12.6947	-15.7263
							P7	-38.2154	-29.6308	46.2462	-11.3538	-28.8	102.462	-19.3846	-12.4615	-8.58462
							P8	-2.75294	-49.9765	9.52941	5.50588	12.9176	77.5059	3.38824	12.2824	-8.04706
							P9	-12.6	80.55	-71.55	-18.45	-113.4	-25.2	-6.3	-93.15	48.15
							P10	-43.9714	8.48571	-3.85714	-23.1429	46.8	31.3714	-20.0571	-0.257143	-18
						P3	P1	-28.8	-29.25	-14.85	-25.65	30.15	-105.75	-1.35	5.4	-85.95
							P2	11	-17	-12.6	-0.4	-12.8	-42.2	-3.6	-2.8	-14.6
							P3	-6.8	-20.8	-64.8	-2.8	-39.6	74.4	-6.4	-26.8	-12.4
							P4	-14.6769	13.5692	20.2154	-0.830769	38.2154	40.4308	4.43077	14.6769	0.553846
							P5	-8.4	-45.2	-6.8	-2.4	-13.2	17.6	-4	-4.4	-22
							P6	0	49.68	51.12	0	-26.64	116.28	8.64	10.44	-14.76
							P7	-12.96	7.92	29.88	-1.08	-11.16	120.6	10.08	1.08	-2.52
							P8	27.4909	53.6727	-97.2	8.50909	-20.2909	-2.61818	15.3818	4.90909	20.9455
							P9	-89.6727	42.2182	164.945	-45.8182	101.127	-34.6909	-99.1636	41.8909	-161.018
							P10	-25.2	1.8	-14.4	-22.95	0.9	29.7	-11.25	-4.5	-20.7

## Sheet: CCCmax
						Workload	Participant	FL_HIP	AD_HIP	INT_HIP	FL_KNEE	AD_KNEE	INT_KNEE	DFL_ANKLE	INV_ANKLE	INT_ANKLE
						P1	P1	0.726944	0.759772	0.62947	0.852544	0.878176	0.789668	0.935162	0.84823	0.908371
							P2	0.71343	0.81217	0.844199	0.940294	0.936273	0.544462	0.938679	0.810647	0.938527
							P3	0.829078	0.633061	0.656508	0.935659	0.90295	0.918407	0.93132	0.975975	0.924868
							P4	0.709383	0.770287	0.855928	0.922975	0.89014	0.75272	0.9465	0.957425	0.943058
							P5	0.933361	0.920086	0.634388	0.963462	0.80577	0.615828	0.986297	0.926068	0.965219
							P6	0.676758	0.762086	0.812557	0.853898	0.72835	0.47065	0.930053	0.897114	0.872424
							P7	0.782584	0.647098	0.794906	0.906669	0.981912	0.749118	0.897511	0.988908	0.958237
							P8	0.848867	0.667482	0.759114	0.953969	0.917361	0.905877	0.942433	0.957396	0.940731
							P9	0.746992	0.717023	0.847601	0.908197	0.628621	0.831719	0.959798	0.715082	0.861644
							P10	0.827765	0.819672	0.823723	0.940773	0.896143	0.818986	0.948919	0.900394	0.869643
						P2	P1	0.749713	0.801462	0.860309	0.962998	0.895856	0.730526	0.94984	0.90793	0.945543
							P2	0.927613	0.925985	0.92777	0.971994	0.972763	0.725445	0.978612	0.907346	0.969715
							P3	0.895578	0.658375	0.691014	0.972473	0.847651	0.882505	0.947667	0.990558	0.908519
							P4	0.731288	0.927414	0.941456	0.963264	0.861022	0.757617	0.96623	0.98639	0.970038
							P5	0.959118	0.913936	0.933561	0.99142	0.849867	0.846357	0.990917	0.981586	0.988477
							P6	0.701745	0.942392	0.920942	0.959032	0.87301	0.717316	0.904023	0.944382	0.882949
							P7	0.844133	0.570381	0.628435	0.934025	0.953833	0.786351	0.938891	0.992652	0.957832
							P8	0.731808	0.590348	0.765761	0.929242	0.906061	0.819747	0.876184	0.934903	0.902815
							P9	0.896442	0.843432	0.517845	0.961875	0.56464	0.759328	0.98277	0.501204	0.893889
							P10	0.84929	0.869742	0.755283	0.96431	0.844942	0.873592	0.950464	0.947143	0.895862
						P3	P1	0.675838	0.811596	0.871668	0.968411	0.874532	0.7369	0.973338	0.981756	0.797506
							P2	0.923723	0.948556	0.960341	0.970947	0.949299	0.657996	0.995068	0.975605	0.893949
							P3	0.951107	0.625381	0.625425	0.986685	0.766435	0.832165	0.968898	0.974065	0.913112
							P4	0.721803	0.950314	0.880147	0.965688	0.913852	0.82558	0.960854	0.988401	0.940259
							P5	0.946011	0.916508	0.938544	0.98572	0.976008	0.917808	0.992115	0.988357	0.970089
							P6	0.899586	0.922607	0.902815	0.985944	0.752402	0.771802	0.981984	0.991556	0.922294
							P7	0.898809	0.424852	0.592958	0.977082	0.911978	0.902337	0.952079	0.994715	0.976885
							P8	0.864052	0.667497	0.817949	0.966256	0.743891	0.793211	0.897862	0.934077	0.894839
							P9	0.981469	0.880827	0.953026	0.926144	0.975207	0.891329	0.906795	0.939954	0.920972
							P10	0.926118	0.953698	0.896082	0.971906	0.90705	0.917107	0.949923	0.979833	0.937726

## Sheet: ADC
						Workload	Participant	FL_HIP	AD_HIP	INT_HIP	FL_KNEE	AD_KNEE	INT_KNEE	DFL_ANKLE	INV_ANKLE	INT_ANKLE
						P1	P1	76.3333	80.5238	66.1429	65.4762	65.619	85.9048	47.381	99.0952	73.8571
							P2	73.2333	69.0667	51.4333	47.3667	28.8	65.3667	45.2333	79.3667	47.1
							P3	57.4545	60.8788	83.4848	38.1212	57.7273	67.1515	40.4848	59.6364	41.1212
							P4	56.8889	49.5	56.8889	24.8889	44.1667	70	29.8889	46.2778	23.1667
							P5	50.6429	60.8571	47.3571	32.0714	59.8571	78.7857	23.7857	81.7857	54.2143
							P6	74.3077	56.9231	58.6154	46.5385	51.9231	64.2308	47.4615	82.4615	86.7692
							P7	64.5217	74.3913	81.5652	57.1739	39.8261	86.8261	57	66.4348	44.1739
							P8	56.4286	52.7143	92.2857	23.4286	34.7143	82	38	41.2857	28.8571
							P9	84.35	66.8	86.5	66.9	56.65	77.5	65.9	59.3	75.9
							P10	89.9286	70.8571	91.5	63.2143	52.0714	88.6429	44.7143	100	50.1429
						P2	P1	70.7857	65.3571	55	33.8571	53.8571	91.7857	40.3571	100	43.0714
							P2	29.5	81.5	46.3333	9.33333	53.6667	86.9167	19.1667	56.5833	64.4167
							P3	51	54.1667	58.5	22.25	59.8333	61.6667	37.0833	62.3333	38.5
							P4	54.5714	26.2857	35	20.4286	41.5714	63.2143	24.7857	38.7857	21
							P5	28.5	45.125	42.125	20	83.125	59.75	38	52.5	26.75
							P6	73.5789	43.2632	51.0526	39.3684	61.3158	70.7895	49.6316	97.8947	63.7368
							P7	61.9231	62.0769	76.9231	39.9231	50	92.1538	56.5385	74.2308	28.4615
							P8	64.8824	55.4118	89.9412	37.2353	37.8235	86.1765	46.5882	30.0588	44.7059
							P9	47	53.8571	68.7143	34.2857	56.7143	63.4286	27.4286	48.4286	50.7143
							P10	74	52.2857	78	45.7857	41.4286	80.7143	56.8571	99.0714	49.0714
						P3	P1	57.625	57.5	54.25	35.75	42.375	80	28.125	100	56.875
							P2	29.7778	78.8333	32.2222	18.8333	35.1111	77.4444	12.7222	57.2778	70.3333
							P3	36.8889	58.8889	61.7778	16.5556	59	63.1111	34.6667	62.3333	50.6667
							P4	59.3846	31.8462	47.9231	22.4615	42.8462	46.3077	26.3077	37.8462	25.7692
							P5	29.1111	53.8889	45.3333	24.5556	44.5556	58.6667	10.6667	67.6667	41.8889
							P6	31.3	55.4	55.1	13.3	48.8	82.5	21.3	69.6	29.8
							P7	52.9	63.2	63.2	13.3	33	90.1	45	87.7	16
							P8	62.1818	77.1818	68.9091	34.4545	42.8182	56	57.7273	56.0909	46.1818
							P9	78.7273	100	100	65.0909	68.9091	100	78.4545	100	100
							P10	51.125	26.125	57.375	41.75	35.375	76.375	37	89.5	39.75
