# Supplementary material for: Methodology for three-dimensional analysis of asymmetries in joint moments in cycling
Source: Front Bioeng Biotechnol. 2026 Jan 7;13:1692531. doi: 10.3389/fbioe.2025.1692531 (PMC12818791; doi:10.3389/fbioe.2025.1692531)
Supplement: Supplementary file 6 [file Table4.xlsx]

## Sheet: FL_HIP
MEAN P1	STD P1	MEAN P2	STD P2	MEAN P3	STD P3
-5.21177	10.2283	-9.20318	10.658	-0.460923	10.2608
-5.31419	10.5043	-9.74171	10.5087	-1.21816	10.747
-4.85726	10.894	-10.2939	10.3382	-2.18372	10.9842
-3.95748	11.3776	-10.7814	10.2427	-3.28174	11.0815
-2.74006	12.0132	-11.1277	10.3073	-4.42796	11.1783
-1.31869	12.7928	-11.2478	10.5494	-5.54139	11.3653
0.215667	13.6278	-11.0634	10.9367	-6.54237	11.6673
1.79644	14.4074	-10.5172	11.4388	-7.35601	12.0725
3.3717	15.0651	-9.62905	12.0899	-7.95183	12.5757
4.85611	15.6232	-8.59719	12.9182	-8.38426	13.1674
6.11762	16.1633	-7.61339	13.8733	-8.7078	13.823
7.03704	16.7564	-6.82394	14.8887	-8.97158	14.5201
7.52463	17.4798	-6.3193	15.9679	-9.18723	15.2455
7.54319	18.3829	-6.0644	17.1403	-9.28571	15.9766
7.20827	19.3506	-5.99417	18.3769	-9.17222	16.6427
6.64158	20.1879	-6.08635	19.5979	-8.86125	17.2421
5.91381	20.7203	-6.36174	20.6855	-8.48086	17.8335
5.08104	20.9246	-6.79049	21.5385	-8.12977	18.4046
4.15042	20.9094	-7.38317	22.1554	-7.92639	18.9412
3.09513	20.7869	-8.25109	22.6117	-8.04633	19.4853
1.86956	20.6649	-9.44333	22.9851	-8.59674	20.0687
0.484907	20.6273	-10.9624	23.2993	-9.59317	20.6545
-0.991768	20.7012	-12.7813	23.5259	-11.0374	21.1796
-2.43748	20.8725	-14.8206	23.6739	-12.907	21.6219
-3.72492	21.0896	-17.0377	23.8188	-15.2449	21.9909
-4.79464	21.2942	-19.3917	24.0322	-18.0389	22.2969
-5.64371	21.4657	-21.729	24.3538	-21.0482	22.4581
-6.28978	21.6199	-23.8339	24.7695	-23.9636	22.3897
-6.74229	21.7589	-25.4326	25.263	-26.5348	22.0521
-7.01364	21.8563	-26.2898	25.8048	-28.6855	21.5498
-7.10867	21.8768	-26.3009	26.3488	-30.3742	20.991
-7.01502	21.8046	-25.5573	26.8068	-31.4783	20.3858
-6.68465	21.7164	-24.2905	27.1201	-31.855	19.7064
-6.04521	21.7303	-22.6668	27.2621	-31.3492	19.0058
-4.99686	21.8968	-20.7363	27.236	-29.9724	18.4834
-3.42255	22.1661	-18.4926	27.0798	-27.9281	18.3923
-1.2681	22.4247	-15.8564	26.8197	-25.4851	18.7906
1.44669	22.6112	-12.8148	26.4619	-22.8326	19.4691
4.59311	22.7242	-9.49485	26.0298	-20.0936	20.1225
7.96985	22.7936	-6.10871	25.5381	-17.3558	20.582
11.2902	22.8556	-2.89126	24.9879	-14.7164	20.8331
14.2986	22.9262	-0.0279453	24.4193	-12.3503	20.9249
16.8157	22.9825	2.38945	23.8713	-10.3372	20.9479
18.7518	22.9893	4.30512	23.3862	-8.68819	20.9104
20.1026	22.9064	5.6966	22.9894	-7.39454	20.7486
20.9029	22.6989	6.60049	22.6442	-6.42606	20.3904
21.1733	22.3774	7.0932	22.3179	-5.81423	19.768
20.9867	22.0413	7.27343	21.9696	-5.59247	18.8461
20.4848	21.9026	7.20339	21.5146	-5.76249	17.6736
19.7841	22.108	6.9063	20.8793	-6.28021	16.3182
18.9765	22.6678	6.35723	20.0068	-7.0707	14.8562
18.092	23.4844	5.56686	18.9225	-8.01917	13.4142
17.1268	24.3983	4.59559	17.7671	-8.97094	12.1508
16.0567	25.2827	3.56388	16.7935	-9.74148	11.2597
14.8607	26.0064	2.57924	16.2279	-10.1748	10.8043
13.5905	26.4628	1.69074	16.078	-10.2566	10.676
12.3556	26.5592	0.894759	16.1613	-10.0668	10.6696
11.2529	26.1968	0.167729	16.2188	-9.80117	10.5861
10.3299	25.3797	-0.480925	16.0918	-9.6417	10.3222
9.54776	24.2388	-1.0476	15.7489	-9.67439	9.85303
8.81414	22.9562	-1.53809	15.2581	-9.88549	9.2625
8.08348	21.732	-1.99212	14.6804	-10.206	8.68
7.35323	20.6899	-2.47195	14.0523	-10.5869	8.22425
6.63435	19.8556	-3.03312	13.3919	-11.0072	7.9307
5.97476	19.1465	-3.69241	12.7016	-11.5082	7.77959
5.40027	18.3719	-4.43315	11.9876	-12.1254	7.74369
4.9226	17.383	-5.21045	11.2563	-12.8613	7.79439
4.54397	16.1845	-5.98723	10.5202	-13.6996	7.91502
4.22668	14.9001	-6.73324	9.79498	-14.5872	8.06138
3.96306	13.7062	-7.43708	9.11606	-15.4641	8.17839
3.7488	12.6918	-8.11689	8.50409	-16.2773	8.20693
3.57632	11.8247	-8.77366	7.99351	-16.9538	8.09158
3.43552	11.048	-9.37263	7.63028	-17.4057	7.80957
3.31395	10.321	-9.87116	7.42242	-17.5784	7.3831
3.19539	9.66507	-10.2189	7.35583	-17.4423	6.84682
3.05605	9.10337	-10.3926	7.38676	-16.9893	6.26805
2.88173	8.63092	-10.3963	7.45691	-16.2639	5.75906
2.6657	8.22586	-10.26	7.51418	-15.3565	5.39019
2.4063	7.86103	-10.0098	7.53742	-14.3533	5.17916
2.11629	7.52564	-9.67006	7.56776	-13.3246	5.10483
1.80713	7.218	-9.24924	7.63607	-12.298	5.14686
1.49369	6.95044	-8.75036	7.7251	-11.2843	5.2833
1.19213	6.74462	-8.17596	7.78661	-10.2826	5.47188
0.915206	6.60053	-7.52193	7.77638	-9.24352	5.68106
0.67713	6.50375	-6.77409	7.71002	-8.09732	5.88037
0.468307	6.44597	-5.92854	7.61423	-6.8074	6.04437
0.237267	6.44284	-5.01491	7.50884	-5.41655	6.15513
-0.0783478	6.51092	-4.08526	7.38446	-4.04385	6.22422
-0.530073	6.65437	-3.20182	7.21434	-2.79831	6.27743
-1.12537	6.86316	-2.42876	6.98083	-1.76051	6.33635
-1.80757	7.11788	-1.80895	6.68567	-0.983926	6.41625
-2.5173	7.4036	-1.35786	6.34339	-0.470079	6.51707
-3.20876	7.71396	-1.07949	5.96774	-0.187156	6.65048
-3.84186	8.04884	-0.985666	5.58308	-0.0815833	6.83124
-4.39139	8.40721	-1.09943	5.23022	-0.119088	7.08013
-4.84434	8.78203	-1.43326	4.95373	-0.270269	7.41264
-5.20105	9.16163	-1.97797	4.79707	-0.487516	7.84296
-5.47635	9.53345	-2.6981	4.80251	-0.700351	8.39486
-5.70156	9.87976	-3.53651	5.00475	-0.826026	9.12233
-5.92305	10.1783	-4.4141	5.4239	-0.763379	10.0929

## Sheet: AD_HIP
MEAN P1	STD P1	MEAN P2	STD P2	MEAN P3	STD P3
-10.8377	6.38223	-6.18091	2.75752	-0.565275	4.19088
-10.6468	6.31472	-5.93864	2.98034	-0.00603013	4.40015
-10.4348	6.25043	-5.72479	3.19628	0.656366	4.57924
-10.1714	6.16804	-5.52658	3.38689	1.40103	4.75634
-9.83169	6.07481	-5.3316	3.56199	2.20829	4.97881
-9.39269	5.98988	-5.1265	3.73738	3.05641	5.29991
-8.8299	5.93462	-4.89776	3.92403	3.92271	5.76297
-8.1146	5.9283	-4.63149	4.12388	4.78346	6.38685
-7.21422	5.98894	-4.31582	4.32835	5.61677	7.15703
-6.1473	6.16156	-3.94497	4.53187	6.42351	8.02764
-5.00919	6.51581	-3.51448	4.74552	7.21501	8.93552
-3.91453	7.09099	-3.01677	4.99036	8.0001	9.8091
-2.98098	7.8963	-2.43632	5.29652	8.79254	10.6234
-2.22846	8.87295	-1.76439	5.68308	9.61236	11.3878
-1.56865	9.90364	-0.998867	6.15178	10.4742	12.1136
-0.903836	10.8495	-0.144656	6.6867	11.3713	12.8031
-0.148234	11.5786	0.79674	7.27592	12.2545	13.4192
0.736011	12.0789	1.85207	7.91912	13.0637	13.9289
1.76275	12.4298	3.04471	8.62732	13.73	14.3168
2.95575	12.717	4.39887	9.42489	14.203	14.6426
4.32032	13.0213	5.89841	10.3213	14.4935	14.9763
5.83467	13.4026	7.47328	11.3154	14.6278	15.3566
7.41435	13.9192	9.04016	12.3977	14.6239	15.7851
8.88857	14.5749	10.4816	13.5536	14.454	16.237
10.096	15.3243	11.7209	14.7742	14.1406	16.7111
10.9862	16.1848	12.7262	15.9607	13.7501	17.19
11.6348	17.1739	13.4602	16.9637	13.3341	17.6123
12.187	18.3609	13.9368	17.6377	12.9273	17.9183
12.7312	19.7935	14.2267	17.8752	12.5354	18.0972
13.2877	21.3705	14.401	17.6664	12.1887	18.1693
13.8875	22.9029	14.4982	17.11	11.9155	18.1384
14.5753	24.2626	14.5344	16.3126	11.6877	17.968
15.3696	25.4152	14.4903	15.3969	11.4214	17.6136
16.2141	26.3767	14.3173	14.4954	11.0348	17.0534
16.9625	27.1631	13.9899	13.7497	10.4957	16.3029
17.4802	27.7129	13.4798	13.3316	9.77254	15.5032
17.616	27.9371	12.7419	13.4283	8.7664	14.871
17.2529	27.7239	11.7274	14.1228	7.34906	14.6422
16.3283	26.9914	10.3618	15.3048	5.38622	14.9385
14.7752	25.7633	8.59328	16.6804	2.81103	15.6467
12.6371	24.1996	6.46767	17.877	-0.321829	16.5131
10.007	22.5256	4.07626	18.604	-3.8777	17.2621
7.00839	21.0019	1.55915	18.6914	-7.592	17.739
3.79289	19.8545	-0.930743	18.1649	-11.1165	17.8555
0.555302	19.2155	-3.19531	17.3057	-14.1017	17.604
-2.52151	19.0536	-5.07373	16.4518	-16.265	17.0124
-5.24973	19.1953	-6.46506	15.8062	-17.4565	16.168
-7.49279	19.4621	-7.32925	15.3384	-17.667	15.1709
-9.18564	19.7454	-7.67808	14.8568	-17.0233	14.0818
-10.3104	19.9815	-7.55524	14.2026	-15.711	12.9399
-10.9019	20.1125	-7.02848	13.3159	-13.9523	11.7836
-10.9852	20.0888	-6.19103	12.1929	-11.9174	10.6442
-10.5792	19.8922	-5.14662	10.8859	-9.72384	9.55132
-9.72671	19.5015	-3.99569	9.51373	-7.47785	8.56274
-8.49169	18.8949	-2.82894	8.21279	-5.27294	7.72063
-7.04608	18.1231	-1.69736	7.09796	-3.18391	7.02819
-5.60352	17.2584	-0.640258	6.22524	-1.26799	6.4641
-4.31154	16.3902	0.326161	5.57495	0.437316	5.9983
-3.25913	15.5838	1.17466	5.10346	1.90269	5.60026
-2.44652	14.8305	1.87355	4.73806	3.09108	5.24543
-1.82515	14.1079	2.40582	4.42439	3.98502	4.9265
-1.39538	13.3962	2.78643	4.12778	4.59292	4.66349
-1.16685	12.7012	3.05383	3.84433	4.93647	4.46497
-1.11894	12.0214	3.25963	3.60051	5.03403	4.31873
-1.22878	11.2944	3.42442	3.42306	4.92284	4.18903
-1.38231	10.4699	3.5355	3.3238	4.65407	4.04457
-1.47092	9.57607	3.56609	3.29679	4.29371	3.87637
-1.49232	8.73768	3.49856	3.33493	3.92994	3.67649
-1.48184	8.00383	3.34589	3.43752	3.61283	3.45846
-1.55882	7.38506	3.12831	3.58147	3.35841	3.24169
-1.81489	6.90914	2.85302	3.71383	3.13403	3.06355
-2.2555	6.58752	2.5048	3.7687	2.88064	2.94025
-2.88079	6.33693	2.05285	3.7054	2.53847	2.85263
-3.63293	6.05387	1.48697	3.54115	2.07627	2.76981
-4.42713	5.74634	0.826102	3.32442	1.50298	2.67132
-5.18629	5.48321	0.111738	3.09494	0.863155	2.56169
-5.83209	5.30001	-0.594132	2.86198	0.227117	2.46164
-6.31856	5.16388	-1.24084	2.61918	-0.340545	2.40508
-6.66199	5.03355	-1.79182	2.36533	-0.792967	2.4021
-6.90385	4.89693	-2.23715	2.11345	-1.1209	2.43591
-7.0918	4.76794	-2.59471	1.88102	-1.33831	2.47113
-7.27232	4.67657	-2.88308	1.67861	-1.47262	2.47006
-7.45216	4.64916	-3.12046	1.50473	-1.5464	2.40863
-7.62007	4.69113	-3.32034	1.37826	-1.57538	2.29688
-7.7648	4.78847	-3.4996	1.32568	-1.56575	2.16862
-7.88225	4.92279	-3.68102	1.34291	-1.52165	2.05233
-8.0033	5.06073	-3.87809	1.41307	-1.45905	1.97226
-8.17116	5.15759	-4.07997	1.51876	-1.40266	1.94399
-8.42551	5.17156	-4.2627	1.64285	-1.37831	1.97364
-8.77901	5.09512	-4.40417	1.75914	-1.40414	2.04811
-9.2028	4.97917	-4.50996	1.85094	-1.48524	2.13693
-9.6558	4.88064	-4.61634	1.9294	-1.62438	2.21688
-10.0956	4.84783	-4.7583	2.01094	-1.81489	2.27265
-10.4944	4.89975	-4.95608	2.11078	-2.03955	2.30812
-10.8422	5.02568	-5.19616	2.23622	-2.27509	2.33642
-11.1304	5.20826	-5.45504	2.38552	-2.49482	2.36502
-11.3523	5.42317	-5.7072	2.55231	-2.66941	2.395
-11.5035	5.64091	-5.92431	2.73204	-2.76666	2.42216
-11.5833	5.83162	-6.07574	2.92961	-2.75383	2.44232
-11.5959	5.97071	-6.12762	3.16498	-2.59553	2.45926

## Sheet: INT_HIP
MEAN P1	STD P1	MEAN P2	STD P2	MEAN P3	STD P3
-15.2869	6.69575	-3.63414	4.06824	-1.8868	6.34416
-16.015	6.94873	-3.73998	4.53365	-2.54998	6.75428
-16.6717	7.21926	-3.92161	4.98647	-2.99741	7.05703
-17.2338	7.50816	-4.15152	5.39537	-3.23168	7.24365
-17.6693	7.81576	-4.39772	5.74833	-3.25863	7.32366
-17.9359	8.14092	-4.62396	6.05298	-3.09207	7.33273
-17.9833	8.47765	-4.78776	6.33225	-2.74984	7.32772
-17.7532	8.81498	-4.84157	6.61853	-2.25466	7.38062
-17.1807	9.13987	-4.73229	6.94556	-1.62486	7.57082
-16.2371	9.46122	-4.4165	7.32616	-0.879152	7.95062
-14.9328	9.81985	-3.85979	7.76037	-0.0360817	8.53092
-13.2855	10.2647	-3.01188	8.26097	0.902558	9.29485
-11.3205	10.8553	-1.82222	8.86328	1.94488	10.2229
-9.05285	11.6362	-0.304745	9.55882	3.07587	11.2782
-6.54511	12.5653	1.50175	10.2853	4.2871	12.416
-3.87847	13.5141	3.56502	10.953	5.5897	13.5828
-1.12524	14.3196	5.84652	11.4772	6.95972	14.7218
1.61204	14.9018	8.30194	11.828	8.33655	15.8103
4.24935	15.2729	10.8851	11.9913	9.66594	16.8325
6.71776	15.4132	13.5483	11.9881	10.9029	17.805
8.91993	15.2711	16.1526	11.8806	11.9763	18.7592
10.7569	14.9346	18.4766	11.757	12.7498	19.6753
12.0707	14.5735	20.2994	11.7074	13.053	20.48
12.6363	14.2895	21.3991	11.8469	12.6967	21.0849
12.2992	14.0987	21.6779	12.3303	11.646	21.4384
11.089	14.0174	21.1375	13.1263	9.95513	21.5496
9.19858	14.0746	19.8116	14.0326	7.71602	21.4215
6.892	14.3276	17.8666	14.759	5.0711	21.0574
4.3917	14.7614	15.5782	15.0884	2.20697	20.47
1.85875	15.2661	13.2058	14.9319	-0.687408	19.6767
-0.570195	15.7029	10.9417	14.3644	-3.45139	18.729
-2.76941	16.0097	8.88964	13.5328	-6.00283	17.7299
-4.64228	16.2303	7.04829	12.6093	-8.308	16.7778
-6.15248	16.4265	5.37351	11.7514	-10.313	15.8961
-7.33139	16.6194	3.84779	11.0653	-11.9747	15.0583
-8.21759	16.7789	2.46418	10.5816	-13.2779	14.2392
-8.87459	16.8145	1.23198	10.2579	-14.2964	13.4433
-9.36361	16.6467	0.146421	10.0058	-15.1347	12.7635
-9.74381	16.2435	-0.847935	9.73471	-15.9039	12.2572
-10.0911	15.6174	-1.82175	9.38698	-16.6957	11.8977
-10.427	14.8694	-2.82441	8.93162	-17.565	11.6323
-10.7428	14.1059	-3.89712	8.39879	-18.5696	11.3973
-11.0246	13.437	-5.05154	7.87049	-19.6795	11.1824
-11.2518	12.9436	-6.29358	7.48385	-20.8144	10.9951
-11.4133	12.6807	-7.59347	7.35444	-21.88	10.8373
-11.5079	12.6593	-8.90112	7.5002	-22.7825	10.7097
-11.534	12.8508	-10.1471	7.84087	-23.4619	10.6288
-11.4918	13.2263	-11.261	8.25529	-23.8991	10.6116
-11.3762	13.7604	-12.1878	8.64992	-24.102	10.6789
-11.1889	14.3976	-12.8963	8.9753	-24.0954	10.8476
-10.938	15.0626	-13.3828	9.21138	-23.9159	11.1154
-10.6368	15.6689	-13.6652	9.3587	-23.5804	11.4582
-10.3046	16.1371	-13.7711	9.43524	-23.0851	11.8101
-9.95411	16.4165	-13.7161	9.47121	-22.4168	12.0754
-9.59493	16.4691	-13.5173	9.4946	-21.5729	12.1703
-9.25024	16.2775	-13.1906	9.47386	-20.6026	12.0786
-8.94578	15.8324	-12.7666	9.36425	-19.5785	11.8255
-8.71018	15.1208	-12.2834	9.11082	-18.5967	11.4553
-8.56024	14.1751	-11.7796	8.70341	-17.7331	10.9943
-8.47633	13.0888	-11.2956	8.18614	-17.0155	10.4416
-8.43805	11.9957	-10.8562	7.62174	-16.4358	9.82427
-8.4314	11.0203	-10.4732	7.06794	-15.9677	9.18623
-8.45488	10.2099	-10.1427	6.5452	-15.5945	8.58599
-8.51809	9.5478	-9.85763	6.05684	-15.3057	8.05908
-8.61326	8.94441	-9.60839	5.5929	-15.0944	7.61568
-8.71381	8.28112	-9.38632	5.14673	-14.9432	7.25133
-8.79155	7.49406	-9.18207	4.72213	-14.828	6.94417
-8.82944	6.62067	-8.98515	4.3266	-14.7329	6.67311
-8.8306	5.79235	-8.78627	3.97381	-14.6399	6.41464
-8.80889	5.10998	-8.5838	3.6724	-14.5282	6.15185
-8.77432	4.59776	-8.38524	3.42216	-14.3748	5.87656
-8.72815	4.22162	-8.19395	3.21671	-14.1479	5.58324
-8.67139	3.94374	-8.00414	3.04996	-13.8129	5.2708
-8.60389	3.75206	-7.80652	2.91981	-13.3475	4.94639
-8.53722	3.65419	-7.59027	2.82257	-12.7382	4.61436
-8.49159	3.63854	-7.351	2.75319	-11.9829	4.28012
-8.48265	3.67542	-7.09344	2.70346	-11.1042	3.95798
-8.51835	3.73838	-6.83092	2.6611	-10.1428	3.65638
-8.59651	3.81024	-6.57266	2.6173	-9.13151	3.37847
-8.70736	3.88344	-6.32201	2.57211	-8.08849	3.1279
-8.84386	3.96317	-6.07327	2.53125	-7.01542	2.91792
-9.00151	4.06471	-5.82051	2.49701	-5.91428	2.76384
-9.17741	4.20788	-5.56191	2.46687	-4.79774	2.66968
-9.36877	4.40753	-5.30044	2.43656	-3.67923	2.62654
-9.57221	4.66802	-5.04024	2.4029	-2.57251	2.62121
-9.78714	4.985	-4.78956	2.36128	-1.50293	2.63863
-10.0211	5.3481	-4.55808	2.30772	-0.502205	2.66251
-10.287	5.73765	-4.35392	2.24048	0.391129	2.68024
-10.5978	6.13005	-4.18469	2.16251	1.13915	2.68979
-10.96	6.50492	-4.05744	2.08337	1.71043	2.6993
-11.37	6.85136	-3.98561	2.0196	2.08641	2.71952
-11.8217	7.1644	-3.98672	1.99246	2.25624	2.75881
-12.3104	7.44297	-4.07835	2.01931	2.21497	2.82387
-12.8373	7.68325	-4.2706	2.1098	1.96054	2.92368
-13.4093	7.8786	-4.55715	2.26335	1.49417	3.06489
-14.0316	8.02467	-4.92556	2.46841	0.828186	3.2421
-14.7051	8.11788	-5.35983	2.7049	-0.0152995	3.43958
-15.4251	8.15485	-5.84245	2.94988	-1.00819	3.63622
-16.1797	8.13259	-6.3563	3.18378	-2.11949	3.813
-16.9528	8.04898	-6.8841	3.39557	-3.31347	3.95563

## Sheet: FL_KNEE
MEAN P1	STD P1	MEAN P2	STD P2	MEAN P3	STD P3
0.0283334	5.54343	-0.663034	5.88691	-7.60081	8.41453
0.0821338	6.12989	-0.0949257	6.28672	-7.06668	8.89759
-0.103348	6.77721	0.507634	6.61594	-6.49196	9.24967
-0.521795	7.48522	1.09524	6.88517	-5.86212	9.50563
-1.16918	8.32382	1.60987	7.13026	-5.18213	9.77489
-2.04112	9.33158	1.9872	7.38969	-4.4695	10.1583
-3.13117	10.4764	2.15998	7.69137	-3.75545	10.6994
-4.43019	11.6703	2.0608	8.05682	-3.08396	11.3828
-5.92319	12.8158	1.65463	8.51925	-2.48576	12.158
-7.55771	13.8809	1.02129	9.08008	-1.94753	12.9342
-9.22299	14.9024	0.264819	9.70724	-1.45803	13.6257
-10.7813	15.9089	-0.503261	10.3537	-1.00683	14.1713
-12.0829	16.9191	-1.18789	11.0047	-0.614976	14.5869
-12.9929	17.943	-1.78004	11.6965	-0.360792	14.9163
-13.5033	18.9102	-2.29915	12.4419	-0.336513	15.1666
-13.6576	19.6752	-2.74111	13.21	-0.570767	15.3415
-13.5285	20.0618	-3.06503	13.9425	-1.02707	15.467
-13.2236	19.9749	-3.23646	14.5612	-1.66821	15.5216
-12.7645	19.4756	-3.21423	15.0338	-2.42713	15.4666
-12.1186	18.7117	-2.92923	15.3859	-3.18661	15.3041
-11.2387	17.8686	-2.35252	15.6322	-3.82793	15.0581
-10.1273	17.1262	-1.49486	15.7564	-4.27097	14.7447
-8.85042	16.5429	-0.429711	15.7139	-4.4601	14.3545
-7.54588	16.0711	0.714008	15.4828	-4.38925	13.9044
-6.35998	15.6008	1.87784	15.0979	-4.00337	13.4104
-5.36321	15.0163	3.02874	14.5989	-3.28554	12.868
-4.55835	14.2821	4.05732	14.0426	-2.37467	12.2234
-3.91177	13.4276	4.85408	13.4716	-1.43675	11.4579
-3.38952	12.5096	5.3391	12.9279	-0.586044	10.6077
-2.959	11.5762	5.47747	12.4427	0.152059	9.75561
-2.60041	10.6612	5.29423	12.0399	0.78023	8.96384
-2.31092	9.80019	4.86564	11.7084	1.28193	8.24702
-2.10804	9.05131	4.2871	11.4268	1.62942	7.61423
-2.01852	8.47918	3.61681	11.1754	1.78209	7.10976
-2.06885	8.10565	2.87258	10.9445	1.7365	6.79902
-2.27795	7.89005	2.05821	10.7411	1.52692	6.74735
-2.64639	7.75722	1.15529	10.572	1.18191	6.91935
-3.16488	7.66818	0.162153	10.4315	0.719472	7.20913
-3.80556	7.62474	-0.890428	10.3029	0.150863	7.508
-4.52789	7.64398	-1.94654	10.1475	-0.504832	7.75311
-5.27045	7.73823	-2.93843	9.91454	-1.20885	7.92281
-5.98431	7.91394	-3.80954	9.59056	-1.89921	8.01438
-6.63845	8.17302	-4.52899	9.18348	-2.53025	8.04269
-7.21437	8.50579	-5.07981	8.72134	-3.0681	7.99294
-7.69422	8.8638	-5.45301	8.24422	-3.48888	7.8396
-8.05999	9.18164	-5.66077	7.77335	-3.78082	7.56573
-8.28978	9.40345	-5.73197	7.32862	-3.92791	7.16849
-8.37885	9.50855	-5.70164	6.91971	-3.92275	6.66311
-8.34924	9.53226	-5.59404	6.53065	-3.7698	6.08845
-8.22401	9.51539	-5.42045	6.14545	-3.48953	5.47304
-8.02808	9.49169	-5.17903	5.74889	-3.11707	4.8334
-7.77018	9.47444	-4.87139	5.32513	-2.68649	4.18233
-7.44722	9.4556	-4.50615	4.8713	-2.22833	3.5346
-7.05498	9.42049	-4.105	4.42177	-1.77015	2.94215
-6.59279	9.34114	-3.69126	4.02988	-1.33517	2.4695
-6.0823	9.19797	-3.28121	3.72705	-0.930504	2.17021
-5.55978	8.97092	-2.8848	3.50691	-0.554593	2.05238
-5.05101	8.65307	-2.50368	3.32356	-0.191225	2.06555
-4.57316	8.27462	-2.14306	3.14521	0.175779	2.14922
-4.13065	7.87881	-1.80476	2.9771	0.548782	2.25363
-3.71162	7.51605	-1.48841	2.84446	0.915332	2.3502
-3.31294	7.2225	-1.18698	2.76507	1.2549	2.43532
-2.93066	7.00424	-0.888419	2.72236	1.55081	2.51561
-2.55016	6.8818	-0.580005	2.6913	1.79111	2.59159
-2.17994	6.84024	-0.259721	2.65295	1.98543	2.65539
-1.82097	6.81213	0.0646428	2.60633	2.15098	2.69554
-1.47586	6.71336	0.376187	2.55978	2.30759	2.70403
-1.16854	6.50722	0.660165	2.51743	2.4837	2.69152
-0.905632	6.24551	0.908627	2.47837	2.69518	2.66769
-0.703042	6.02226	1.12135	2.44045	2.95098	2.63913
-0.569104	5.89773	1.31169	2.39834	3.25514	2.60616
-0.498768	5.85034	1.49317	2.35258	3.5974	2.569
-0.491468	5.81839	1.66885	2.31232	3.9492	2.53439
-0.543692	5.73232	1.83696	2.29118	4.28073	2.51774
-0.646109	5.58946	1.98335	2.30492	4.56179	2.53476
-0.781173	5.42756	2.09857	2.36189	4.76922	2.58467
-0.925248	5.26839	2.18171	2.45645	4.89596	2.64753
-1.05229	5.12286	2.24243	2.56956	4.95921	2.69659
-1.14671	4.98225	2.29169	2.68055	4.9852	2.71134
-1.20919	4.84337	2.3388	2.78838	4.99922	2.68609
-1.24664	4.70562	2.38067	2.89826	5.00348	2.64422
-1.27276	4.5674	2.40883	3.00917	4.98282	2.62596
-1.30288	4.4348	2.4143	3.1106	4.91466	2.66783
-1.34816	4.30858	2.3842	3.19427	4.75451	2.78825
-1.42076	4.18928	2.30157	3.26578	4.44124	2.9663
-1.51835	4.08461	2.14866	3.33223	3.91595	3.17391
-1.61399	4.00903	1.92076	3.39675	3.15713	3.40005
-1.66828	3.97351	1.62722	3.44665	2.20754	3.67609
-1.63622	3.98018	1.28611	3.46076	1.12836	4.03599
-1.49278	4.02092	0.920044	3.42458	-0.0156815	4.48296
-1.25762	4.09038	0.548243	3.34304	-1.15974	4.98927
-0.961212	4.18816	0.184907	3.23866	-2.26199	5.50878
-0.634903	4.31359	-0.158184	3.12964	-3.29329	6.01045
-0.308048	4.46665	-0.467645	3.0322	-4.24902	6.49163
0.00388444	4.63899	-0.720529	2.97864	-5.12236	6.96581
0.288872	4.81891	-0.892558	2.99793	-5.89506	7.43628
0.538663	4.99581	-0.967019	3.09617	-6.55329	7.89109
0.749545	5.16356	-0.937627	3.25825	-7.09189	8.30917
0.921923	5.32318	-0.806658	3.46056	-7.51497	8.68039
1.06252	5.48512	-0.587557	3.68494	-7.84171	9.02187

## Sheet: AD_KNEE
MEAN P1	STD P1	MEAN P2	STD P2	MEAN P3	STD P3
0.966259	2.28131	4.3281	2.24161	5.81298	1.92614
1.11507	2.4482	4.9853	2.56522	6.44466	2.11189
1.28731	2.64286	5.67452	2.91484	7.18131	2.31413
1.47583	2.85985	6.3907	3.27657	8.02139	2.53986
1.69119	3.10629	7.13623	3.64081	8.96267	2.7947
1.9599	3.37841	7.92303	3.99982	10.0035	3.07951
2.32191	3.65649	8.77666	4.34652	11.1434	3.39528
2.82632	3.91936	9.73679	4.67503	12.3815	3.74951
3.52753	4.1653	10.8541	4.98692	13.7172	4.1602
4.46299	4.41535	12.1651	5.2965	15.1378	4.64299
5.64317	4.67794	13.6841	5.62297	16.6267	5.20213
7.05309	4.92984	15.4155	5.99198	18.1735	5.83286
8.6424	5.13119	17.3465	6.40669	19.7736	6.52363
10.3271	5.26317	19.4337	6.83396	21.4248	7.25631
11.9889	5.35999	21.6302	7.23106	23.1303	8.01333
13.5289	5.49793	23.8913	7.56372	24.8864	8.77744
14.8871	5.77098	26.1696	7.82283	26.6648	9.53211
16.0364	6.21321	28.4288	8.00526	28.4232	10.2684
16.9738	6.7726	30.6328	8.10895	30.1077	10.9726
17.7037	7.35989	32.7408	8.15297	31.6583	11.6484
18.2278	7.90002	34.6931	8.17496	33.0211	12.2999
18.5548	8.38193	36.4038	8.22009	34.144	12.9178
18.6819	8.82485	37.7921	8.34759	34.97	13.4873
18.5955	9.2498	38.7814	8.63111	35.4336	13.9948
18.2972	9.68071	39.3127	9.13881	35.4975	14.4578
17.8153	10.1635	39.3472	9.89079	35.1596	14.9049
17.2109	10.751	38.8762	10.8472	34.4688	15.3482
16.5648	11.5051	37.9483	11.89	33.5028	15.7809
15.9588	12.4438	36.6785	12.8703	32.3357	16.1612
15.4691	13.4854	35.2051	13.6501	31.044	16.4395
15.1833	14.4993	33.6542	14.1592	29.7073	16.5582
15.2067	15.3529	32.1166	14.372	28.391	16.4821
15.6277	16.0229	30.6285	14.2908	27.1264	16.2103
16.4753	16.5928	29.2057	13.9529	25.9433	15.7634
17.6989	17.1776	27.8887	13.3978	24.8626	15.1729
19.2165	17.8363	26.7139	12.6947	23.853	14.4788
20.8723	18.4987	25.7176	11.9695	22.8108	13.7267
22.4736	19.0097	24.8939	11.3344	21.5878	13.0311
23.8087	19.2004	24.1363	10.8442	19.9984	12.5647
24.6418	19.0128	23.2704	10.5432	17.8644	12.4684
24.8083	18.613	22.1459	10.4267	15.067	12.7777
24.2419	18.2236	20.6373	10.4937	11.5261	13.3675
22.9737	18.003	18.6984	10.7562	7.34335	14.0477
21.1143	18.0281	16.3252	11.2359	2.77824	14.6331
18.8341	18.2936	13.6019	11.9409	-1.81386	14.992
16.3039	18.7195	10.663	12.8263	-6.05519	15.0626
13.6864	19.2158	7.69322	13.7468	-9.64458	14.8707
11.1293	19.7274	4.89184	14.496	-12.3956	14.4832
8.76614	20.2523	2.43853	14.9265	-14.2564	13.942
6.67977	20.7767	0.45745	14.9654	-15.2704	13.2767
4.90667	21.2559	-1.0149	14.6287	-15.5656	12.5083
3.46646	21.6227	-2.01266	13.988	-15.2617	11.6675
2.36959	21.813	-2.6081	13.149	-14.4569	10.7893
1.6123	21.7687	-2.87779	12.2441	-13.255	9.91585
1.18037	21.4223	-2.90678	11.4013	-11.7646	9.08103
1.00225	20.7558	-2.75838	10.6681	-10.1133	8.29254
0.984396	19.7949	-2.49578	10.0431	-8.42376	7.54896
1.04631	18.5794	-2.1638	9.46739	-6.81653	6.83809
1.12342	17.17	-1.81178	8.88494	-5.38808	6.14253
1.1887	15.6547	-1.49516	8.2625	-4.20441	5.44762
1.2326	14.1416	-1.25337	7.60987	-3.28189	4.76795
1.23893	12.7614	-1.09613	6.95831	-2.59944	4.14889
1.19094	11.6195	-1.00885	6.34454	-2.1269	3.64362
1.07791	10.7562	-0.965273	5.77956	-1.83908	3.27853
0.903348	10.1339	-0.956267	5.2542	-1.71233	3.03445
0.703645	9.66694	-0.991736	4.7581	-1.71469	2.87103
0.513718	9.27444	-1.08036	4.29315	-1.80342	2.74846
0.343279	8.89665	-1.22039	3.88569	-1.93012	2.65786
0.182767	8.52254	-1.38664	3.55725	-2.06548	2.60443
0.00210454	8.1567	-1.55835	3.30815	-2.19959	2.59657
-0.216096	7.81222	-1.73812	3.10195	-2.3505	2.61976
-0.460539	7.49328	-1.94258	2.89882	-2.53682	2.64095
-0.710763	7.17644	-2.18588	2.6883	-2.76073	2.63168
-0.92822	6.8322	-2.46132	2.4908	-3.00694	2.58824
-1.08357	6.46024	-2.73599	2.34084	-3.24089	2.52427
-1.17263	6.07798	-2.9725	2.24945	-3.42407	2.4506
-1.2038	5.69692	-3.14062	2.20709	-3.52969	2.3692
-1.19967	5.31802	-3.23675	2.19277	-3.55819	2.27362
-1.18446	4.9343	-3.26852	2.18574	-3.52325	2.15848
-1.16835	4.55156	-3.25106	2.17879	-3.44392	2.02091
-1.15479	4.177	-3.19036	2.16689	-3.32677	1.86943
-1.14004	3.81761	-3.08326	2.14153	-3.17088	1.71909
-1.11616	3.48482	-2.92654	2.09039	-2.97285	1.58286
-1.08151	3.18233	-2.71826	2.00653	-2.7217	1.46478
-1.03835	2.91272	-2.45979	1.89533	-2.40359	1.34994
-0.997263	2.67585	-2.1556	1.7658	-2.01725	1.22138
-0.973938	2.46859	-1.81377	1.62655	-1.57988	1.07507
-0.97703	2.29125	-1.44603	1.48089	-1.12723	0.931094
-1.00404	2.14395	-1.06805	1.33027	-0.690678	0.818036
-1.03984	2.0275	-0.696161	1.18137	-0.288209	0.76149
-1.06535	1.93947	-0.346252	1.04519	0.0745412	0.782973
-1.06848	1.87282	-0.0261834	0.930427	0.403626	0.886872
-1.04646	1.82055	0.262635	0.837843	0.711471	1.05632
-1.00333	1.78931	0.524192	0.766802	1.00941	1.26552
-0.944525	1.79301	0.765331	0.724122	1.30154	1.48746
-0.878066	1.84	0.994541	0.716925	1.59117	1.69604
-0.812461	1.92859	1.22184	0.749224	1.88207	1.86935
-0.755261	2.04737	1.4553	0.819996	2.17729	1.99202
-0.712878	2.18029	1.6999	0.92504	2.47988	2.05942
-0.687354	2.3104	1.95726	1.06057	2.79432	2.07875

## Sheet: INT_KNEE
MEAN P1	STD P1	MEAN P2	STD P2	MEAN P3	STD P3
13.1186	18.3906	10.5307	8.38756	-17.1838	9.79986
11.3399	18.1407	7.76894	9.51512	-19.8334	9.51293
9.2544	17.714	5.15804	10.586	-22.5166	9.17238
6.80039	17.0364	2.6489	11.4109	-25.1239	8.75019
3.93297	16.1476	0.208897	11.9822	-27.5607	8.28705
0.623578	15.1321	-2.19187	12.3313	-29.7404	7.84318
-3.1428	14.0712	-4.58204	12.4923	-31.5861	7.47634
-7.37423	13.0183	-6.99216	12.5003	-33.0341	7.2374
-12.0674	12.0057	-9.4355	12.3894	-34.0538	7.16963
-17.0242	11.1001	-11.8554	12.1772	-34.7071	7.28139
-21.8323	10.3892	-14.1749	11.8841	-35.0804	7.51956
-26.0892	9.95305	-16.3267	11.5112	-35.2453	7.79495
-29.469	9.90989	-18.2954	11.0958	-35.2489	8.09318
-31.9438	10.3646	-20.0882	10.7038	-35.1292	8.43039
-33.6993	11.2061	-21.7009	10.3751	-34.9074	8.801
-34.8802	12.1255	-23.1138	10.1153	-34.5886	9.18266
-35.5612	12.8559	-24.3117	9.89977	-34.1513	9.52876
-35.7867	13.3676	-25.3148	9.72513	-33.5574	9.80054
-35.578	13.7205	-26.1233	9.64298	-32.7539	9.97058
-34.992	13.9721	-26.7512	9.75441	-31.7093	10.1012
-34.1098	14.1919	-27.1685	10.1076	-30.4507	10.2605
-32.983	14.3594	-27.2963	10.6824	-29.0204	10.4923
-31.6069	14.4431	-27.083	11.4227	-27.4571	10.8027
-29.9483	14.4363	-26.4865	12.2724	-25.7583	11.1549
-28.0398	14.4254	-25.5214	13.2027	-23.9328	11.4937
-26.001	14.6215	-24.2419	14.1296	-22.0082	11.7378
-23.998	15.1482	-22.7048	14.9487	-20.0256	11.7966
-22.1937	16.0332	-21.0007	15.5468	-18.0496	11.6391
-20.6783	17.1304	-19.2513	15.8183	-16.1329	11.2928
-19.4743	18.1568	-17.591	15.7211	-14.341	10.8181
-18.5867	18.8506	-16.1248	15.2855	-12.7221	10.2575
-18.021	19.0372	-14.9082	14.5706	-11.2828	9.63955
-17.7783	18.7219	-13.9243	13.6757	-10.0039	8.99001
-17.8219	18.0581	-13.107	12.7149	-8.87901	8.33478
-18.074	17.2563	-12.4141	11.763	-7.91388	7.72576
-18.4704	16.4934	-11.8102	10.8694	-7.08759	7.21314
-18.9378	15.8255	-11.2812	10.1167	-6.35076	6.81553
-19.4148	15.2466	-10.8253	9.5614	-5.66029	6.53072
-19.84	14.7487	-10.4203	9.203	-4.98757	6.34059
-20.1346	14.3481	-10.0361	9.01122	-4.32164	6.21834
-20.2248	14.0894	-9.65758	8.92586	-3.65649	6.14597
-20.0696	13.9847	-9.2661	8.91441	-2.95601	6.11466
-19.6642	14.0138	-8.85877	8.97294	-2.20296	6.13269
-19.0288	14.1608	-8.42222	9.10835	-1.3935	6.20749
-18.1968	14.4081	-7.94476	9.31621	-0.528133	6.3238
-17.195	14.7211	-7.40984	9.575	0.389368	6.46353
-16.0495	15.0673	-6.8071	9.85721	1.37539	6.61947
-14.7999	15.4379	-6.13913	10.1367	2.43497	6.79992
-13.5102	15.8603	-5.41581	10.4051	3.55677	7.01866
-12.2336	16.359	-4.65494	10.653	4.70209	7.27197
-11.0086	16.9415	-3.87423	10.8667	5.82555	7.53551
-9.86256	17.5941	-3.09675	11.042	6.854	7.78267
-8.81846	18.2937	-2.35011	11.1937	7.69016	7.99008
-7.90323	19.0149	-1.67299	11.355	8.2459	8.15609
-7.14853	19.711	-1.09746	11.5721	8.45588	8.29873
-6.56897	20.3245	-0.657633	11.8549	8.29933	8.43438
-6.16083	20.7915	-0.370548	12.1948	7.7915	8.57285
-5.89561	21.0402	-0.246677	12.5402	6.9883	8.6818
-5.73393	21.0117	-0.269679	12.834	5.97114	8.70265
-5.64576	20.7028	-0.386513	13.0298	4.84423	8.58045
-5.61571	20.1682	-0.53715	13.1235	3.69489	8.31557
-5.62385	19.5368	-0.684662	13.1395	2.58511	7.9862
-5.62609	18.9448	-0.823846	13.1127	1.57057	7.6853
-5.58437	18.4701	-0.98126	13.0498	0.71907	7.48286
-5.479	18.1288	-1.15382	12.931	0.0904718	7.3733
-5.37299	17.9036	-1.28635	12.7284	-0.287765	7.31212
-5.35679	17.7966	-1.30659	12.4323	-0.44063	7.26656
-5.44478	17.7941	-1.1594	12.0881	-0.469288	7.25025
-5.59803	17.8534	-0.868282	11.7894	-0.450594	7.33844
-5.67516	17.8409	-0.476411	11.6204	-0.431467	7.6043
-5.52507	17.6636	0.0249257	11.5535	-0.369119	8.03244
-5.07842	17.355	0.703082	11.4588	-0.176677	8.48765
-4.2877	16.9669	1.65867	11.198	0.230962	8.81085
-3.19848	16.6207	2.94018	10.7373	0.913849	8.92661
-1.92073	16.4091	4.49356	10.1842	1.86793	8.84319
-0.563717	16.3408	6.20642	9.63459	3.02148	8.63606
0.746753	16.3728	7.9133	9.1526	4.24457	8.39452
1.91966	16.366	9.4918	8.74741	5.41734	8.20398
2.96591	16.2293	10.8501	8.4119	6.44483	8.11726
3.91503	15.9734	11.9658	8.16174	7.30985	8.11852
4.81067	15.6454	12.8717	7.99283	8.03251	8.15431
5.70099	15.3157	13.5958	7.86787	8.6545	8.17058
6.55643	15.0422	14.1706	7.70875	9.19416	8.12828
7.32367	14.8349	14.6214	7.49104	9.62262	8.0561
7.95178	14.6719	14.9873	7.27873	9.85575	7.99421
8.432	14.5369	15.3323	7.13377	9.81244	7.94016
8.8722	14.4052	15.7056	7.10785	9.47619	7.88525
9.42103	14.2334	16.0749	7.17385	8.90844	7.84656
10.2176	13.969	16.3575	7.25373	8.1872	7.85703
11.2979	13.5983	16.469	7.23732	7.36649	7.90177
12.5271	13.1964	16.4052	7.04706	6.46962	7.91753
13.7308	12.8361	16.2708	6.71745	5.50612	7.84189
14.7408	12.556	16.1787	6.30883	4.45963	7.61086
15.4535	12.37	16.2032	5.90993	3.28351	7.20633
15.8477	12.2921	16.2982	5.60669	1.92588	6.64694
15.9181	12.3393	16.3724	5.46296	0.345261	5.95898
15.6727	12.5114	16.3129	5.51785	-1.49055	5.19382
15.1357	12.7851	15.9851	5.80953	-3.60388	4.45625
14.3459	13.1143	15.2449	6.42071	-6.00034	3.94531
13.3567	13.4494	13.9421	7.4919	-8.6727	3.93919

## Sheet: DFL_ANKLE
MEAN P1	STD P1	MEAN P2	STD P2	MEAN P3	STD P3
-0.986982	4.31285	-1.34337	4.27074	3.22101	4.84018
-1.28429	4.47335	-1.54325	4.40189	3.1091	5.09681
-1.27141	4.75134	-1.73408	4.50086	2.89847	5.21559
-0.999635	5.12052	-1.86351	4.58618	2.60857	5.25676
-0.524616	5.62083	-1.88354	4.70577	2.26372	5.29844
0.102752	6.22922	-1.75125	4.8929	1.89085	5.39879
0.841358	6.86287	-1.43442	5.15542	1.5212	5.58446
1.6606	7.43478	-0.917003	5.49364	1.18935	5.85752
2.53545	7.89819	-0.224371	5.92563	0.916676	6.21366
3.4177	8.26922	0.530924	6.45232	0.695821	6.63903
4.23214	8.59878	1.24348	7.03774	0.523327	7.11032
4.91563	8.92333	1.83131	7.65021	0.399491	7.61417
5.42614	9.27992	2.23023	8.31134	0.337762	8.14391
5.7439	9.68734	2.43638	9.0501	0.380595	8.68925
5.91961	10.0781	2.46857	9.85606	0.574642	9.23237
6.00601	10.3536	2.32749	10.6906	0.914372	9.77913
6.02974	10.4332	1.99429	11.5009	1.33556	10.3372
6.01464	10.3159	1.48432	12.2617	1.7734	10.8779
5.96298	10.0753	0.809299	12.9839	2.13972	11.3801
5.8581	9.78377	-0.0629687	13.6951	2.30555	11.8597
5.67412	9.50268	-1.13875	14.4173	2.17812	12.3266
5.41872	9.27153	-2.39523	15.137	1.72203	12.755
5.12815	9.09631	-3.79901	15.8095	0.916435	13.1027
4.8603	8.96771	-5.29644	16.4183	-0.24251	13.3509
4.66501	8.8673	-6.85071	16.9957	-1.75813	13.5224
4.55299	8.78106	-8.42461	17.5853	-3.59926	13.6247
4.50346	8.71155	-9.91454	18.2035	-5.65261	13.6248
4.48819	8.67569	-11.1806	18.8048	-7.78962	13.5008
4.48558	8.68053	-12.0804	19.3312	-9.91889	13.2374
4.47665	8.71176	-12.5265	19.7293	-12.008	12.8698
4.45253	8.75104	-12.5214	19.987	-14.0118	12.4677
4.41773	8.78728	-12.1561	20.0881	-15.8432	12.1023
4.39888	8.84613	-11.5689	20.027	-17.4044	11.8286
4.43657	8.96892	-10.8522	19.833	-18.5902	11.6714
4.57911	9.16409	-10.0302	19.5262	-19.3638	11.6016
4.87816	9.39036	-9.11284	19.1379	-19.7514	11.5629
5.36395	9.61338	-8.06566	18.7087	-19.799	11.5005
6.04814	9.8399	-6.87205	18.2666	-19.521	11.3835
6.91	10.09	-5.5756	17.8039	-18.923	11.2029
7.91208	10.3759	-4.24621	17.2874	-18.0198	10.989
8.98489	10.6912	-2.94654	16.6774	-16.8438	10.7822
10.0661	11.0367	-1.72043	15.9666	-15.484	10.5717
11.1153	11.4187	-0.573276	15.1883	-14.0088	10.3341
12.1065	11.8308	0.476422	14.385	-12.4794	10.0306
13.01	12.2353	1.414	13.5867	-10.9572	9.6153
13.8014	12.5908	2.24216	12.804	-9.49603	9.06113
14.447	12.8787	2.97993	12.0524	-8.15463	8.37746
14.926	13.1199	3.6427	11.3532	-6.9855	7.60897
15.2337	13.3704	4.22705	10.7409	-6.01727	6.83961
15.3609	13.6554	4.71038	10.2364	-5.25656	6.15217
15.2949	13.9552	5.05335	9.8317	-4.70313	5.61708
15.0205	14.2166	5.23361	9.50024	-4.33182	5.29074
14.5332	14.3736	5.24908	9.2163	-4.09895	5.17636
13.8358	14.3788	5.1271	8.95959	-3.94349	5.19751
12.9456	14.1956	4.89743	8.71097	-3.81118	5.24112
11.9214	13.8217	4.58792	8.42584	-3.68656	5.21971
10.8459	13.275	4.22089	8.06709	-3.57304	5.09464
9.78299	12.5733	3.81367	7.61133	-3.50365	4.87576
8.77238	11.7682	3.38747	7.06796	-3.50306	4.59375
7.82343	10.9359	2.95391	6.47773	-3.5702	4.28058
6.92942	10.1621	2.52184	5.89333	-3.68406	3.96804
6.0988	9.52778	2.08714	5.35251	-3.81885	3.68279
5.34324	9.06019	1.63942	4.8719	-3.9629	3.45005
4.66732	8.72501	1.16517	4.45013	-4.1154	3.28404
4.0801	8.43811	0.658166	4.07328	-4.29498	3.18993
3.57458	8.11256	0.121821	3.72915	-4.52123	3.16572
3.13932	7.70879	-0.431182	3.41336	-4.80696	3.19588
2.76823	7.24431	-0.988359	3.13043	-5.16365	3.26274
2.45069	6.7762	-1.53995	2.88697	-5.58822	3.34572
2.19128	6.3762	-2.08297	2.69512	-6.06931	3.42694
1.99713	6.07839	-2.62272	2.56031	-6.58877	3.49327
1.87038	5.85562	-3.15612	2.4867	-7.11266	3.53321
1.80834	5.66102	-3.66527	2.48113	-7.59294	3.53945
1.80338	5.45385	-4.12924	2.54207	-7.98861	3.51248
1.84037	5.24065	-4.5227	2.65758	-8.26597	3.45188
1.89919	5.04998	-4.8273	2.80167	-8.39989	3.36176
1.96341	4.89963	-5.03698	2.9459	-8.38713	3.25051
2.02037	4.79522	-5.1599	3.06677	-8.24901	3.11735
2.06457	4.72255	-5.20578	3.15177	-8.01213	2.96276
2.09995	4.66493	-5.18402	3.2089	-7.70202	2.80034
2.13117	4.60692	-5.09316	3.24977	-7.33088	2.6698
2.16698	4.54341	-4.92974	3.27663	-6.90555	2.61732
2.21646	4.4833	-4.69302	3.28294	-6.42965	2.66103
2.28496	4.43063	-4.38256	3.26323	-5.88431	2.78375
2.37798	4.38558	-3.99568	3.23077	-5.24081	2.9533
2.4851	4.35	-3.53381	3.19876	-4.48316	3.13888
2.57121	4.33141	-3.01505	3.17598	-3.63114	3.32734
2.59318	4.33207	-2.46932	3.16149	-2.74327	3.52015
2.51094	4.34768	-1.93219	3.14756	-1.8761	3.71762
2.30993	4.36867	-1.43975	3.12996	-1.07535	3.91368
2.01594	4.38884	-1.01561	3.1096	-0.375742	4.09417
1.66044	4.40502	-0.667604	3.08992	0.213031	4.24512
1.27093	4.41546	-0.396876	3.06943	0.697611	4.36591
0.872878	4.42049	-0.208975	3.04683	1.09867	4.46161
0.481613	4.41958	-0.117774	3.03184	1.43082	4.53446
0.105848	4.4107	-0.132379	3.03262	1.70452	4.58621
-0.252911	4.39105	-0.249692	3.05287	1.93671	4.62341
-0.600862	4.35845	-0.452227	3.0977	2.1529	4.66483
-0.951793	4.30765	-0.711587	3.1776	2.38356	4.75232
-1.32759	4.23138	-0.986991	3.31159	2.66659	4.94674

## Sheet: INV_ANKLE
MEAN P1	STD P1	MEAN P2	STD P2	MEAN P3	STD P3
10.5328	6.37297	11.3829	4.03274	2.38912	4.46632
10.7689	6.13955	10.9254	4.15347	1.93565	4.66858
10.6786	6.0342	10.4655	4.3422	1.56983	4.76304
10.3243	6.00099	9.95786	4.59237	1.27395	4.83155
9.76907	6.05705	9.37132	4.89343	1.0302	4.94237
9.07692	6.16981	8.68969	5.21893	0.825084	5.13392
8.30762	6.26179	7.91489	5.53499	0.649133	5.41046
7.50916	6.27462	7.0662	5.81065	0.497082	5.74584
6.7171	6.21713	6.18804	6.02768	0.371073	6.09965
6.01303	6.15124	5.3598	6.19513	0.271149	6.43943
5.5331	6.13215	4.63825	6.32902	0.190475	6.74124
5.37786	6.18293	4.04988	6.44415	0.123089	6.99001
5.5896	6.32958	3.59951	6.54941	0.0610754	7.18266
6.13344	6.60108	3.27161	6.63273	-0.00527484	7.32655
6.896	6.96385	3.04874	6.6808	-0.0765954	7.43499
7.77268	7.35444	2.92578	6.69275	-0.128797	7.52179
8.7038	7.70796	2.9028	6.68312	-0.109996	7.586
9.66077	7.99971	2.95289	6.67332	0.0256444	7.62444
10.6242	8.2314	3.05718	6.69099	0.322027	7.63231
11.574	8.39582	3.22289	6.7562	0.817846	7.61811
12.4883	8.4885	3.46291	6.87427	1.51134	7.59045
13.335	8.50954	3.78576	7.036	2.37263	7.5492
14.0896	8.47415	4.20008	7.23453	3.37117	7.499
14.7496	8.40479	4.72088	7.48877	4.4891	7.44712
15.3197	8.31867	5.34462	7.82747	5.68712	7.405
15.791	8.2403	6.05095	8.24861	6.90685	7.37763
16.145	8.17463	6.81067	8.70934	8.08945	7.36391
16.3522	8.12619	7.57606	9.13586	9.18813	7.36189
16.3911	8.10265	8.29156	9.4619	10.1794	7.36702
16.2524	8.11067	8.91335	9.64635	11.0461	7.37901
15.9247	8.15784	9.41982	9.68924	11.7651	7.39241
15.3937	8.25491	9.81426	9.5954	12.3206	7.39475
14.6518	8.40963	10.1248	9.37622	12.7156	7.36751
13.7154	8.6209	10.3844	9.05699	12.9627	7.29549
12.631	8.88722	10.6085	8.65571	13.0869	7.16415
11.4563	9.182	10.8159	8.19953	13.1271	6.96929
10.2648	9.47118	11.0172	7.74162	13.1422	6.72404
9.13065	9.72179	11.2226	7.3452	13.186	6.48042
8.12675	9.9083	11.461	7.06268	13.3182	6.30954
7.32879	10.0183	11.7569	6.93083	13.6003	6.26087
6.78773	10.0697	12.106	6.95033	14.0739	6.34728
6.52697	10.098	12.4975	7.09873	14.7768	6.53644
6.53543	10.1601	12.9044	7.35964	15.6995	6.78669
6.77424	10.3231	13.314	7.72632	16.7903	7.06106
7.18761	10.6339	13.7054	8.18996	17.9683	7.33759
7.70825	11.1014	14.0591	8.73227	19.1372	7.60399
8.26158	11.6925	14.3533	9.31732	20.1975	7.85448
8.77825	12.3546	14.5661	9.89587	21.0616	8.08695
9.20846	13.0307	14.6698	10.4205	21.6651	8.2845
9.52638	13.6635	14.6375	10.8443	21.969	8.42977
9.73491	14.2038	14.454	11.131	21.9815	8.51811
9.84133	14.6208	14.122	11.2595	21.7091	8.54811
9.85089	14.9065	13.6612	11.228	21.1516	8.5157
9.77227	15.0554	13.0928	11.0733	20.3118	8.4248
9.61649	15.0593	12.4473	10.8584	19.2053	8.28458
9.40015	14.9136	11.7451	10.6316	17.8788	8.09616
9.13967	14.624	11.013	10.421	16.3976	7.85454
8.84453	14.2179	10.2736	10.206	14.8537	7.55576
8.52248	13.7393	9.55334	9.95759	13.3393	7.19269
8.18546	13.2326	8.89104	9.64634	11.9359	6.75602
7.84209	12.7277	8.31444	9.25894	10.691	6.26121
7.51161	12.2254	7.83652	8.79632	9.62338	5.74894
7.21275	11.7093	7.45243	8.27128	8.74547	5.27253
6.93637	11.1694	7.1462	7.70185	8.07552	4.87324
6.6712	10.6066	6.91804	7.10387	7.62595	4.56111
6.38041	10.0506	6.78493	6.4895	7.38966	4.32646
6.03394	9.5481	6.76455	5.87647	7.333	4.15105
5.6538	9.12481	6.86037	5.30218	7.39339	4.02063
5.26807	8.78065	7.0447	4.82369	7.51751	3.92973
4.93843	8.46505	7.28696	4.48941	7.66559	3.88279
4.72081	8.1358	7.57448	4.29562	7.82871	3.8715
4.63434	7.79346	7.90697	4.19254	8.00996	3.86543
4.69624	7.43517	8.2894	4.12402	8.21217	3.82581
4.88931	7.09096	8.71378	4.06352	8.43519	3.73402
5.17569	6.79709	9.15305	4.01839	8.66517	3.59394
5.51632	6.57652	9.57158	3.98825	8.87026	3.42493
5.86149	6.44259	9.92552	3.97552	9.01468	3.25557
6.17001	6.37365	10.1886	3.97959	9.08479	3.10531
6.43354	6.34493	10.3421	4.00234	9.07706	2.99253
6.65463	6.35096	10.385	4.04713	9.00773	2.92677
6.84432	6.3939	10.3334	4.09736	8.89376	2.90851
7.01328	6.47552	10.2041	4.124	8.75145	2.93012
7.15285	6.59557	10.0157	4.09617	8.58997	2.97791
7.24684	6.7421	9.78364	4.01246	8.40016	3.04825
7.28008	6.89669	9.52193	3.91257	8.16162	3.13766
7.25689	7.0503	9.25478	3.83621	7.86534	3.2339
7.22413	7.20569	9.00991	3.80488	7.53067	3.32725
7.24434	7.36401	8.79824	3.79581	7.19684	3.41593
7.3735	7.52055	8.61834	3.77042	6.89796	3.50213
7.62874	7.66747	8.46861	3.69001	6.65519	3.57961
7.97005	7.79827	8.36317	3.54181	6.47709	3.63467
8.34954	7.90701	8.33503	3.34673	6.35984	3.65793
8.7271	7.98675	8.41467	3.13587	6.28485	3.64446
9.07734	8.03827	8.62322	2.94672	6.22264	3.6024
9.39378	8.07287	8.94874	2.81227	6.15079	3.54841
9.67686	8.10117	9.35991	2.76017	6.04738	3.49934
9.934	8.12872	9.81031	2.80972	5.88336	3.47271
10.1805	8.15485	10.237	2.97007	5.62236	3.48531
10.4392	8.16779	10.5661	3.24186	5.22715	3.5537
10.7413	8.14791	10.7149	3.62176	4.66034	3.68552

## Sheet: INT_ANKLE
MEAN P1	STD P1	MEAN P2	STD P2	MEAN P3	STD P3
2.14121	4.13284	3.63973	5.27406	3.11689	6.37785
1.85289	4.55804	2.71696	5.53309	1.80165	6.58673
1.85332	5.00822	1.8019	5.66421	0.377997	6.70245
2.09126	5.50322	0.931146	5.67554	-1.11886	6.76938
2.50542	6.12947	0.143829	5.62265	-2.64444	6.87282
3.03566	6.89743	-0.521416	5.56362	-4.14634	7.06782
3.63081	7.73273	-1.03131	5.53832	-5.56277	7.35878
4.25105	8.53497	-1.36331	5.57049	-6.82621	7.72223
4.86464	9.23355	-1.53264	5.68379	-7.88697	8.13151
5.44271	9.82544	-1.63996	5.8773	-8.75055	8.552
5.95681	10.3543	-1.7768	6.12132	-9.43022	8.95134
6.38458	10.8537	-2.01322	6.375	-9.93657	9.30958
6.70678	11.3607	-2.39067	6.63735	-10.2687	9.66786
6.88573	11.8895	-2.87704	6.94083	-10.3998	10.0686
6.93681	12.3624	-3.4191	7.2921	-10.2951	10.5154
6.89245	12.6648	-3.9843	7.66195	-9.95827	10.9834
6.78311	12.691	-4.5662	7.99756	-9.41919	11.4255
6.64487	12.4379	-5.15507	8.2621	-8.69611	11.7924
6.47493	11.9992	-5.74855	8.45016	-7.8162	12.0558
6.23843	11.4831	-6.37623	8.59005	-6.84667	12.2442
5.88726	11.0047	-7.03241	8.70746	-5.86351	12.3992
5.41576	10.6438	-7.68152	8.81054	-4.91878	12.5446
4.8641	10.4124	-8.28196	8.88915	-4.0567	12.6739
4.31358	10.2735	-8.77603	8.95007	-3.29133	12.7821
3.84081	10.1467	-9.15358	9.03479	-2.67894	12.8563
3.46515	9.9586	-9.4291	9.16741	-2.26728	12.8824
3.15668	9.67966	-9.56703	9.34633	-2.0127	12.8204
2.86215	9.32225	-9.52242	9.55375	-1.8465	12.6374
2.5341	8.93662	-9.25623	9.78468	-1.71957	12.3432
2.1337	8.57774	-8.74951	10.0602	-1.65813	11.9932
1.63237	8.2975	-8.02553	10.395	-1.70127	11.623
1.01602	8.16419	-7.15309	10.7736	-1.83023	11.2224
0.301854	8.25418	-6.21476	11.1876	-1.96916	10.7679
-0.457609	8.59508	-5.24955	11.6245	-2.00714	10.2682
-1.17355	9.10607	-4.25432	12.0642	-1.88239	9.78466
-1.74118	9.63042	-3.21214	12.4851	-1.57949	9.4469
-2.06046	10.051	-2.08617	12.8729	-1.07979	9.33576
-2.05092	10.3259	-0.860673	13.2237	-0.351246	9.44609
-1.68021	10.4677	0.452823	13.526	0.641555	9.69489
-0.949734	10.5267	1.81891	13.7157	1.90056	9.98382
0.076728	10.5719	3.17262	13.7052	3.37189	10.2415
1.32291	10.6648	4.45598	13.4671	4.95665	10.4269
2.71843	10.835	5.62753	13.0171	6.54467	10.5431
4.19753	11.066	6.6596	12.4056	8.02181	10.5696
5.68438	11.3009	7.52493	11.7099	9.28424	10.473
7.1095	11.4757	8.2222	10.9954	10.2488	10.2148
8.39183	11.5425	8.76944	10.3115	10.8584	9.78453
9.47336	11.4901	9.18816	9.67726	11.0866	9.19132
10.3284	11.3686	9.48096	9.05975	10.9432	8.45355
10.9428	11.2253	9.62651	8.42526	10.4678	7.59002
11.317	11.0715	9.58295	7.75281	9.72628	6.63978
11.4451	10.9026	9.33305	7.02623	8.77872	5.66305
11.3239	10.7033	8.88894	6.25694	7.67668	4.75175
10.9533	10.4657	8.29126	5.49944	6.48615	4.06237
10.343	10.1781	7.59	4.82092	5.27646	3.71702
9.54969	9.83523	6.82165	4.27627	4.09163	3.69456
8.6593	9.4377	6.02119	3.87462	2.95558	3.83712
7.7429	8.98745	5.21233	3.57702	1.86019	3.98765
6.84921	8.51954	4.42846	3.35012	0.798309	4.05882
5.99391	8.076	3.69903	3.17336	-0.207638	4.03036
5.16539	7.6952	3.04087	3.046	-1.12533	3.91685
4.37239	7.40098	2.44573	2.9623	-1.92872	3.75545
3.63233	7.18697	1.88837	2.89833	-2.60634	3.58501
2.94593	7.04368	1.33636	2.83887	-3.15304	3.43945
2.32844	6.92734	0.7802	2.77189	-3.59084	3.33891
1.76953	6.75453	0.235439	2.69535	-3.9515	3.28163
1.25979	6.45677	-0.268066	2.61446	-4.27453	3.24647
0.818482	6.0389	-0.707581	2.53411	-4.61988	3.21212
0.443502	5.56787	-1.08064	2.47329	-5.01982	3.16665
0.15906	5.15804	-1.39528	2.45056	-5.48417	3.10578
-0.0115133	4.89333	-1.66244	2.4691	-5.98967	3.02867
-0.0626927	4.74713	-1.87719	2.51221	-6.48134	2.93359
0.0150978	4.62823	-2.0136	2.55654	-6.88446	2.82294
0.212854	4.43818	-2.05152	2.59804	-7.13878	2.70724
0.497106	4.18831	-1.97972	2.65118	-7.20768	2.60583
0.821432	3.95025	-1.80764	2.72609	-7.08182	2.52475
1.13597	3.76612	-1.56764	2.81165	-6.7894	2.45806
1.40071	3.6482	-1.29712	2.8862	-6.3841	2.39246
1.60652	3.57343	-1.02887	2.93449	-5.92264	2.30282
1.76475	3.51421	-0.779578	2.96194	-5.44271	2.1819
1.89253	3.44735	-0.540877	2.97844	-4.94946	2.0655
2.01328	3.36171	-0.301508	2.98491	-4.42888	2.00652
2.13817	3.26602	-0.050063	2.98094	-3.86707	2.03887
2.26933	3.16908	0.226214	2.97804	-3.23509	2.1583
2.40965	3.07686	0.548652	2.99731	-2.49862	2.32614
2.55281	2.99732	0.944289	3.04105	-1.62987	2.50211
2.68487	2.94066	1.41974	3.09193	-0.628246	2.68078
2.78667	2.91358	1.94919	3.12974	0.457706	2.89682
2.83536	2.91767	2.48795	3.14263	1.57096	3.17229
2.81553	2.95622	2.98959	3.13375	2.65479	3.50588
2.73313	3.03262	3.43586	3.12139	3.65214	3.88233
2.59734	3.14025	3.84143	3.12111	4.53412	4.27736
2.41597	3.26202	4.22595	3.13808	5.28365	4.68161
2.20231	3.38257	4.59388	3.17139	5.89734	5.09105
1.9669	3.49409	4.91083	3.23708	6.36202	5.49357
1.71743	3.59126	5.13552	3.34531	6.6563	5.86912
1.45804	3.67259	5.23479	3.48828	6.76593	6.19577
1.18848	3.74335	5.18588	3.65016	6.68666	6.46086
0.903782	3.81797	4.97411	3.81975	6.42297	6.67825
0.593415	3.92351	4.59489	4.00079	5.99146	6.89823
