# Supplementary material for: Methodology for three-dimensional analysis of asymmetries in joint moments in cycling
Source: Front Bioeng Biotechnol. 2026 Jan 7;13:1692531. doi: 10.3389/fbioe.2025.1692531 (PMC12818791; doi:10.3389/fbioe.2025.1692531)
Supplement: Supplementary file 7 [file Table1.xlsx]

## Sheet: FL_HIP
MEAN P1	STD P1	MEAN P2	STD P2	MEAN P3	STD P3
9.8582	11.0383	19.7338	5.34911	12.5302	4.56
7.9112	10.874	19.1546	5.26278	12.8957	5.38281
6.08974	10.8211	18.4301	5.40457	13.0012	6.13143
4.38164	10.8577	17.6043	5.78472	12.8351	6.81116
2.74825	10.9836	16.6832	6.39614	12.3725	7.44244
1.12747	11.199	15.6409	7.19799	11.5783	8.03418
-0.562118	11.4927	14.4259	8.12527	10.4079	8.57875
-2.41271	11.8451	12.9636	9.09552	8.80743	9.06123
-4.50844	12.2407	11.24	10.0129	6.7404	9.48822
-6.8172	12.6445	9.36819	10.8461	4.28786	9.94003
-9.23573	12.9845	7.41815	11.5847	1.55587	10.4544
-11.7014	13.1882	5.40402	12.2355	-1.36605	11.0063
-14.1845	13.2248	3.37744	12.8194	-4.34803	11.5133
-16.6081	13.1759	1.41803	13.3632	-7.22507	11.8642
-18.8973	13.0977	-0.433132	13.8666	-9.87573	12.0446
-21.0257	12.9864	-2.16714	14.327	-12.2443	12.1108
-22.9645	12.8169	-3.78542	14.7579	-14.3323	12.1245
-24.6539	12.5778	-5.28163	15.1649	-16.1602	12.1383
-26.0561	12.2746	-6.63603	15.5461	-17.7633	12.1636
-27.2173	11.9139	-7.81677	15.8849	-19.1823	12.1842
-28.2208	11.5157	-8.78209	16.1581	-20.4283	12.161
-29.1486	11.1195	-9.48649	16.3501	-21.5004	12.0558
-30.0579	10.7706	-9.90378	16.4637	-22.3956	11.8606
-30.9737	10.5309	-10.0431	16.5027	-23.1038	11.5801
-31.9574	10.399	-9.92707	16.4689	-23.6222	11.2447
-33.0802	10.3424	-9.58059	16.3749	-23.9345	10.8934
-34.3673	10.339	-9.02306	16.2443	-24.0306	10.56
-35.7992	10.3926	-8.25662	16.0965	-23.9383	10.2819
-37.3043	10.5388	-7.29042	15.9523	-23.6856	10.0844
-38.7693	10.8224	-6.16446	15.8554	-23.2843	9.92687
-40.077	11.2527	-4.93192	15.8621	-22.7235	9.75481
-41.1613	11.7682	-3.62634	15.99	-21.9397	9.5558
-41.9774	12.3059	-2.25983	16.2374	-20.8729	9.33553
-42.5155	12.806	-0.840446	16.5705	-19.5339	9.12943
-42.7881	13.2105	0.588162	16.921	-18.0037	8.94995
-42.7867	13.541	1.96939	17.2395	-16.3687	8.74271
-42.5261	13.853	3.29022	17.4842	-14.7053	8.4242
-42.0369	14.2009	4.59576	17.6287	-13.0252	8.01282
-41.35	14.6416	5.93806	17.6611	-11.2818	7.56614
-40.5375	15.1696	7.34251	17.6047	-9.42909	7.14948
-39.6737	15.7367	8.82488	17.5061	-7.43862	6.85966
-38.8171	16.3213	10.368	17.3892	-5.30651	6.7415
-37.9822	16.904	11.9334	17.2933	-3.03122	6.78087
-37.1482	17.4514	13.414	17.2325	-0.611978	6.97374
-36.2767	17.9289	14.6907	17.1948	1.91602	7.2958
-35.3667	18.3066	15.6494	17.1727	4.55698	7.65568
-34.4569	18.641	16.1883	17.1561	7.29483	8.00998
-33.5958	19.0333	16.232	17.131	10.0673	8.37852
-32.8394	19.5593	15.7164	17.0882	12.7187	8.77792
-32.2221	20.2372	14.6509	17.0288	15.0318	9.22919
-31.7525	20.9975	13.1522	16.9499	16.7803	9.72261
-31.3969	21.7546	11.4032	16.8155	17.8508	10.1685
-31.0832	22.4463	9.61434	16.5809	18.2648	10.4475
-30.7442	23.0299	7.92806	16.236	18.1033	10.4896
-30.3263	23.4698	6.40983	15.7737	17.5094	10.3017
-29.7918	23.7238	5.09703	15.1959	16.5845	9.95717
-29.1051	23.7762	3.99533	14.5166	15.4388	9.50797
-28.1748	23.6591	3.13271	13.7424	14.1877	8.99073
-26.9083	23.3952	2.52889	12.8928	12.9406	8.44193
-25.2448	22.9999	2.17455	12.0101	11.8031	7.86947
-23.1858	22.4681	2.05997	11.1507	10.8302	7.30123
-20.8162	21.7992	2.17036	10.3676	10.0422	6.76375
-18.245	21.0415	2.48445	9.68871	9.39258	6.2938
-15.5724	20.2729	2.97417	9.12064	8.83693	5.92257
-12.8673	19.5927	3.5938	8.62766	8.36847	5.65793
-10.1681	19.0632	4.29384	8.16179	7.98653	5.47538
-7.49993	18.6833	5.03782	7.69258	7.70145	5.33059
-4.90462	18.391	5.82379	7.24204	7.51183	5.18155
-2.45992	18.0872	6.66043	6.83337	7.40972	5.01435
-0.243301	17.6986	7.5548	6.4705	7.37803	4.82526
1.69716	17.2064	8.5054	6.13206	7.40833	4.61723
3.35643	16.64	9.49905	5.79767	7.48924	4.39006
4.76575	16.057	10.5056	5.46905	7.59495	4.13113
5.95809	15.4985	11.4925	5.15724	7.70119	3.83582
6.95492	14.9608	12.4322	4.86859	7.78424	3.5065
7.79836	14.418	13.3138	4.6156	7.83197	3.1556
8.5302	13.8169	14.1291	4.40538	7.85213	2.81257
9.17657	13.1028	14.8773	4.24838	7.86691	2.51148
9.78019	12.2806	15.5638	4.1517	7.89765	2.28207
10.3913	11.4255	16.1823	4.11309	7.96773	2.14126
11.0623	10.6249	16.7329	4.11823	8.08429	2.09896
11.8483	9.94911	17.2457	4.1541	8.24415	2.14023
12.7515	9.42647	17.7551	4.19561	8.43965	2.23393
13.725	9.06114	18.2678	4.21623	8.64782	2.34292
14.7416	8.84622	18.7624	4.20625	8.85577	2.44965
15.7822	8.75374	19.2278	4.15745	9.06588	2.55625
16.8059	8.73434	19.6649	4.07121	9.2806	2.66785
17.7705	8.73726	20.059	3.97826	9.49318	2.78075
18.6533	8.74012	20.3881	3.91875	9.70006	2.87408
19.4423	8.74135	20.6222	3.92559	9.90934	2.92842
20.1104	8.75634	20.7617	4.00739	10.1267	2.94225
20.607	8.80039	20.8518	4.14262	10.3563	2.91194
20.8705	8.86447	20.9446	4.31444	10.5949	2.83006
20.8663	8.91594	21.0693	4.51623	10.8231	2.70086
20.6042	8.92347	21.2073	4.74017	11.0206	2.548
20.0984	8.86992	21.3115	4.97225	11.1753	2.40327
19.3644	8.75705	21.3362	5.19167	11.2847	2.29964
18.4177	8.61181	21.2472	5.37991	11.3575	2.26644
17.2753	8.4925	21.0269	5.53273	11.4188	2.32281
15.9574	8.49232	20.6765	5.67265	11.5083	2.47989

## Sheet: AD_HIP
MEAN P1	STD P1	MEAN P2	STD P2	MEAN P3	STD P3
2.62076	5.48392	7.34404	4.05008	1.57229	1.90322
0.600235	6.28399	5.86463	4.47862	0.170097	1.8055
-1.64228	7.05122	4.3638	4.76638	-1.10867	1.93296
-4.03619	7.7999	2.89398	4.95358	-2.26294	2.2787
-6.50728	8.56017	1.5191	5.09501	-3.28348	2.78439
-8.9785	9.36077	0.313478	5.23523	-4.15164	3.38717
-11.3691	10.2258	-0.637592	5.3968	-4.83715	4.04109
-13.5948	11.1779	-1.23662	5.5804	-5.2973	4.71665
-15.5692	12.2449	-1.41236	5.78445	-5.47762	5.39429
-17.2379	13.4616	-1.17305	6.00698	-5.3497	6.06239
-18.5697	14.8355	-0.533865	6.24517	-4.89865	6.73228
-19.5301	16.3557	0.506022	6.512	-4.09881	7.4234
-20.0711	17.9962	1.9322	6.82537	-2.95467	8.16786
-20.1833	19.7051	3.71895	7.20211	-1.51428	8.97452
-19.8876	21.4338	5.83978	7.63294	0.139269	9.79321
-19.2079	23.1465	8.28183	8.06618	1.90405	10.5288
-18.1713	24.8255	11.0468	8.40489	3.72353	11.1176
-16.8084	26.4638	14.1134	8.58455	5.58074	11.5299
-15.1521	28.0416	17.419	8.60435	7.48563	11.7703
-13.2459	29.5212	20.8537	8.53212	9.47301	11.8779
-11.1258	30.8518	24.2757	8.4478	11.5665	11.9006
-8.80197	31.9952	27.5358	8.39962	13.7766	11.897
-6.28635	32.9248	30.5238	8.36841	16.0994	11.9208
-3.61011	33.6223	33.1887	8.3107	18.5076	11.9624
-0.812289	34.0886	35.4886	8.19683	20.9903	11.9407
2.05787	34.3238	37.3858	8.01301	23.5423	11.7437
4.9335	34.317	38.8525	7.82162	26.1583	11.2769
7.74661	34.0736	39.8907	7.6966	28.81	10.5393
10.4483	33.6444	40.5103	7.70339	31.4264	9.59152
13.0112	33.0727	40.7555	7.8638	33.9066	8.52733
15.4104	32.3873	40.7103	8.16054	36.1606	7.47336
17.6449	31.6328	40.4551	8.5752	38.1266	6.5363
19.74	30.8115	40.0688	9.06903	39.7685	5.78358
21.7134	29.913	39.6531	9.58942	41.1044	5.27426
23.5757	28.9347	39.3208	10.077	42.2012	5.05011
25.3435	27.8848	39.1582	10.5117	43.1192	5.07808
27.0474	26.8186	39.0549	10.9425	43.8987	5.29962
28.7231	25.8192	38.7562	11.4133	44.5016	5.61873
30.3709	24.9454	37.9699	11.9533	44.8258	5.95123
31.9395	24.2119	36.4949	12.5577	44.7757	6.23756
33.3325	23.5843	34.2514	13.1758	44.2592	6.42433
34.4562	22.9983	31.2845	13.6987	43.1544	6.44362
35.2252	22.3854	27.7236	14.0507	41.3317	6.26106
35.5796	21.6987	23.7793	14.1732	38.7044	5.93074
35.5082	20.9212	19.6811	14.0248	35.3395	5.63243
35.0421	20.0663	15.6413	13.5716	31.403	5.62723
34.2791	19.1851	11.8985	12.832	27.1373	6.03492
33.3351	18.3138	8.66199	11.8696	22.7925	6.75428
32.3382	17.4642	6.0859	10.827	18.6092	7.57606
31.3969	16.6495	4.24211	9.87415	14.7997	8.31137
30.6159	15.8804	3.07867	9.13536	11.5488	8.8544
30.0769	15.1532	2.50656	8.66197	8.94561	9.18102
29.8343	14.4547	2.42107	8.44206	6.9985	9.31193
29.8869	13.769	2.71415	8.40534	5.64768	9.29848
30.2066	13.09	3.27935	8.4678	4.79397	9.19078
30.7558	12.4302	4.0194	8.55276	4.34654	9.00691
31.4879	11.7931	4.86418	8.61165	4.22954	8.75108
32.339	11.1462	5.76871	8.65472	4.37954	8.43451
33.2327	10.4536	6.69217	8.71105	4.74724	8.0764
34.0613	9.70781	7.59441	8.79833	5.28412	7.72077
34.7251	8.94489	8.43951	8.88967	5.95762	7.39081
35.1545	8.24658	9.20952	8.95046	6.73652	7.07941
35.3147	7.67385	9.91013	8.96583	7.59737	6.77492
35.2219	7.23969	10.5525	8.95837	8.51235	6.45192
34.9314	6.93442	11.1632	8.97239	9.43815	6.10437
34.5136	6.73881	11.7721	9.02165	10.3481	5.74011
34.0311	6.63188	12.4001	9.07853	11.2345	5.37294
33.538	6.59545	13.0364	9.08475	12.0907	5.01948
33.0635	6.61387	13.637	9.00381	12.9208	4.68339
32.6255	6.66821	14.1588	8.83288	13.698	4.3716
32.2327	6.7376	14.5941	8.60126	14.3783	4.09109
31.9032	6.80814	14.9586	8.33106	14.9112	3.84361
31.6623	6.86049	15.3069	8.00045	15.2616	3.63225
31.5199	6.86654	15.66	7.56809	15.4255	3.44057
31.4586	6.80957	16.0066	7.00215	15.4108	3.23062
31.4022	6.68074	16.3436	6.30587	15.2442	2.97799
31.2473	6.4838	16.6486	5.57014	14.966	2.7093
30.9085	6.2309	16.9068	4.89475	14.6117	2.46936
30.3397	5.92262	17.1012	4.33775	14.2173	2.27745
29.5561	5.56873	17.2098	3.90669	13.8159	2.11409
28.6126	5.18629	17.2401	3.57951	13.4129	1.97051
27.5654	4.78892	17.2149	3.34723	12.9971	1.87043
26.4587	4.41178	17.1423	3.20267	12.5595	1.84206
25.3239	4.09113	17.0261	3.12325	12.1039	1.89072
24.1617	3.82891	16.8567	3.07696	11.6419	1.98179
22.9643	3.61506	16.6238	3.02264	11.1805	2.0557
21.7473	3.44022	16.3268	2.93912	10.7185	2.08407
20.5275	3.29128	15.9799	2.858	10.2359	2.09045
19.3145	3.1461	15.6028	2.82636	9.71803	2.11174
18.1071	2.98977	15.2006	2.87878	9.16813	2.17381
16.8827	2.83755	14.7593	2.99441	8.60051	2.25354
15.6132	2.71403	14.2516	3.10069	8.03188	2.31975
14.275	2.64144	13.6579	3.13143	7.46731	2.35179
12.8547	2.61898	12.9614	3.05003	6.89077	2.34515
11.3489	2.63749	12.1675	2.89924	6.2798	2.30323
9.75871	2.69586	11.2826	2.73928	5.61207	2.2306
8.08914	2.80278	10.3063	2.61471	4.86479	2.13477
6.34772	2.97862	9.23272	2.54766	4.01527	2.02786
4.54402	3.25639	8.05115	2.54108	3.04198	1.92989
2.68781	3.67754	6.74533	2.59489	1.92545	1.87395

## Sheet: INT_HIP
MEAN P1	STD P1	MEAN P2	STD P2	MEAN P3	STD P3
23.3897	5.26617	17.9486	6.53135	13.2525	1.37372
22.3729	5.47931	16.3628	6.7167	12.3246	1.20349
20.9113	5.7145	14.5403	6.7124	11.2533	1.19209
19.0422	5.98242	12.5486	6.56716	10.0755	1.35694
16.8212	6.31111	10.4703	6.35834	8.83989	1.66584
14.3206	6.73088	8.40228	6.18346	7.60883	2.07745
11.6281	7.2644	6.45501	6.13812	6.45784	2.56793
8.84469	7.92654	4.75121	6.28003	5.47537	3.13257
6.08178	8.73575	3.38338	6.60438	4.7611	3.78008
3.4322	9.73137	2.37349	7.06042	4.39247	4.51458
0.969834	10.9598	1.7544	7.60798	4.43408	5.32765
-1.23505	12.4598	1.57254	8.25951	4.95095	6.21032
-3.10058	14.242	1.8488	9.04055	5.95029	7.1583
-4.59014	16.2764	2.58623	9.94898	7.36516	8.11962
-5.6976	18.5179	3.79506	10.9228	9.08107	9.00061
-6.41455	20.9116	5.50446	11.8412	10.9564	9.69034
-6.73602	23.4152	7.75572	12.5414	12.8983	10.1457
-6.66012	25.9863	10.5391	12.9097	14.8586	10.3791
-6.18349	28.56	13.7536	12.9499	16.8271	10.4226
-5.30456	31.0467	17.2104	12.7723	18.8293	10.3194
-4.01779	33.3324	20.6776	12.5228	20.8846	10.111
-2.29955	35.3128	23.9394	12.3129	23.0035	9.84987
-0.142901	36.8992	26.863	12.1399	25.1738	9.58577
2.41454	38.0226	29.4074	11.9493	27.3509	9.31175
5.28292	38.6482	31.556	11.7154	29.5112	8.95477
8.32435	38.7593	33.3061	11.4601	31.6442	8.42339
11.3748	38.3634	34.6588	11.2864	33.7531	7.67103
14.2688	37.5178	35.6449	11.2333	35.8216	6.77487
16.8734	36.351	36.2986	11.2852	37.78	5.87483
19.1204	34.9813	36.6517	11.383	39.5332	5.13146
20.9798	33.4952	36.7288	11.4708	41.0049	4.6829
22.4603	31.9732	36.5422	11.5209	42.1465	4.57711
23.6146	30.4317	36.1199	11.4879	42.9446	4.75266
24.4846	28.8638	35.5427	11.3083	43.4068	5.09446
25.1001	27.2652	34.9125	10.9271	43.5491	5.52703
25.5013	25.653	34.3152	10.3522	43.399	6.01319
25.7251	24.0934	33.6793	9.70883	42.9808	6.50613
25.7989	22.6742	32.8456	9.12951	42.2964	6.95427
25.7158	21.4492	31.6481	8.70457	41.3453	7.31808
25.4177	20.4134	30.0026	8.43117	40.1487	7.55641
24.8229	19.5093	27.9181	8.2526	38.7194	7.62985
23.8718	18.6535	25.4718	8.11022	37.0287	7.50741
22.5416	17.8027	22.7659	7.95318	35.0336	7.19324
20.8487	16.9593	19.9057	7.72837	32.7099	6.73845
18.8505	16.155	16.9982	7.39883	30.1101	6.24022
16.6181	15.4366	14.1437	6.96339	27.3411	5.81223
14.237	14.8406	11.4713	6.4964	24.5277	5.53716
11.7881	14.3694	9.09234	6.13112	21.7767	5.45922
9.35212	13.9906	7.07282	5.99431	19.1716	5.56379
6.98783	13.6799	5.4351	6.10562	16.7818	5.76627
4.74704	13.4141	4.15045	6.36365	14.6697	5.96207
2.67607	13.1674	3.18927	6.64173	12.8613	6.07814
0.812781	12.915	2.52464	6.8501	11.352	6.08989
-0.828777	12.6473	2.11183	6.94851	10.0993	6.00429
-2.24142	12.3774	1.88951	6.93443	9.0466	5.84143
-3.42283	12.1151	1.80246	6.82254	8.13818	5.61913
-4.37337	11.8541	1.80671	6.63348	7.33896	5.3457
-5.08504	11.5622	1.8823	6.40467	6.62991	5.0303
-5.55189	11.2034	2.01566	6.1778	6.00619	4.67915
-5.79001	10.762	2.18832	5.97921	5.46756	4.30333
-5.82893	10.2443	2.38154	5.81275	5.01135	3.92222
-5.7109	9.67872	2.58158	5.65326	4.62961	3.55548
-5.47731	9.10891	2.78265	5.48441	4.30544	3.22713
-5.15422	8.58043	2.98261	5.30452	4.02461	2.94996
-4.75295	8.1269	3.18499	5.12154	3.77873	2.72289
-4.27644	7.7655	3.39304	4.94284	3.56826	2.53359
-3.72581	7.48843	3.60878	4.76749	3.40131	2.36816
-3.10459	7.26674	3.83234	4.5902	3.28453	2.21697
-2.41907	7.06909	4.06106	4.40216	3.22884	2.06888
-1.67383	6.87046	4.29525	4.2036	3.23603	1.91583
-0.870144	6.65677	4.54033	3.99874	3.30312	1.7514
-0.0030588	6.42545	4.80214	3.79321	3.42159	1.57334
0.933369	6.17817	5.08988	3.58623	3.58022	1.38585
1.93984	5.91461	5.4048	3.37187	3.77222	1.19773
3.01279	5.63388	5.74625	3.14598	3.99321	1.02154
4.14209	5.33395	6.12363	2.91329	4.24499	0.873582
5.31068	5.0151	6.53932	2.70274	4.53465	0.776957
6.50159	4.68413	6.99593	2.545	4.86831	0.747388
7.7003	4.35067	7.49477	2.45527	5.25193	0.77707
8.89742	4.02872	8.03054	2.43151	5.69136	0.840735
10.0925	3.73661	8.60902	2.46243	6.18137	0.921581
11.2882	3.48893	9.24673	2.54409	6.71045	1.02014
12.4887	3.30031	9.96018	2.67581	7.26849	1.147
13.698	3.18321	10.7603	2.85086	7.84901	1.31355
14.9131	3.14065	11.6473	3.06031	8.45089	1.52181
16.1255	3.17278	12.6115	3.29529	9.07362	1.76156
17.3269	3.26508	13.6367	3.55041	9.71225	2.02118
18.5078	3.39162	14.7039	3.82544	10.3521	2.29695
19.6576	3.52431	15.7914	4.11984	10.9781	2.5887
20.7629	3.63525	16.8692	4.43044	11.5814	2.89244
21.7997	3.71158	17.8997	4.74484	12.1582	3.18953
22.7375	3.75209	18.8387	5.03783	12.7067	3.45928
23.5454	3.76878	19.6422	5.28242	13.2216	3.68308
24.1976	3.77784	20.2662	5.45889	13.6884	3.85288
24.6755	3.7942	20.6813	5.57471	14.0885	3.96652
24.9646	3.83151	20.8669	5.65245	14.4028	4.02575
25.0537	3.89781	20.8069	5.71859	14.6114	4.03807
24.9342	3.9938	20.4896	5.79625	14.6933	4.01648
24.5994	4.11572	19.9059	5.89832	14.6273	3.97961
24.0422	4.26184	19.045	6.02404	14.39	3.95081

## Sheet: FL_KNEE
MEAN P1	STD P1	MEAN P2	STD P2	MEAN P3	STD P3
-2.40871	7.75256	-8.87135	7.47997	-2.33263	4.45042
-1.13266	7.83752	-8.38574	7.62935	-2.03843	4.95754
0.23687	7.96823	-7.72654	7.82628	-1.5973	5.37311
1.69289	8.12262	-6.92007	8.09219	-1.00326	5.7068
3.245	8.28775	-5.97786	8.43713	-0.239604	5.9795
4.92012	8.45352	-4.89529	8.85648	0.72026	6.20974
6.76205	8.60907	-3.64964	9.3309	1.91391	6.40505
8.83051	8.74246	-2.1956	9.82626	3.39256	6.56293
11.1915	8.85219	-0.502843	10.3037	5.21117	6.68674
13.8242	8.95954	1.38901	10.7513	7.36299	6.82064
16.6281	9.06946	3.44314	11.1595	9.80479	6.98843
19.501	9.16532	5.64467	11.5226	12.4841	7.17738
22.3602	9.21423	7.96315	11.8364	15.3194	7.34148
25.1256	9.20485	10.3399	12.1028	18.2042	7.40801
27.7162	9.14082	12.7035	12.3105	21.0223	7.34459
30.069	9.01226	14.9925	12.4469	23.6739	7.15063
32.1209	8.81601	17.1744	12.5055	26.1233	6.85756
33.8163	8.5662	19.2145	12.4787	28.3704	6.53518
35.1072	8.28424	21.0624	12.3719	30.4226	6.23237
35.9779	7.97934	22.6694	12.1948	32.2897	5.97163
36.4624	7.65853	23.9842	11.9647	33.9591	5.74071
36.6335	7.35269	24.9455	11.7007	35.403	5.51701
36.555	7.08394	25.5087	11.4218	36.5948	5.29082
36.2701	6.86146	25.6746	11.1328	37.5115	5.05199
35.8551	6.67958	25.4675	10.8287	38.1524	4.80151
35.3973	6.51722	24.922	10.5125	38.513	4.55314
34.9523	6.34886	24.0824	10.2003	38.5814	4.3331
34.5485	6.15829	22.9957	9.89954	38.3557	4.19778
34.1827	5.96294	21.711	9.60988	37.8393	4.1929
33.8289	5.7853	20.2936	9.33575	37.0358	4.29406
33.4549	5.63873	18.8159	9.10084	35.9563	4.42493
33.0457	5.53871	17.3328	8.91308	34.5992	4.50715
32.5916	5.49802	15.8784	8.77811	32.976	4.5016
32.0947	5.51263	14.4811	8.69361	31.1538	4.44043
31.5634	5.56505	13.1773	8.63578	29.2396	4.34247
30.995	5.64226	11.9967	8.58636	27.3273	4.20339
30.3989	5.73606	10.923	8.52504	25.4877	4.00769
29.7908	5.83899	9.90822	8.43132	23.733	3.76387
29.178	5.95098	8.90663	8.28854	22.0336	3.48816
28.569	6.07211	7.89538	8.09978	20.3608	3.20789
27.9613	6.20276	6.8655	7.87238	18.6962	2.96154
27.3484	6.34779	5.8227	7.60507	17.0307	2.76582
26.7128	6.49957	4.78049	7.31267	15.3588	2.61515
26.0304	6.6395	3.77906	6.99903	13.6805	2.51067
25.2827	6.75256	2.85778	6.66429	12.0227	2.45524
24.4728	6.83299	2.04861	6.31265	10.4055	2.44152
23.6366	6.90072	1.37814	5.94916	8.8548	2.46504
22.817	6.97675	0.864456	5.57713	7.39275	2.51517
22.0582	7.0655	0.522355	5.20513	6.05283	2.56151
21.3899	7.16527	0.348907	4.85152	4.87367	2.59206
20.8294	7.26979	0.314248	4.53911	3.89418	2.61938
20.3822	7.38057	0.37879	4.27755	3.12644	2.65809
20.0433	7.509	0.499741	4.06469	2.55812	2.71254
19.8023	7.65999	0.651443	3.89786	2.16784	2.77331
19.6449	7.83364	0.824481	3.77082	1.92366	2.82742
19.5553	8.02167	1.00935	3.68046	1.80315	2.86203
19.5143	8.2132	1.20086	3.62172	1.78651	2.8632
19.481	8.39902	1.38581	3.58171	1.85435	2.82635
19.4063	8.56329	1.55063	3.54497	1.98819	2.76427
19.2406	8.68723	1.68881	3.50059	2.16605	2.70377
18.9465	8.74919	1.7947	3.44636	2.37475	2.66062
18.5132	8.73255	1.86519	3.38757	2.59979	2.63002
17.9486	8.64239	1.8988	3.32837	2.84296	2.59422
17.2698	8.49355	1.89353	3.26984	3.10475	2.53677
16.4968	8.31107	1.85287	3.2053	3.37142	2.46932
15.6457	8.11661	1.78422	3.12381	3.63063	2.41162
14.7291	7.91895	1.69288	3.01799	3.86662	2.37236
13.7668	7.71526	1.57235	2.89619	4.06382	2.34711
12.7877	7.49987	1.4094	2.76997	4.21006	2.32091
11.8232	7.26698	1.18841	2.64827	4.29472	2.28699
10.897	7.01659	0.899631	2.53405	4.30409	2.2469
10.0201	6.75945	0.54141	2.42992	4.22803	2.20847
9.19164	6.51346	0.123478	2.34305	4.07298	2.17718
8.40523	6.29427	-0.341514	2.27723	3.85448	2.14939
7.65217	6.10793	-0.843513	2.22253	3.59363	2.11825
6.90722	5.94709	-1.37847	2.16324	3.31255	2.07765
6.14161	5.78825	-1.9392	2.08732	3.02397	2.03207
5.33552	5.60268	-2.51725	2.00838	2.72675	1.99405
4.47449	5.37527	-3.10426	1.95086	2.41557	1.97413
3.56276	5.11685	-3.68248	1.9336	2.08247	1.97277
2.60596	4.85179	-4.23787	1.95791	1.72793	1.98611
1.60136	4.60698	-4.77124	2.01657	1.35678	2.00768
0.56721	4.39588	-5.29468	2.10126	0.977727	2.02614
-0.457799	4.22456	-5.81928	2.20857	0.612837	2.02307
-1.44562	4.10062	-6.34366	2.33689	0.277915	1.98965
-2.37513	4.02814	-6.85806	2.47552	-0.0225937	1.93298
-3.22696	4.00852	-7.35146	2.61354	-0.289837	1.87247
-3.98712	4.04362	-7.81408	2.75131	-0.531122	1.82948
-4.64968	4.12688	-8.2336	2.89536	-0.752707	1.80584
-5.21671	4.24794	-8.58959	3.04972	-0.961026	1.78819
-5.70197	4.39962	-8.87408	3.21632	-1.15821	1.76862
-6.10797	4.57585	-9.09761	3.39401	-1.34548	1.74705
-6.41509	4.76608	-9.27139	3.58139	-1.51748	1.72686
-6.60226	4.96089	-9.40398	3.78111	-1.65144	1.70823
-6.66629	5.15592	-9.4883	3.98898	-1.72542	1.68736
-6.60613	5.34471	-9.50551	4.19888	-1.72026	1.65936
-6.42239	5.51815	-9.4303	4.40279	-1.61893	1.61809
-6.11551	5.66684	-9.23417	4.59166	-1.40898	1.55894
-5.68604	5.78516	-8.88728	4.75788	-1.08646	1.4841
-5.13564	5.87926	-8.3594	4.89988	-0.655784	1.41122

## Sheet: AD_KNEE
MEAN P1	STD P1	MEAN P2	STD P2	MEAN P3	STD P3
-1.11506	4.74816	1.65204	5.14077	-1.85698	1.22208
0.967076	5.38483	3.70007	5.80036	-1.4095	1.40088
3.37384	6.14684	6.10669	6.45397	-0.883894	1.56258
6.0292	7.01924	8.81129	7.10641	-0.28966	1.69834
8.86301	7.98472	11.7531	7.75691	0.364784	1.80544
11.8159	9.0231	14.8783	8.39983	1.07194	1.88321
14.8451	10.114	18.1491	9.02829	1.8262	1.93133
17.927	11.243	21.5526	9.63563	2.62464	1.95071
21.0517	12.412	25.0644	10.1958	3.46571	1.94681
24.1322	13.6273	28.5944	10.6733	4.33829	1.93245
27.014	14.8775	32.0375	11.0232	5.22862	1.92375
29.566	16.1568	35.316	11.2292	6.1299	1.93654
31.7008	17.4638	38.3568	11.295	7.0358	1.98073
33.3491	18.7854	41.0895	11.2391	7.93894	2.05311
34.455	20.0969	43.4563	11.0857	8.82917	2.14084
34.9899	21.3639	45.4342	10.8689	9.69292	2.22577
34.957	22.563	47.0466	10.6228	10.5254	2.29689
34.4065	23.6917	48.3262	10.3668	11.3285	2.35158
33.4143	24.7467	49.2996	10.1031	12.1116	2.38559
32.0645	25.7216	49.9867	9.84903	12.8938	2.39981
30.4595	26.6133	50.4075	9.641	13.6941	2.40189
28.7157	27.4204	50.5919	9.52582	14.5308	2.40825
26.9282	28.1341	50.5914	9.50575	15.4181	2.43589
25.1681	28.7517	50.4718	9.54178	16.3621	2.48351
23.4822	29.2968	50.2829	9.58277	17.3737	2.54057
21.8712	29.7834	50.0617	9.58557	18.4702	2.59538
20.304	30.2157	49.8436	9.53863	19.6757	2.64684
18.7415	30.5994	49.6777	9.44112	21.0029	2.72047
17.169	30.9405	49.605	9.29237	22.4434	2.84067
15.6106	31.2473	49.643	9.09619	23.9776	3.01381
14.1095	31.5248	49.79	8.87191	25.5912	3.22944
12.7195	31.7821	50.0328	8.65432	27.2875	3.46957
11.5227	31.9843	50.3698	8.43861	29.0765	3.70197
10.5837	32.075	50.8372	8.15927	30.949	3.88247
9.94643	31.9959	51.4775	7.72188	32.8696	3.96781
9.66438	31.7341	52.3192	7.04887	34.8049	3.93315
9.76714	31.3512	53.2494	6.20848	36.7203	3.79354
10.2565	30.9623	54.055	5.34963	38.5799	3.5925
11.0884	30.6718	54.4664	4.637	40.3568	3.37323
12.1294	30.5061	54.2607	4.17988	42.0302	3.18051
13.199	30.4125	53.3034	4.08254	43.5561	3.04226
14.1248	30.2718	51.5269	4.40783	44.8259	2.94667
14.7854	30.0223	48.914	5.11406	45.684	2.88851
15.1185	29.6661	45.4805	5.99971	45.9573	2.91547
15.1195	29.2411	41.3045	6.86793	45.5332	3.14812
14.7884	28.8172	36.5214	7.60491	44.3961	3.66255
14.143	28.4398	31.3755	8.20438	42.5989	4.40787
13.2159	28.1019	26.1534	8.7666	40.2287	5.28412
12.0648	27.7415	21.1112	9.395	37.3913	6.17427
10.7587	27.3201	16.4524	10.1036	34.2325	6.96769
9.39908	26.8139	12.2817	10.7923	30.944	7.55212
8.09144	26.2117	8.67575	11.347	27.7052	7.87088
6.92818	25.5193	5.68404	11.689	24.6615	7.92303
5.92734	24.7589	3.28584	11.7862	21.875	7.76708
5.07823	23.9742	1.39994	11.6418	19.3586	7.47928
4.36226	23.2023	-0.0671459	11.271	17.0849	7.11076
3.76384	22.4583	-1.20604	10.7033	15.0283	6.69251
3.30229	21.7106	-2.07189	10.0181	13.1721	6.23373
2.99847	20.9108	-2.71792	9.33479	11.5113	5.73604
2.82617	20.0235	-3.2058	8.7663	10.0442	5.20582
2.72768	19.0334	-3.58691	8.36378	8.75951	4.65534
2.6166	17.9592	-3.89345	8.08686	7.63255	4.10683
2.41147	16.8422	-4.13696	7.88366	6.61551	3.60099
2.0757	15.7348	-4.32383	7.73526	5.6623	3.1699
1.61941	14.6871	-4.45475	7.64883	4.74071	2.8221
1.07527	13.7367	-4.52821	7.61881	3.84003	2.54727
0.47625	12.9031	-4.5425	7.60978	2.97216	2.32489
-0.15762	12.1817	-4.49684	7.57778	2.14974	2.13435
-0.831125	11.5489	-4.39853	7.48692	1.38682	1.97437
-1.54846	10.9799	-4.24928	7.32627	0.682303	1.84877
-2.30132	10.4652	-4.03375	7.09846	0.03599	1.75899
-3.05939	10.003	-3.7423	6.80866	-0.551892	1.70403
-3.78311	9.59837	-3.3782	6.45909	-1.08366	1.66909
-4.44739	9.24734	-2.97085	6.04166	-1.55631	1.64557
-5.04584	8.93008	-2.56057	5.55002	-1.96698	1.62888
-5.58583	8.63088	-2.16881	5.00207	-2.30968	1.62017
-6.07975	8.32352	-1.82283	4.45086	-2.57668	1.61779
-6.53627	7.98179	-1.54605	3.95354	-2.76426	1.61331
-6.95336	7.59734	-1.36265	3.54098	-2.8758	1.59559
-7.33009	7.17008	-1.30844	3.21225	-2.92176	1.55498
-7.67281	6.70561	-1.39715	2.93892	-2.9215	1.4907
-7.9973	6.21367	-1.61982	2.69344	-2.89497	1.40598
-8.33434	5.70107	-1.95792	2.46649	-2.85901	1.30444
-8.71439	5.18908	-2.38906	2.26283	-2.82777	1.1907
-9.14851	4.71939	-2.89275	2.09198	-2.80754	1.07233
-9.63259	4.33002	-3.45238	1.9563	-2.79908	0.960733
-10.1556	4.043	-4.05209	1.85336	-2.80266	0.868919
-10.6974	3.85561	-4.67148	1.77756	-2.81616	0.807449
-11.2243	3.73442	-5.28828	1.71851	-2.83594	0.778128
-11.7024	3.64056	-5.87741	1.66245	-2.85846	0.773859
-12.1006	3.55132	-6.41009	1.60633	-2.88084	0.78478
-12.3899	3.46	-6.85823	1.56113	-2.9006	0.801655
-12.5431	3.37242	-7.19728	1.5465	-2.91398	0.816696
-12.5387	3.29678	-7.40925	1.5797	-2.91203	0.825277
-12.3639	3.24004	-7.47497	1.66398	-2.88063	0.82367
-12.006	3.2115	-7.36739	1.78317	-2.80404	0.810526
-11.4522	3.21864	-7.054	1.91257	-2.66723	0.787404
-10.6903	3.26392	-6.4995	2.02951	-2.4585	0.758402
-9.71024	3.34549	-5.66906	2.12362	-2.17271	0.730342
-8.50282	3.46275	-4.53118	2.21213	-1.81249	0.714439

## Sheet: INT_KNEE
MEAN P1	STD P1	MEAN P2	STD P2	MEAN P3	STD P3
-18.8654	6.82912	-15.8256	10.1641	-11.3624	5.60212
-15.5059	6.95368	-10.8367	10.8123	-8.26874	6.29946
-11.7312	7.10125	-5.47834	11.275	-5.10719	6.84222
-7.66634	7.25092	0.0776487	11.5939	-1.97227	7.21331
-3.42532	7.41381	5.65791	11.8338	1.04156	7.43543
0.890225	7.60127	11.0942	12.0447	3.84144	7.54518
5.19358	7.80828	16.2354	12.2372	6.34323	7.58492
9.41353	8.01664	20.9691	12.3749	8.47904	7.60516
13.4924	8.21703	25.2269	12.4033	10.193	7.66879
17.3177	8.42106	28.9593	12.3273	11.4389	7.82681
20.7419	8.65091	32.1126	12.1994	12.1825	8.09244
23.6632	8.91894	34.6841	12.1143	12.3968	8.43909
26.0187	9.22683	36.7104	12.1589	12.133	8.83431
27.7939	9.59224	38.2206	12.3637	11.5019	9.26162
28.9928	10.0094	39.2106	12.6823	10.6169	9.69322
29.6263	10.4346	39.6499	13.0258	9.59472	10.1022
29.7071	10.8343	39.507	13.3001	8.5138	10.4571
29.2542	11.2414	38.7773	13.4641	7.41948	10.7213
28.2871	11.6905	37.5075	13.5567	6.32005	10.876
26.8322	12.1965	35.8048	13.6607	5.19051	10.9296
24.9393	12.7315	33.7642	13.8366	3.99729	10.9106
22.6614	13.2516	31.425	14.0945	2.70863	10.8351
20.0425	13.7199	28.7747	14.4062	1.32479	10.7005
17.1309	14.1011	25.7861	14.7406	-0.118105	10.4961
14.0439	14.349	22.4521	15.0679	-1.59176	10.2237
10.9482	14.4269	18.7726	15.3475	-3.08507	9.90856
7.98113	14.315	14.7771	15.5443	-4.62099	9.60141
5.24321	14.0219	10.4993	15.615	-6.22848	9.35839
2.77316	13.5851	5.97975	15.5341	-7.90664	9.18402
0.538521	13.0584	1.32589	15.3087	-9.65373	9.03026
-1.51758	12.4971	-3.27496	14.9482	-11.4668	8.83371
-3.44915	11.954	-7.63041	14.4533	-13.3274	8.56753
-5.3053	11.4564	-11.5961	13.8128	-15.2235	8.21703
-7.11114	11.0138	-15.1322	13.0072	-17.1022	7.78738
-8.87945	10.6178	-18.2843	12.0351	-18.8755	7.31657
-10.6291	10.2688	-21.1365	10.928	-20.494	6.8211
-12.3663	9.98978	-23.7138	9.80606	-21.9281	6.3137
-14.088	9.80871	-26.0173	8.81252	-23.1856	5.81165
-15.7849	9.73538	-28.0359	8.05782	-24.3187	5.32564
-17.4263	9.74444	-29.7873	7.57435	-25.394	4.87828
-18.979	9.79	-31.3214	7.35089	-26.4594	4.49083
-20.4192	9.82278	-32.6767	7.34954	-27.5281	4.18835
-21.7501	9.83848	-33.8634	7.51971	-28.5951	3.98299
-22.9981	9.85983	-34.8425	7.78876	-29.6449	3.85815
-24.207	9.90965	-35.5879	8.09344	-30.6642	3.78344
-25.4128	10.0134	-36.0924	8.42312	-31.6594	3.73003
-26.6279	10.1685	-36.3977	8.78146	-32.6308	3.66939
-27.8475	10.3486	-36.5582	9.17313	-33.5629	3.6075
-29.0605	10.5067	-36.6143	9.58924	-34.4196	3.59761
-30.2537	10.6103	-36.6002	10.0116	-35.1747	3.68208
-31.4256	10.6461	-36.5269	10.4115	-35.8299	3.86619
-32.5897	10.6166	-36.4225	10.7474	-36.4066	4.09789
-33.7706	10.5406	-36.3279	10.976	-36.9386	4.29855
-34.9719	10.4306	-36.2762	11.082	-37.4377	4.42744
-36.1939	10.3007	-36.287	11.0705	-37.9016	4.48994
-37.4346	10.1588	-36.3865	10.9418	-38.3117	4.53894
-38.6966	10.008	-36.6059	10.7022	-38.6685	4.63302
-40.0133	9.83783	-36.9772	10.3609	-38.9977	4.77923
-41.4244	9.63554	-37.5107	9.95602	-39.355	4.93569
-42.9413	9.40475	-38.1873	9.55242	-39.814	5.03915
-44.5389	9.14654	-38.9678	9.18825	-40.4393	5.04196
-46.1511	8.8673	-39.8246	8.85437	-41.27	4.95161
-47.7115	8.56221	-40.7431	8.50356	-42.2885	4.81971
-49.1845	8.2109	-41.698	8.10435	-43.4508	4.67778
-50.582	7.80808	-42.6676	7.67074	-44.6802	4.52126
-51.9427	7.35136	-43.6294	7.2347	-45.9093	4.31679
-53.2916	6.86038	-44.5623	6.86303	-47.0997	4.03604
-54.6143	6.38111	-45.4414	6.6429	-48.2119	3.67789
-55.8426	5.93334	-46.1875	6.66798	-49.2323	3.2905
-56.9034	5.52295	-46.7436	6.95052	-50.1055	2.95311
-57.7479	5.15496	-47.099	7.3257	-50.7553	2.77673
-58.3839	4.83308	-47.2675	7.55689	-51.0852	2.89153
-58.8671	4.59405	-47.3471	7.48316	-51.0124	3.26493
-59.2418	4.46256	-47.4012	7.17286	-50.5064	3.72245
-59.5153	4.40082	-47.4576	6.82836	-49.5582	4.07643
-59.6431	4.37209	-47.5702	6.65367	-48.2135	4.20557
-59.5435	4.35086	-47.7338	6.74777	-46.6127	4.17784
-59.1511	4.3284	-47.9323	7.02025	-44.9246	4.13353
-58.4542	4.30077	-48.137	7.28785	-43.3087	4.16985
-57.5145	4.24965	-48.2897	7.40655	-41.9018	4.31931
-56.4642	4.15712	-48.3821	7.33226	-40.7211	4.53901
-55.4395	4.01738	-48.4532	7.11826	-39.7153	4.76787
-54.5114	3.8428	-48.538	6.867	-38.8305	4.9599
-53.6856	3.64493	-48.6484	6.68034	-38.0178	5.11604
-52.9273	3.44219	-48.7389	6.59071	-37.255	5.27391
-52.1901	3.26282	-48.7595	6.55742	-36.5282	5.44779
-51.4449	3.13777	-48.6757	6.51604	-35.8106	5.6184
-50.6722	3.09152	-48.4572	6.44893	-35.0358	5.75845
-49.8575	3.14065	-48.0852	6.38109	-34.1506	5.85291
-48.9899	3.28352	-47.5283	6.34324	-33.151	5.89713
-48.0329	3.48872	-46.7607	6.3328	-32.0619	5.88748
-46.9338	3.71013	-45.7715	6.31598	-30.918	5.81678
-45.6365	3.90471	-44.5568	6.23836	-29.7398	5.68137
-44.1155	4.06457	-43.1163	6.07314	-28.5066	5.48155
-42.3847	4.21437	-41.4481	5.8464	-27.1859	5.22825
-40.4594	4.37208	-39.5321	5.60828	-25.7538	4.93347
-38.353	4.54018	-37.34	5.40148	-24.1941	4.60216
-36.0766	4.70837	-34.8424	5.24985	-22.501	4.23479
-33.6383	4.86455	-32.0115	5.16046	-20.6817	3.83887
-31.0428	5.01174	-28.8206	5.14545	-18.753	3.46506

## Sheet: DFL_ANKLE
MEAN P1	STD P1	MEAN P2	STD P2	MEAN P3	STD P3
1.40171	4.68575	9.25843	3.64777	5.69049	1.52108
0.388574	4.72804	8.82188	3.57112	5.93051	1.63441
-0.482951	4.77602	8.36181	3.59045	6.10194	1.8287
-1.23585	4.82285	7.89855	3.71574	6.20307	2.05825
-1.9047	4.88954	7.42832	3.96262	6.22609	2.30428
-2.53312	5.00152	6.92676	4.32675	6.15806	2.55393
-3.17027	5.17527	6.35285	4.7819	5.9818	2.79777
-3.86623	5.41507	5.65142	5.28609	5.67592	3.0331
-4.663	5.71864	4.81305	5.78612	5.22723	3.27266
-5.53834	6.06745	3.91451	6.26191	4.67836	3.55747
-6.43635	6.42439	2.99756	6.70488	4.07949	3.89484
-7.33458	6.75605	2.06566	7.11781	3.46489	4.249
-8.23808	7.05034	1.16168	7.5228	2.89088	4.5567
-9.12753	7.33173	0.352953	7.9503	2.4436	4.74942
-9.98244	7.60978	-0.335562	8.4042	2.17656	4.82122
-10.8097	7.87828	-0.905753	8.88043	2.09994	4.81065
-11.6119	8.13173	-1.35329	9.38711	2.19809	4.76286
-12.3665	8.38065	-1.66367	9.92332	2.44723	4.71449
-13.0582	8.63151	-1.81845	10.4702	2.81663	4.67368
-13.7099	8.87826	-1.78522	10.9924	3.27744	4.63066
-14.356	9.1227	-1.52419	11.4541	3.8223	4.56837
-15.0223	9.37542	-1.0051	11.8316	4.44954	4.47828
-15.7186	9.64031	-0.228047	12.1145	5.15494	4.37105
-16.4412	9.91922	0.778031	12.2967	5.94064	4.25453
-17.2026	10.1964	1.97664	12.3749	6.81462	4.14414
-18.0156	10.4583	3.32869	12.354	7.79261	4.06024
-18.8623	10.7054	4.7935	12.246	8.88078	4.02298
-19.704	10.9454	6.33348	12.0622	10.0603	4.04812
-20.4865	11.1817	7.88973	11.8388	11.3109	4.13632
-21.1379	11.4209	9.36609	11.6476	12.6223	4.23973
-21.5871	11.6551	10.6641	11.575	13.9929	4.31735
-21.7998	11.8397	11.7222	11.6579	15.43	4.36179
-21.7653	11.9418	12.5128	11.905	16.9308	4.37293
-21.4965	11.9423	13.0391	12.2859	18.4516	4.36596
-21.0206	11.828	13.3041	12.7412	19.9234	4.36107
-20.3592	11.6219	13.3266	13.2127	21.301	4.3435
-19.5491	11.3685	13.141	13.6607	22.5547	4.28221
-18.6334	11.1135	12.8022	14.0687	23.6839	4.19132
-17.6525	10.8958	12.358	14.4435	24.705	4.08505
-16.6639	10.7252	11.8406	14.8133	25.6187	3.98278
-15.7188	10.5901	11.2827	15.2051	26.4017	3.92754
-14.8536	10.478	10.693	15.6088	27.0033	3.941
-14.0816	10.3927	10.0585	15.9947	27.3674	4.02221
-13.3991	10.3358	9.34355	16.3324	27.4411	4.1576
-12.79	10.3021	8.52892	16.5945	27.1811	4.32664
-12.2556	10.2837	7.61749	16.7678	26.5851	4.49584
-11.8143	10.2935	6.61734	16.8289	25.6663	4.65589
-11.4874	10.3554	5.54168	16.7478	24.4375	4.80671
-11.2919	10.4787	4.40245	16.513	22.9106	4.9298
-11.2374	10.6615	3.23998	16.1328	21.1152	5.00525
-11.3212	10.8802	2.13466	15.6229	19.1023	5.01427
-11.5136	11.1086	1.16956	14.9924	16.9563	4.94895
-11.7652	11.3302	0.412027	14.2544	14.7792	4.81858
-12.0303	11.5308	-0.127608	13.4476	12.6569	4.64026
-12.2751	11.7036	-0.478774	12.6121	10.6587	4.43197
-12.4786	11.8281	-0.678036	11.7747	8.81299	4.20685
-12.6241	11.8819	-0.762154	10.9578	7.13928	3.9692
-12.6679	11.8468	-0.742076	10.1642	5.65057	3.71875
-12.5631	11.7132	-0.618115	9.3905	4.35753	3.46044
-12.2752	11.4846	-0.396473	8.64034	3.26972	3.20172
-11.7985	11.1801	-0.0869996	7.92762	2.38413	2.96073
-11.1649	10.8317	0.298415	7.27488	1.68686	2.75445
-10.4136	10.4787	0.744402	6.69873	1.14694	2.58781
-9.5819	10.1584	1.23486	6.20496	0.737281	2.45803
-8.69358	9.89559	1.74971	5.77718	0.446513	2.35845
-7.76041	9.69246	2.26916	5.3892	0.265303	2.28085
-6.79075	9.52944	2.78035	5.01964	0.185232	2.21577
-5.80336	9.37501	3.28779	4.67317	0.194567	2.1532
-4.83108	9.20752	3.80359	4.35203	0.282049	2.08722
-3.90746	9.01733	4.33923	4.05637	0.438049	2.01287
-3.05544	8.80957	4.90108	3.78211	0.655834	1.92632
-2.28335	8.59391	5.48757	3.53172	0.926001	1.82593
-1.58713	8.38022	6.0848	3.31638	1.23151	1.70909
-0.961677	8.17607	6.67341	3.14553	1.55299	1.57897
-0.403715	7.97801	7.23625	3.0134	1.87155	1.44209
0.106849	7.7721	7.76716	2.9059	2.17458	1.30625
0.591172	7.5309	8.26152	2.8106	2.45872	1.18761
1.0613	7.22739	8.71643	2.72945	2.72751	1.10434
1.53456	6.86007	9.13041	2.67127	2.98589	1.07003
2.02566	6.45442	9.49103	2.64868	3.24109	1.08696
2.55111	6.03993	9.78865	2.66853	3.49249	1.14759
3.13171	5.63734	10.0354	2.73079	3.7344	1.2344
3.7644	5.25804	10.2519	2.8159	3.96041	1.32747
4.4232	4.91783	10.4437	2.89775	4.15788	1.40885
5.09317	4.63026	10.6004	2.9621	4.32124	1.478
5.76188	4.39234	10.7183	2.99706	4.45392	1.54786
6.40089	4.1816	10.8007	2.99762	4.55885	1.62852
6.98172	3.97461	10.8411	2.98272	4.63385	1.71684
7.48862	3.77006	10.8281	2.97887	4.67871	1.79685
7.9133	3.58971	10.7472	3.0043	4.70169	1.85446
8.2366	3.45947	10.6045	3.06094	4.71044	1.8863
8.42548	3.40293	10.4366	3.13538	4.71209	1.88958
8.44753	3.41991	10.284	3.22127	4.7098	1.86047
8.2918	3.49015	10.169	3.32426	4.69826	1.80259
7.97275	3.59146	10.0801	3.43933	4.67207	1.72813
7.50777	3.70817	9.98787	3.55369	4.63239	1.65295
6.91532	3.83397	9.8675	3.64924	4.5884	1.59314
6.21324	3.97548	9.70637	3.71019	4.55846	1.56308
5.419	4.15603	9.50742	3.73097	4.57217	1.57299
4.55008	4.41712	9.29121	3.72379	4.67012	1.63055

## Sheet: INV_ANKLE
MEAN P1	STD P1	MEAN P2	STD P2	MEAN P3	STD P3
-23.9508	4.91848	-19.182	4.12134	-15.9518	2.00697
-22.6411	4.99701	-18.6189	3.94832	-16.4878	2.1105
-21.4174	5.06912	-18.1242	3.79389	-16.961	2.20316
-20.3219	5.11019	-17.762	3.65742	-17.4075	2.28664
-19.376	5.11766	-17.5569	3.54912	-17.8499	2.3745
-18.5833	5.09632	-17.4998	3.47265	-18.2996	2.47542
-17.9332	5.0524	-17.5528	3.42277	-18.7584	2.58859
-17.4082	4.99584	-17.6555	3.39628	-19.2195	2.70598
-16.9933	4.94955	-17.7819	3.40649	-19.6779	2.81702
-16.7318	4.9428	-17.9833	3.48356	-20.1607	2.90961
-16.686	4.99272	-18.2972	3.6476	-20.6943	2.97459
-16.8635	5.11597	-18.7184	3.90079	-21.2896	3.01021
-17.2341	5.32671	-19.2607	4.23624	-21.9609	3.02269
-17.7843	5.63013	-19.9503	4.63571	-22.7359	3.01906
-18.4983	6.01118	-20.7905	5.05804	-23.6243	3.00694
-19.3358	6.44544	-21.7709	5.45766	-24.6084	2.99668
-20.2561	6.92269	-22.8854	5.81145	-25.6575	2.99112
-21.24	7.44297	-24.1211	6.10952	-26.7399	2.9875
-22.2668	7.99074	-25.4506	6.3477	-27.8298	2.97826
-23.3025	8.54452	-26.8481	6.51608	-28.9129	2.95448
-24.311	9.08841	-28.2925	6.60696	-29.9875	2.91214
-25.2691	9.61635	-29.7639	6.61891	-31.0532	2.84996
-26.1636	10.1223	-31.2389	6.5583	-32.1019	2.76463
-26.9864	10.597	-32.6926	6.44112	-33.1226	2.65234
-27.7142	11.0261	-34.1038	6.28085	-34.1102	2.51361
-28.3185	11.3937	-35.4547	6.08838	-35.0642	2.34914
-28.7903	11.6926	-36.7283	5.87295	-35.985	2.16672
-29.1343	11.9243	-37.9145	5.63458	-36.868	1.9852
-29.3724	12.0953	-38.999	5.37986	-37.7026	1.82658
-29.5494	12.2164	-39.9511	5.12592	-38.4817	1.70399
-29.7158	12.2932	-40.7347	4.89301	-39.2018	1.62106
-29.9109	12.3225	-41.325	4.69225	-39.8572	1.57832
-30.1653	12.2932	-41.7118	4.51982	-40.4416	1.57068
-30.4945	12.1952	-41.9111	4.3546	-40.9391	1.58379
-30.9047	12.0191	-41.9546	4.17613	-41.3315	1.60201
-31.3973	11.7673	-41.8843	3.97576	-41.6179	1.61489
-31.9612	11.4635	-41.7096	3.77944	-41.8045	1.61863
-32.5801	11.1445	-41.4165	3.62299	-41.9021	1.6219
-33.2319	10.8424	-40.9748	3.53634	-41.9227	1.63301
-33.8784	10.5718	-40.3608	3.53654	-41.8748	1.65744
-34.4759	10.3272	-39.5671	3.63585	-41.7585	1.70454
-34.9895	10.0873	-38.5935	3.83799	-41.5582	1.78572
-35.3983	9.8425	-37.4434	4.1279	-41.2517	1.9099
-35.6958	9.59333	-36.1275	4.47606	-40.817	2.07811
-35.8924	9.34564	-34.673	4.85016	-40.2447	2.29003
-36.0001	9.11072	-33.1192	5.22678	-39.5423	2.54339
-36.0374	8.90196	-31.5245	5.58999	-38.7242	2.83132
-36.0245	8.72069	-29.951	5.93372	-37.7991	3.14253
-35.9863	8.55316	-28.454	6.24891	-36.7719	3.46035
-35.9415	8.38901	-27.0825	6.51906	-35.6549	3.76407
-35.908	8.21843	-25.8693	6.71742	-34.4754	4.02863
-35.9081	8.03497	-24.8416	6.82272	-33.2678	4.2326
-35.9648	7.83491	-24.0179	6.82759	-32.0707	4.36456
-36.0875	7.61895	-23.3973	6.74202	-30.9106	4.43021
-36.2787	7.39596	-22.9648	6.58501	-29.8048	4.4466
-36.5355	7.17194	-22.7047	6.36583	-28.7559	4.42928
-36.8543	6.94933	-22.6041	6.09359	-27.7724	4.38972
-37.2462	6.72022	-22.6581	5.77633	-26.8685	4.32944
-37.7259	6.47384	-22.8578	5.43009	-26.0672	4.23958
-38.2944	6.20471	-23.1853	5.08167	-25.3951	4.10884
-38.9355	5.91384	-23.6164	4.75242	-24.8726	3.93285
-39.613	5.61294	-24.1335	4.45498	-24.5049	3.71939
-40.2929	5.31568	-24.7225	4.19207	-24.2756	3.48993
-40.9556	5.03436	-25.3639	3.96404	-24.1615	3.26308
-41.6026	4.77481	-26.0356	3.76536	-24.134	3.04759
-42.247	4.53537	-26.7159	3.58951	-24.1702	2.84047
-42.8948	4.31624	-27.3848	3.44072	-24.2561	2.63407
-43.5335	4.1203	-28.0248	3.33315	-24.375	2.42846
-44.1251	3.94973	-28.6038	3.26996	-24.5146	2.23741
-44.6289	3.80411	-29.0961	3.24457	-24.6486	2.08112
-45.0151	3.68139	-29.4956	3.24207	-24.7469	1.97613
-45.2773	3.57872	-29.8044	3.24502	-24.7755	1.93503
-45.4291	3.49524	-30.0412	3.2374	-24.7057	1.94709
-45.4825	3.43089	-30.207	3.21053	-24.5234	1.98262
-45.439	3.38757	-30.2929	3.16013	-24.2179	2.00072
-45.2908	3.36513	-30.3055	3.10047	-23.7931	1.97148
-45.0218	3.36149	-30.2545	3.05844	-23.2795	1.90864
-44.62	3.36684	-30.1592	3.05366	-22.7167	1.84514
-44.0956	3.36746	-30.0402	3.09255	-22.1413	1.81082
-43.4886	3.35565	-29.9067	3.16906	-21.5863	1.82415
-42.8623	3.32564	-29.771	3.2847	-21.061	1.8812
-42.2807	3.27758	-29.6536	3.44317	-20.5593	1.96342
-41.774	3.22285	-29.5659	3.62572	-20.0747	2.0553
-41.338	3.18766	-29.5008	3.79867	-19.5987	2.15375
-40.9611	3.19051	-29.4274	3.93167	-19.1289	2.26264
-40.63	3.2324	-29.3263	4.01328	-18.6692	2.37975
-40.3241	3.30564	-29.1913	4.06094	-18.2223	2.49662
-40.0238	3.40041	-29.006	4.10888	-17.7794	2.60249
-39.716	3.50309	-28.7532	4.17887	-17.3357	2.69187
-39.3894	3.59912	-28.4145	4.2644	-16.898	2.76371
-39.0145	3.68382	-27.9873	4.34272	-16.4801	2.81846
-38.5532	3.75028	-27.493	4.39237	-16.0997	2.85129
-37.9685	3.79252	-26.9641	4.41864	-15.775	2.85262
-37.2476	3.8129	-26.4328	4.44246	-15.5175	2.81686
-36.4051	3.8147	-25.9073	4.47794	-15.3319	2.75197
-35.4556	3.79945	-25.3771	4.50773	-15.226	2.66853
-34.4115	3.76473	-24.8361	4.50808	-15.2132	2.57522
-33.2844	3.70486	-24.2891	4.45644	-15.313	2.47854
-32.0856	3.61448	-23.7568	4.33559	-15.5518	2.38531
-30.827	3.4961	-23.2771	4.14165	-15.9598	2.30941

## Sheet: INT_ANKLE
MEAN P1	STD P1	MEAN P2	STD P2	MEAN P3	STD P3
-6.71378	3.46195	-1.14688	4.61862	-0.462295	2.06877
-6.54372	3.88789	-0.488239	5.01112	1.288	2.72967
-6.16393	4.40913	0.199218	5.41178	2.87302	3.43061
-5.64328	4.98066	0.865957	5.82461	4.24145	4.12477
-5.05918	5.59667	1.43927	6.28446	5.31941	4.80612
-4.49641	6.25099	1.82627	6.80482	6.00973	5.45081
-4.04542	6.92804	1.91914	7.3607	6.19509	6.02294
-3.79832	7.60805	1.60259	7.89547	5.74542	6.49852
-3.8387	8.28451	0.828316	8.36223	4.54691	6.91932
-4.1822	8.9803	-0.323281	8.7488	2.62694	7.45709
-4.79747	9.70077	-1.79207	9.04605	0.0597895	8.20235
-5.65774	10.4401	-3.54382	9.26714	-3.09749	9.12313
-6.75289	11.1741	-5.50871	9.43981	-6.704	10.1057
-8.04512	11.8634	-7.60498	9.59475	-10.5463	10.9884
-9.48314	12.4735	-9.7875	9.73012	-14.434	11.6734
-11.0313	12.9761	-12.0476	9.81789	-18.2234	12.1182
-12.6515	13.3691	-14.3931	9.81667	-21.8532	12.3507
-14.3013	13.6692	-16.8107	9.71103	-25.3046	12.4024
-15.9464	13.8878	-19.2562	9.52598	-28.5981	12.2793
-17.5704	14.0195	-21.6574	9.31174	-31.7845	11.992
-19.1723	14.0537	-23.9361	9.11954	-34.8875	11.5785
-20.7651	13.9898	-26.0264	8.98049	-37.9104	11.0858
-22.3558	13.8273	-27.8994	8.89089	-40.8326	10.5487
-23.9372	13.5554	-29.5633	8.82203	-43.6067	9.96127
-25.5044	13.1582	-31.0305	8.7423	-46.2038	9.28639
-27.0439	12.6261	-32.3115	8.64231	-48.5941	8.49838
-28.5266	11.9543	-33.4103	8.55264	-50.7632	7.61044
-29.9141	11.1585	-34.3307	8.49586	-52.7128	6.70547
-31.1649	10.2947	-35.0801	8.49001	-54.4179	5.90339
-32.2435	9.41546	-35.6708	8.53486	-55.8412	5.31802
-33.1189	8.56408	-36.0997	8.64097	-56.9421	4.99756
-33.7807	7.79275	-36.3433	8.82169	-57.6512	4.87018
-34.2391	7.13275	-36.3777	9.09461	-57.9114	4.82202
-34.5115	6.60665	-36.2208	9.46006	-57.7044	4.76836
-34.618	6.22895	-35.9453	9.87663	-57.0504	4.65652
-34.5725	5.98767	-35.6351	10.3163	-55.9973	4.50259
-34.396	5.85904	-35.272	10.7682	-54.6038	4.32765
-34.1127	5.81139	-34.7529	11.2246	-52.8968	4.15004
-33.7375	5.81212	-33.9444	11.6935	-50.8849	4.02808
-33.2786	5.83439	-32.7488	12.195	-48.5991	4.03772
-32.7289	5.86506	-31.1112	12.7419	-46.0751	4.21235
-32.0792	5.91174	-29.0267	13.2963	-43.323	4.47364
-31.3175	5.97243	-26.5192	13.8007	-40.3224	4.69917
-30.4341	6.0444	-23.6566	14.1898	-37.0368	4.8365
-29.4318	6.11959	-20.5339	14.4034	-33.4846	4.92318
-28.3311	6.18695	-17.2653	14.4036	-29.7051	5.05935
-27.1818	6.25752	-14.0274	14.1829	-25.7737	5.30103
-26.0418	6.34227	-11.013	13.7391	-21.7903	5.64836
-24.9781	6.44503	-8.39416	13.1107	-17.898	6.09406
-24.0457	6.56522	-6.27317	12.3851	-14.2766	6.60597
-23.297	6.69324	-4.62731	11.6785	-11.1372	7.12261
-22.7708	6.81703	-3.39741	11.0838	-8.6197	7.5809
-22.4862	6.92888	-2.50789	10.6534	-6.78013	7.90642
-22.4304	7.03647	-1.90139	10.3726	-5.58744	8.09362
-22.5779	7.16135	-1.53431	10.1873	-4.94665	8.17315
-22.8924	7.31825	-1.36042	10.039	-4.76246	8.14703
-23.332	7.49953	-1.34303	9.89256	-4.9461	8.00006
-23.8426	7.68327	-1.43949	9.74607	-5.41799	7.71991
-24.3641	7.84709	-1.60027	9.60123	-6.10468	7.33935
-24.8216	7.98374	-1.78445	9.46538	-6.92718	6.95765
-25.1485	8.09235	-1.96232	9.32173	-7.82849	6.64621
-25.3013	8.1642	-2.12138	9.1657	-8.76287	6.41918
-25.2645	8.19779	-2.26952	8.99436	-9.71085	6.2589
-25.0562	8.19213	-2.41246	8.81908	-10.6498	6.11676
-24.7163	8.1547	-2.56778	8.65783	-11.529	5.96156
-24.2886	8.09438	-2.75707	8.51113	-12.3158	5.7741
-23.8057	8.01342	-2.99371	8.36259	-13.0007	5.54112
-23.2936	7.91061	-3.26174	8.19162	-13.5811	5.26016
-22.7679	7.78972	-3.50946	7.99005	-14.0689	4.90696
-22.2447	7.65525	-3.68934	7.76446	-14.4389	4.49391
-21.7392	7.51054	-3.78532	7.52774	-14.6436	4.05648
-21.2749	7.36581	-3.80307	7.27901	-14.6296	3.64416
-20.8803	7.23135	-3.7938	6.98457	-14.3743	3.34687
-20.5687	7.10813	-3.78679	6.60528	-13.8972	3.18736
-20.3325	6.99187	-3.78412	6.1119	-13.233	3.09263
-20.114	6.86395	-3.7933	5.50546	-12.4394	2.96246
-19.8314	6.7033	-3.80418	4.85221	-11.5865	2.7796
-19.4203	6.501	-3.81327	4.22863	-10.7309	2.61101
-18.8423	6.2406	-3.81445	3.68814	-9.92371	2.5171
-18.1097	5.92075	-3.79871	3.25221	-9.21	2.51052
-17.2711	5.55759	-3.78144	2.9202	-8.60213	2.56097
-16.3719	5.16637	-3.77859	2.70698	-8.08702	2.62838
-15.4565	4.79005	-3.78749	2.61005	-7.65318	2.67193
-14.5651	4.47664	-3.80622	2.59559	-7.31088	2.68106
-13.7073	4.2467	-3.82739	2.61166	-7.07492	2.66904
-12.8843	4.11073	-3.84568	2.60865	-6.94759	2.63435
-12.1125	4.05615	-3.86323	2.57023	-6.912	2.57052
-11.4093	4.06039	-3.89339	2.50572	-6.9141	2.50217
-10.7869	4.09055	-3.95729	2.42227	-6.9047	2.45277
-10.2469	4.11506	-4.06663	2.32493	-6.85616	2.42643
-9.77152	4.12912	-4.20393	2.24382	-6.77097	2.41684
-9.34319	4.13677	-4.322	2.23023	-6.66471	2.41778
-8.95026	4.14703	-4.3798	2.31471	-6.54654	2.42664
-8.58512	4.15913	-4.3506	2.48298	-6.40961	2.44285
-8.24039	4.16309	-4.24284	2.71784	-6.23354	2.45346
-7.91097	4.15257	-4.07143	3.00049	-5.99243	2.4465
-7.59434	4.12709	-3.84553	3.29869	-5.65381	2.41526
-7.29023	4.09594	-3.5665	3.57514	-5.1774	2.36347
-6.99995	4.08311	-3.22547	3.80143	-4.51336	2.31519
-6.72533	4.13278	-2.80154	3.97247	-3.60209	2.32963
