# Supplementary material for: Methodology for three-dimensional analysis of asymmetries in joint moments in cycling
Source: Front Bioeng Biotechnol. 2026 Jan 7;13:1692531. doi: 10.3389/fbioe.2025.1692531 (PMC12818791; doi:10.3389/fbioe.2025.1692531)
Supplement: Supplementary file 8 [file Table10.xlsx]

## Sheet: FL_HIP
MEAN P1	STD P1	MEAN P2	STD P2	MEAN P3	STD P3
-15.4626	6.22251	-13.2027	3.87395	-2.91201	3.33454
-15.5409	5.88136	-13.6061	3.9799	-2.95517	3.30714
-15.5326	5.53711	-13.9705	4.14703	-3.09393	3.21956
-15.4464	5.21227	-14.323	4.35977	-3.32723	3.11818
-15.2981	4.94376	-14.6946	4.61179	-3.65286	3.05898
-15.111	4.7686	-15.1163	4.89485	-4.06872	3.08101
-14.9133	4.71534	-15.6185	5.19858	-4.57313	3.18808
-14.736	4.80081	-16.2306	5.51098	-5.16061	3.35393
-14.5943	5.02433	-16.97	5.81935	-5.82587	3.54499
-14.4734	5.35689	-17.8091	6.09899	-6.57871	3.73098
-14.3702	5.76083	-18.6988	6.33499	-7.43058	3.86383
-14.3006	6.21135	-19.599	6.52217	-8.39089	3.88185
-14.2936	6.71664	-20.507	6.68234	-9.46767	3.74438
-14.3614	7.27842	-21.4457	6.86884	-10.6421	3.48309
-14.5085	7.87812	-22.4212	7.12232	-11.8537	3.23725
-14.7386	8.48648	-23.4264	7.47093	-13.0574	3.1778
-15.0349	9.05046	-24.4386	7.92738	-14.2607	3.39404
-15.3771	9.52062	-25.4523	8.48774	-15.4912	3.84316
-15.7685	9.86355	-26.4776	9.15596	-16.7531	4.42878
-16.236	10.1049	-27.5328	9.93906	-18.0385	5.07213
-16.789	10.2919	-28.6103	10.802	-19.3585	5.70737
-17.4059	10.4352	-29.6728	11.6522	-20.7207	6.27296
-18.0653	10.5061	-30.6726	12.3776	-22.1146	6.72121
-18.7611	10.445	-31.5901	12.913	-23.5316	7.0049
-19.5145	10.2226	-32.4471	13.2669	-24.9947	7.12471
-20.3862	9.87113	-33.26	13.4477	-26.5427	7.12068
-21.4208	9.46629	-34.0383	13.4525	-28.1971	7.04745
-22.6412	9.08597	-34.7936	13.2817	-29.9083	6.97299
-24.0098	8.78805	-35.5358	12.9712	-31.5979	6.93615
-25.4539	8.61253	-36.2567	12.6043	-33.184	6.94142
-26.9093	8.54874	-36.9407	12.2651	-34.606	6.97157
-28.3318	8.56135	-37.5308	12.0359	-35.8595	6.98671
-29.6856	8.62769	-37.9382	11.9854	-36.9519	6.94107
-30.9503	8.74849	-38.1109	12.1701	-37.8628	6.8295
-32.1081	8.93747	-38.0581	12.6298	-38.5564	6.66291
-33.1301	9.21099	-37.8301	13.3234	-39.049	6.3908
-33.9915	9.53818	-37.5137	14.1285	-39.3522	5.99993
-34.6632	9.84705	-37.1686	14.9257	-39.4814	5.52942
-35.1571	10.0703	-36.805	15.6196	-39.4757	5.04512
-35.5316	10.1794	-36.4244	16.1334	-39.349	4.6443
-35.8506	10.1789	-36.0301	16.4281	-39.0937	4.4177
-36.1586	10.0631	-35.6452	16.5028	-38.6922	4.36532
-36.4702	9.80643	-35.2822	16.3817	-38.1095	4.40121
-36.8085	9.40643	-34.9469	16.0978	-37.2911	4.45366
-37.2145	8.88409	-34.6244	15.6815	-36.2147	4.49271
-37.7236	8.27528	-34.2748	15.1584	-34.9045	4.52345
-38.3398	7.68277	-33.8451	14.586	-33.3784	4.57265
-39.0138	7.23828	-33.2855	14.016	-31.6712	4.6502
-39.6882	7.02413	-32.5446	13.4722	-29.8105	4.7383
-40.2902	7.0819	-31.5979	12.9805	-27.817	4.8215
-40.7164	7.39541	-30.4574	12.5647	-25.7183	4.8961
-40.8358	7.89612	-29.1422	12.2113	-23.5661	4.95713
-40.5113	8.47389	-27.6748	11.8645	-21.4212	4.99903
-39.6881	9.02191	-26.0639	11.4564	-19.3427	5.01223
-38.4028	9.47945	-24.318	10.9444	-17.3803	4.98637
-36.7983	9.85688	-22.4829	10.3435	-15.5558	4.9115
-35.0336	10.143	-20.6281	9.70654	-13.8798	4.78619
-33.2387	10.2977	-18.8395	9.10698	-12.3538	4.61721
-31.4623	10.29	-17.1854	8.59313	-10.965	4.41568
-29.724	10.1238	-15.6982	8.18261	-9.69239	4.19025
-28.0459	9.8519	-14.3979	7.8716	-8.52942	3.9476
-26.4785	9.53181	-13.295	7.64045	-7.47707	3.70655
-25.0814	9.19183	-12.3945	7.46616	-6.55088	3.48692
-23.8914	8.83307	-11.6866	7.32009	-5.76544	3.31222
-22.8992	8.44262	-11.1474	7.18523	-5.11074	3.207
-22.0538	8.03126	-10.7481	7.05087	-4.5699	3.17822
-21.2938	7.62688	-10.4637	6.90426	-4.12978	3.21095
-20.5777	7.26355	-10.2645	6.73263	-3.77344	3.27625
-19.8993	6.94866	-10.1169	6.52136	-3.48154	3.34743
-19.2671	6.67273	-9.9851	6.26453	-3.24401	3.40312
-18.6858	6.42283	-9.84289	5.96736	-3.05961	3.42805
-18.1442	6.19326	-9.67777	5.63679	-2.92914	3.42207
-17.6243	5.99107	-9.49066	5.27465	-2.85406	3.39939
-17.1159	5.82088	-9.29211	4.8876	-2.83458	3.37044
-16.6278	5.6689	-9.08621	4.48434	-2.86752	3.34246
-16.1735	5.50187	-8.86906	4.08541	-2.94858	3.31646
-15.7581	5.28175	-8.6346	3.71545	-3.07526	3.29196
-15.3804	4.9901	-8.38233	3.39509	-3.24453	3.26652
-15.0396	4.63728	-8.11392	3.1322	-3.46237	3.23383
-14.7493	4.25473	-7.84314	2.91787	-3.73006	3.18507
-14.5344	3.88423	-7.58796	2.73897	-4.01762	3.1386
-14.4149	3.56746	-7.37714	2.59409	-4.29291	3.13202
-14.3987	3.32783	-7.23967	2.50187	-4.53626	3.18083
-14.4868	3.16653	-7.18231	2.47894	-4.74411	3.25729
-14.6761	3.07637	-7.2036	2.52354	-4.93038	3.3228
-14.963	3.04852	-7.30873	2.611	-5.11315	3.35758
-15.3467	3.06789	-7.50662	2.71879	-5.30425	3.36138
-15.8154	3.14248	-7.79087	2.84788	-5.50474	3.34798
-16.3303	3.29661	-8.14599	3.00367	-5.70948	3.32608
-16.8428	3.54739	-8.55858	3.18892	-5.91306	3.298
-17.3083	3.89088	-9.03009	3.38681	-6.11384	3.27959
-17.7139	4.28513	-9.5536	3.56367	-6.30266	3.28622
-18.0429	4.68956	-10.0969	3.68652	-6.46173	3.33017
-18.2744	5.08715	-10.6314	3.74737	-6.58295	3.4106
-18.4215	5.48852	-11.1781	3.77316	-6.67241	3.51524
-18.5176	5.89451	-11.7555	3.80018	-6.7393	3.6314
-18.5899	6.27896	-12.3659	3.86422	-6.79165	3.7501
-18.6558	6.59703	-12.9934	3.99223	-6.83541	3.86708
-18.7197	6.7995	-13.6037	4.19968	-6.87366	3.98341
-18.7733	6.84483	-14.1437	4.48863	-6.90641	4.10559

## Sheet: AD_HIP
MEAN P1	STD P1	MEAN P2	STD P2	MEAN P3	STD P3
-24.2522	5.55211	-9.53063	5.10424	-2.08597	4.02302
-23.5284	5.82374	-8.95474	5.10601	-1.59331	3.92356
-22.846	6.01431	-8.44317	5.05578	-1.46097	3.92978
-22.1877	6.12951	-7.98695	4.94568	-1.61464	4.01246
-21.5372	6.18772	-7.57977	4.80317	-1.97886	4.14923
-20.881	6.20839	-7.2165	4.6685	-2.47662	4.32657
-20.2092	6.20652	-6.89236	4.58237	-3.02879	4.53948
-19.5157	6.19065	-6.60287	4.57692	-3.55022	4.78957
-18.7958	6.17863	-6.33267	4.66961	-3.9614	5.08484
-18.0267	6.20895	-6.02897	4.84626	-4.22196	5.43121
-17.1732	6.31536	-5.63293	5.07336	-4.34456	5.83168
-16.196	6.51534	-5.0871	5.30966	-4.36574	6.28158
-15.0528	6.78511	-4.35491	5.5251	-4.29098	6.77147
-13.7288	7.12296	-3.44093	5.7332	-4.10412	7.29014
-12.2249	7.5459	-2.3716	5.96352	-3.79677	7.81487
-10.5597	8.08115	-1.16506	6.2466	-3.37273	8.31489
-8.79368	8.73891	0.168029	6.6157	-2.87932	8.78743
-7.00002	9.45476	1.59287	7.1109	-2.36366	9.23587
-5.23983	10.1122	3.0711	7.77169	-1.84288	9.67369
-3.54614	10.6131	4.53744	8.64878	-1.32545	10.1303
-1.95378	10.9246	5.87192	9.77423	-0.842978	10.6483
-0.548212	11.0771	6.95636	11.1088	-0.428917	11.2818
0.528575	11.1159	7.679	12.5488	-0.116415	12.0992
1.13267	11.0442	7.96119	13.9698	0.107708	13.1259
1.19636	10.8364	7.79191	15.3323	0.29023	14.3339
0.772252	10.4988	7.18422	16.6246	0.50216	15.6476
-0.0202989	10.0793	6.15703	17.841	0.790523	16.9422
-1.03491	9.65207	4.71155	19.0051	1.09656	18.0887
-2.17335	9.31355	2.86017	20.1353	1.33806	18.9488
-3.38807	9.17469	0.621037	21.2651	1.38766	19.4318
-4.63702	9.27241	-1.92567	22.3995	1.15088	19.5461
-5.89272	9.62522	-4.64667	23.5035	0.610913	19.3676
-7.16001	10.219	-7.38252	24.5244	-0.222852	18.9731
-8.45007	10.9626	-9.98822	25.3895	-1.30414	18.4222
-9.78826	11.6958	-12.398	26.0184	-2.55958	17.7507
-11.1477	12.2331	-14.6034	26.3378	-3.86659	16.9757
-12.4929	12.4993	-16.574	26.3297	-5.15544	16.1247
-13.7883	12.5534	-18.2326	26.0246	-6.39104	15.2373
-15.0428	12.5763	-19.4862	25.4547	-7.53889	14.3401
-16.2707	12.743	-20.2657	24.6398	-8.5155	13.4269
-17.4777	13.0951	-20.5921	23.6036	-9.21617	12.507
-18.5936	13.5428	-20.5552	22.4312	-9.58156	11.6173
-19.474	13.9353	-20.25	21.2717	-9.6047	10.7367
-19.9728	14.1582	-19.749	20.2685	-9.3631	9.83786
-19.9678	14.1677	-19.1177	19.4591	-8.9602	8.92474
-19.4655	14.0295	-18.4182	18.7955	-8.49117	8.04847
-18.5812	13.8217	-17.748	18.1601	-8.0518	7.2954
-17.4693	13.587	-17.1864	17.4713	-7.71433	6.72191
-16.215	13.2579	-16.7575	16.7326	-7.51697	6.32597
-14.8606	12.7368	-16.4554	15.9554	-7.4799	6.06561
-13.4132	11.9954	-16.2362	15.1465	-7.58318	5.91989
-11.966	11.1147	-16.067	14.322	-7.78261	5.85267
-10.6869	10.2598	-15.9251	13.5122	-8.0172	5.81317
-9.70304	9.56312	-15.7913	12.7578	-8.23158	5.74986
-9.08835	9.07441	-15.6443	12.0928	-8.38335	5.63191
-8.82602	8.79823	-15.4485	11.5032	-8.46278	5.50973
-8.85442	8.73688	-15.173	10.9576	-8.4643	5.46558
-9.10315	8.86536	-14.7837	10.416	-8.39461	5.54636
-9.50377	9.07525	-14.2555	9.84331	-8.24341	5.74169
-10.0099	9.25755	-13.5647	9.22626	-7.98296	5.99223
-10.607	9.34559	-12.6973	8.56366	-7.59042	6.21579
-11.2821	9.37133	-11.6704	7.88868	-7.06722	6.34411
-12.0081	9.39809	-10.5184	7.2453	-6.45829	6.34391
-12.7331	9.44459	-9.2977	6.66663	-5.83624	6.21322
-13.4063	9.50493	-8.05478	6.17264	-5.28451	5.99695
-13.9932	9.5476	-6.81854	5.76076	-4.85449	5.73994
-14.4785	9.54165	-5.60361	5.40967	-4.55775	5.46813
-14.904	9.47419	-4.42636	5.09213	-4.38502	5.20451
-15.3157	9.32359	-3.31855	4.79994	-4.30379	4.968
-15.7819	9.08895	-2.32557	4.52793	-4.26938	4.79169
-16.3234	8.78838	-1.4904	4.26959	-4.23173	4.66385
-16.934	8.46523	-0.843778	4.01714	-4.14721	4.53308
-17.6031	8.15548	-0.402537	3.78008	-4.01762	4.33717
-18.3113	7.85645	-0.188572	3.59218	-3.89892	4.04895
-19.0604	7.53821	-0.230452	3.47964	-3.86631	3.68157
-19.8491	7.17107	-0.551977	3.4645	-3.98221	3.24305
-20.6711	6.75473	-1.14561	3.56131	-4.25752	2.78999
-21.5314	6.30746	-1.9786	3.76031	-4.65047	2.37436
-22.4238	5.85792	-2.99746	4.02676	-5.10554	2.0179
-23.3388	5.42898	-4.13719	4.30603	-5.57591	1.7356
-24.2539	5.04543	-5.34473	4.54398	-6.0482	1.55009
-25.1297	4.71994	-6.57444	4.69995	-6.51953	1.47744
-25.9519	4.44856	-7.79944	4.76434	-6.98953	1.50044
-26.7084	4.23594	-8.99681	4.76662	-7.43284	1.619
-27.4297	4.1309	-10.1367	4.75009	-7.80747	1.85845
-28.1447	4.16043	-11.1899	4.74524	-8.08292	2.20785
-28.8709	4.29472	-12.1329	4.74662	-8.24441	2.62364
-29.6138	4.4992	-12.9596	4.72641	-8.30878	3.06319
-30.3546	4.73686	-13.6707	4.6612	-8.28566	3.49544
-31.0727	4.95204	-14.2726	4.55167	-8.16881	3.89785
-31.7332	5.09726	-14.7726	4.42256	-7.95765	4.25421
-32.2941	5.16576	-15.1608	4.29663	-7.66413	4.55276
-32.7089	5.15381	-15.4117	4.17916	-7.29962	4.78766
-32.9448	5.08224	-15.5023	4.05974	-6.8822	4.95765
-33.0235	5.01051	-15.4508	3.9267	-6.43183	5.06007
-32.9825	4.98452	-15.2789	3.77754	-5.9661	5.09244
-32.8501	5.01116	-14.9968	3.61487	-5.50157	5.0527
-32.6437	5.06427	-14.6026	3.44346	-5.05351	4.9427
-32.3672	5.11041	-14.0804	3.27353	-4.63483	4.77555
-32.0148	5.14704	-13.3992	3.12952	-4.25742	4.58784

## Sheet: INT_HIP
MEAN P1	STD P1	MEAN P2	STD P2	MEAN P3	STD P3
24.8837	7.91561	14.1426	6.04327	8.70868	3.93186
23.4314	7.58161	14.1857	6.24123	9.13705	3.7079
22.0742	7.24832	14.1989	6.47053	9.39196	3.61864
20.8233	6.9341	14.1822	6.74498	9.4552	3.6918
19.6859	6.65698	14.1375	7.06675	9.33324	3.92555
18.6707	6.43243	14.0736	7.42768	9.05823	4.29258
17.7865	6.27392	14.001	7.81273	8.68284	4.75927
17.0415	6.19488	13.931	8.20534	8.2773	5.30204
16.4424	6.20146	13.8727	8.59419	7.92236	5.91256
16.0081	6.29377	13.8215	8.96468	7.67521	6.57505
15.7578	6.47213	13.774	9.28841	7.52257	7.23664
15.6981	6.73454	13.7273	9.53472	7.41388	7.80392
15.8213	7.08166	13.6823	9.67027	7.30831	8.17367
16.1016	7.51566	13.6493	9.70436	7.19363	8.28923
16.4877	8.05086	13.6249	9.67659	7.11223	8.18417
16.9028	8.69574	13.5849	9.6271	7.09028	7.91236
17.2831	9.43642	13.4959	9.60023	7.09394	7.55776
17.586	10.2171	13.3342	9.64407	7.0471	7.1987
17.7872	10.9888	13.0751	9.82701	6.87985	6.87905
17.8995	11.7291	12.6788	10.2185	6.55379	6.62097
17.9509	12.4297	12.0848	10.8492	6.00526	6.44426
17.9559	13.095	11.2418	11.7131	5.16229	6.41809
17.9167	13.6827	10.1135	12.7454	3.97512	6.6943
17.8396	14.119	8.7013	13.8756	2.48497	7.4238
17.7718	14.3437	7.0642	15.0818	0.768753	8.61261
17.8025	14.3581	5.30435	16.3409	-1.10339	10.1176
18.001	14.2231	3.53782	17.5923	-3.0561	11.7077
18.3957	14.0251	1.8801	18.767	-5.00996	13.159
18.9787	13.8373	0.432133	19.8337	-6.8529	14.2659
19.7225	13.7016	-0.749687	20.7933	-8.4672	14.9062
20.591	13.6143	-1.61357	21.6965	-9.72834	15.0775
21.5459	13.546	-2.10727	22.5981	-10.5727	14.8619
22.5593	13.4839	-2.18658	23.5151	-10.9499	14.4001
23.5999	13.4257	-1.83562	24.4454	-10.7774	13.8183
24.625	13.3977	-1.09281	25.3865	-9.99353	13.1891
25.6089	13.433	-0.0553521	26.3399	-8.67197	12.6031
26.5224	13.5626	1.16592	27.3147	-6.94828	12.1622
27.3714	13.7546	2.47886	28.2687	-4.97819	11.9531
28.1817	13.9379	3.81933	29.1286	-2.92368	12.0133
28.9816	14.0381	5.14843	29.8222	-0.844539	12.3391
29.8167	13.9944	6.45099	30.2916	1.2487	12.8926
30.7383	13.7986	7.71769	30.5193	3.33192	13.6138
31.79	13.4614	8.94192	30.5068	5.37514	14.4363
32.9781	13.0103	10.1128	30.2654	7.34044	15.274
34.2456	12.4776	11.2035	29.8285	9.17657	16.0446
35.5041	11.8957	12.2194	29.2085	10.834	16.6698
36.6389	11.3052	13.1926	28.4163	12.3007	17.0975
37.5476	10.7886	14.1717	27.4728	13.5782	17.3022
38.1643	10.4147	15.2013	26.4053	14.7046	17.2799
38.4629	10.2108	16.3216	25.2764	15.762	17.0332
38.4724	10.1453	17.5442	24.1671	16.8375	16.562
38.2625	10.1663	18.8807	23.111	17.966	15.8468
37.932	10.2364	20.3324	22.0808	19.1314	14.8553
37.5561	10.325	21.8919	21.0201	20.2945	13.6197
37.1861	10.4039	23.5264	19.8761	21.4082	12.2336
36.8318	10.4358	25.1343	18.6307	22.4491	10.8301
36.5021	10.3924	26.5799	17.2882	23.3886	9.56633
36.222	10.2724	27.7358	15.8702	24.1992	8.60147
36.0148	10.1046	28.5035	14.4219	24.8361	8.08065
35.8917	9.93791	28.836	12.9904	25.2327	8.0659
35.8336	9.79982	28.7019	11.6254	25.3082	8.44981
35.8083	9.70878	28.1012	10.3941	25.0124	8.99998
35.7683	9.64034	27.0729	9.3631	24.3508	9.50736
35.6665	9.55942	25.708	8.57387	23.3916	9.85277
35.4732	9.42135	24.1042	8.02224	22.2731	10.0276
35.1874	9.19548	22.3395	7.65146	21.1203	10.0816
34.8345	8.88913	20.464	7.37713	20.0113	10.0607
34.4636	8.5293	18.5289	7.13117	18.9877	9.9897
34.1172	8.16867	16.6047	6.88735	18.0474	9.89664
33.832	7.86267	14.7892	6.63459	17.1452	9.81646
33.6057	7.63946	13.1713	6.36426	16.2161	9.75108
33.4208	7.49665	11.8098	6.05266	15.2067	9.67667
33.2683	7.41496	10.7283	5.69089	14.1326	9.54517
33.1553	7.40323	9.93316	5.32439	13.0844	9.31226
33.1153	7.48528	9.43785	4.99635	12.1671	8.95518
33.1746	7.67534	9.25082	4.74204	11.457	8.48023
33.3442	7.96359	9.34737	4.56725	10.9486	7.9457
33.6255	8.32474	9.67913	4.45783	10.5749	7.40448
34.0131	8.74041	10.1862	4.38998	10.2551	6.85741
34.506	9.18979	10.8072	4.33694	9.92677	6.26632
35.1006	9.63756	11.4944	4.27978	9.60084	5.63178
35.7912	10.0331	12.2069	4.21579	9.31325	5.00135
36.5695	10.3331	12.923	4.15647	9.09412	4.41661
37.4191	10.5237	13.6294	4.11835	8.94622	3.8873
38.3296	10.6397	14.3148	4.11671	8.8494	3.43788
39.2809	10.7244	14.9689	4.15178	8.78504	3.10196
40.2447	10.7996	15.5793	4.21999	8.75474	2.91295
41.1663	10.8327	16.1426	4.31557	8.78405	2.8895
41.977	10.7691	16.6594	4.43398	8.88352	3.00183
42.6084	10.5669	17.1318	4.57536	9.04509	3.20047
43.0134	10.2363	17.5614	4.74778	9.26399	3.43933
43.171	9.84433	17.9376	4.95206	9.54773	3.68434
43.0571	9.4503	18.237	5.17724	9.90095	3.91394
42.6516	9.08788	18.4466	5.40485	10.3111	4.11339
41.9708	8.7606	18.5916	5.62122	10.758	4.27483
41.0461	8.46706	18.7007	5.82061	11.2164	4.39154
39.9093	8.20418	18.7934	6.00259	11.6598	4.45781
38.5881	7.96456	18.8825	6.17499	12.0629	4.46991
37.1052	7.73575	18.9743	6.3558	12.4067	4.4266
35.4741	7.49883	19.0622	6.57142	12.6723	4.32698

## Sheet: FL_KNEE
MEAN P1	STD P1	MEAN P2	STD P2	MEAN P3	STD P3
8.22161	6.47141	4.13584	5.66089	-7.05609	8.89451
9.41737	6.25753	4.74127	5.95979	-7.74661	9.0871
10.5918	6.12395	5.25514	6.23828	-8.31678	9.21149
11.725	6.07598	5.70576	6.4873	-8.73717	9.30031
12.806	6.12958	6.1392	6.72625	-8.98128	9.4015
13.8351	6.29298	6.6117	6.97284	-9.02673	9.56171
14.8225	6.5579	7.18729	7.2346	-8.85514	9.80821
15.788	6.9045	7.93427	7.5057	-8.45777	10.1454
16.7375	7.31725	8.90697	7.7708	-7.83122	10.5613
17.6262	7.79181	10.0892	8.01531	-6.96238	11.0283
18.4119	8.3183	11.4154	8.24816	-5.84689	11.4659
19.0763	8.88373	12.8223	8.48082	-4.48646	11.7687
19.643	9.49568	14.2913	8.73735	-2.87761	11.8469
20.1338	10.1623	15.8427	9.05867	-1.04889	11.6724
20.5625	10.8705	17.4812	9.47174	0.896633	11.3271
20.934	11.569	19.1956	9.98809	2.8517	10.948
21.2231	12.1674	20.9251	10.5893	4.77611	10.6487
21.4011	12.5753	22.6021	11.2333	6.66439	10.4995
21.4693	12.7243	24.1816	11.8894	8.50983	10.511
21.4658	12.641	25.6451	12.5579	10.291	10.6593
21.4222	12.4023	26.9692	13.2319	11.9982	10.8846
21.3348	12.0669	28.1175	13.8542	13.6266	11.1191
21.1784	11.6456	29.046	14.356	15.1719	11.3117
20.9503	11.0894	29.7262	14.6876	16.6298	11.4
20.6799	10.3666	30.1581	14.8468	18.0074	11.3422
20.4342	9.49571	30.3417	14.8466	19.3246	11.1246
20.2693	8.54327	30.2786	14.6916	20.5835	10.7539
20.2225	7.58444	29.9703	14.3887	21.7243	10.2753
20.2615	6.70224	29.4253	13.9671	22.6671	9.72474
20.3169	5.97809	28.6549	13.49	23.3309	9.13046
20.3346	5.43038	27.6926	13.0138	23.6734	8.52755
20.291	5.04205	26.5661	12.601	23.7282	7.93117
20.1759	4.78485	25.2956	12.3056	23.5416	7.32961
19.992	4.63222	23.9192	12.1478	23.1417	6.73733
19.7448	4.56385	22.4919	12.1219	22.5522	6.2018
19.4361	4.56582	21.0851	12.189	21.8391	5.70572
19.0731	4.61703	19.7795	12.2706	21.0511	5.23726
18.6592	4.68783	18.627	12.3075	20.2267	4.80543
18.2077	4.74968	17.6387	12.2598	19.4069	4.41735
17.7454	4.78522	16.8099	12.0876	18.6141	4.08676
17.2924	4.78805	16.1249	11.7741	17.86	3.82983
16.8597	4.75415	15.5663	11.3343	17.1527	3.64464
16.4493	4.67469	15.1131	10.8029	16.4906	3.50414
16.07	4.55066	14.7489	10.2227	15.8575	3.38776
15.7447	4.39238	14.4617	9.63165	15.2427	3.29041
15.4932	4.2132	14.231	9.05073	14.6466	3.2094
15.3275	4.04832	14.0292	8.50245	14.0622	3.14823
15.2442	3.93818	13.831	8.00377	13.4899	3.10692
15.2388	3.89946	13.6127	7.56154	12.9234	3.08054
15.2987	3.93413	13.3607	7.18518	12.3473	3.06658
15.395	4.03195	13.0758	6.88371	11.7482	3.06673
15.4806	4.181	12.7561	6.65229	11.1264	3.07701
15.496	4.36845	12.3983	6.4693	10.4926	3.08957
15.4037	4.57692	11.9949	6.303	9.8617	3.09824
15.1921	4.79067	11.5381	6.12543	9.25074	3.09761
14.8869	4.99962	11.0319	5.92627	8.66463	3.08275
14.5237	5.19736	10.4889	5.71207	8.10177	3.05202
14.1304	5.37605	9.92826	5.50146	7.55707	3.00664
13.7114	5.52002	9.36824	5.31201	7.02344	2.94997
13.2626	5.60315	8.81807	5.15594	6.49241	2.88471
12.7893	5.60582	8.2862	5.04187	5.96002	2.81171
12.3143	5.52537	7.7809	4.97268	5.42448	2.73082
11.8768	5.38099	7.31026	4.94885	4.89043	2.6378
11.5123	5.21437	6.87916	4.96661	4.36287	2.52985
11.2327	5.06207	6.48779	5.02544	3.83845	2.41952
11.0211	4.94311	6.13556	5.1286	3.31336	2.33038
10.8412	4.85587	5.82968	5.27444	2.78852	2.28977
10.6592	4.78679	5.57872	5.45096	2.26438	2.31795
10.4593	4.72752	5.38586	5.63528	1.74215	2.42008
10.2365	4.67502	5.2455	5.80035	1.23167	2.58751
9.99607	4.64406	5.1488	5.9249	0.753013	2.80174
9.74078	4.64964	5.08835	5.98917	0.332826	3.04668
9.47167	4.7079	5.0633	5.97049	-0.00281346	3.31239
9.19145	4.82551	5.07594	5.85951	-0.238939	3.58559
8.90807	4.99138	5.12224	5.65145	-0.368037	3.8496
8.6271	5.17304	5.19011	5.36637	-0.389492	4.08427
8.3469	5.32501	5.26618	5.03378	-0.316507	4.27621
8.05973	5.42051	5.33962	4.67972	-0.172013	4.4167
7.76116	5.46433	5.39886	4.32522	0.0241275	4.49228
7.46389	5.49077	5.43778	3.98015	0.248927	4.49089
7.19047	5.53028	5.44487	3.65161	0.457402	4.43304
6.95988	5.59505	5.41783	3.33684	0.606767	4.37157
6.77526	5.67189	5.36652	3.04406	0.659858	4.36135
6.63342	5.73625	5.28836	2.7921	0.605046	4.41505
6.52693	5.778	5.17213	2.59508	0.463885	4.51535
6.4562	5.8095	5.01013	2.45928	0.267664	4.64171
6.4261	5.85344	4.8073	2.38727	0.0415151	4.78913
6.44095	5.93783	4.56474	2.37045	-0.204526	4.97968
6.49196	6.07728	4.2703	2.39099	-0.465502	5.22675
6.56063	6.28141	3.90667	2.44372	-0.734809	5.52289
6.62616	6.54748	3.50221	2.54252	-0.999149	5.86236
6.69673	6.85004	3.10824	2.69937	-1.24558	6.24057
6.78483	7.15814	2.75311	2.88923	-1.48137	6.65662
6.90126	7.45082	2.45241	3.08001	-1.73106	7.10377
7.06051	7.73436	2.24448	3.25383	-2.0084	7.55673
7.2855	8.01793	2.16833	3.39923	-2.31513	7.98628
7.60213	8.29601	2.25173	3.51318	-2.64421	8.36478
8.03558	8.54867	2.50646	3.60584	-2.98104	8.66929
8.606	8.74626	2.92374	3.7083	-3.30611	8.88363
9.32787	8.85503	3.46802	3.87784	-3.5971	9.00268

## Sheet: AD_KNEE
MEAN P1	STD P1	MEAN P2	STD P2	MEAN P3	STD P3
12.3429	6.37315	7.07448	4.86967	-13.8096	12.1942
12.9386	6.38116	6.96755	4.86886	-15.4192	12.5723
13.5205	6.50252	6.86182	4.89026	-16.575	12.8594
14.0595	6.73624	6.75798	4.90179	-17.2615	13.073
14.5311	7.06506	6.66628	4.88989	-17.4812	13.2289
14.9202	7.45434	6.60253	4.85185	-17.258	13.3302
15.2216	7.8603	6.58551	4.79356	-16.6329	13.3607
15.4389	8.24062	6.63329	4.72663	-15.6674	13.2969
15.5716	8.57264	6.75296	4.66558	-14.4241	13.1297
15.5898	8.85302	6.91656	4.61733	-12.9408	12.8897
15.4737	9.08045	7.07943	4.58294	-11.2664	12.6138
15.2308	9.26645	7.20817	4.55755	-9.46494	12.3133
14.894	9.42469	7.29317	4.53922	-7.6025	11.9923
14.4816	9.52982	7.34092	4.5312	-5.75953	11.6814
13.997	9.52142	7.35205	4.53845	-4.04008	11.473
13.4378	9.34796	7.31987	4.57529	-2.52294	11.4752
12.785	8.99316	7.22584	4.66271	-1.23717	11.7273
12.0205	8.49998	7.04518	4.82711	-0.203663	12.1799
11.1346	7.9409	6.7545	5.0985	0.549026	12.7171
10.1277	7.39514	6.32505	5.50413	0.990456	13.2364
8.99055	6.90851	5.70446	6.037	1.09115	13.6839
7.70025	6.49304	4.83626	6.65041	0.825883	14.0608
6.22005	6.15024	3.66757	7.27725	0.181017	14.4138
4.51854	5.89421	2.15914	7.84939	-0.828302	14.789
2.58595	5.76073	0.304128	8.36111	-2.16623	15.2274
0.440373	5.76916	-1.88683	8.82873	-3.78536	15.7478
-1.87876	5.89828	-4.39371	9.27409	-5.6473	16.3203
-4.31841	6.09456	-7.20356	9.72414	-7.74153	16.8913
-6.82818	6.31836	-10.3043	10.1942	-10.0484	17.3819
-9.3612	6.56619	-13.6783	10.705	-12.5507	17.7424
-11.8662	6.86676	-17.2704	11.2828	-15.2	17.9866
-14.2928	7.25166	-20.9698	11.9376	-17.9241	18.1518
-16.5988	7.72664	-24.6143	12.6533	-20.6348	18.2743
-18.7534	8.26607	-28.032	13.402	-23.2061	18.3388
-20.7404	8.81064	-31.0994	14.1592	-25.5014	18.2718
-22.5212	9.27861	-33.7641	14.9011	-27.3897	18.0433
-24.0544	9.60562	-36.0106	15.6289	-28.7943	17.693
-25.2904	9.77918	-37.7976	16.3371	-29.6818	17.2945
-26.219	9.86545	-39.039	17.0161	-30.0502	16.9053
-26.8665	9.98627	-39.6391	17.6701	-29.86	16.5189
-27.2739	10.2329	-39.5655	18.2879	-29.0487	16.1013
-27.4541	10.6103	-38.8807	18.8632	-27.6014	15.6328
-27.3726	11.0527	-37.6786	19.4373	-25.5686	15.0482
-26.9949	11.4767	-36.0645	20.0354	-23.0904	14.2871
-26.299	11.8457	-34.1627	20.5785	-20.3687	13.3461
-25.3245	12.1718	-32.0926	20.9448	-17.6183	12.304
-24.17	12.4729	-30.0156	20.9782	-15.0285	11.2933
-22.9426	12.7394	-28.0649	20.6119	-12.7385	10.391
-21.7048	12.9123	-26.2914	19.8906	-10.8121	9.59336
-20.4816	12.9255	-24.709	18.8882	-9.26619	8.86985
-19.26	12.7548	-23.2941	17.6997	-8.0633	8.21161
-18.0665	12.4051	-22.0258	16.409	-7.14308	7.60882
-16.9668	11.9049	-20.8874	15.0809	-6.43215	7.04968
-16.0094	11.291	-19.8532	13.7645	-5.86059	6.52706
-15.2229	10.6019	-18.8932	12.4948	-5.37016	6.04169
-14.5994	9.8914	-17.9837	11.2623	-4.93032	5.63127
-14.1091	9.19943	-17.1135	10.0529	-4.51964	5.33564
-13.7146	8.5344	-16.2726	8.87749	-4.12944	5.15161
-13.3703	7.85887	-15.4517	7.75828	-3.73657	5.03586
-13.0425	7.15489	-14.6288	6.74846	-3.30825	4.92711
-12.7186	6.44831	-13.7883	5.88595	-2.83036	4.76767
-12.3962	5.79485	-12.9355	5.17409	-2.31452	4.53232
-12.0723	5.24502	-12.0877	4.60906	-1.80175	4.2192
-11.7345	4.79177	-11.2678	4.15742	-1.34054	3.84529
-11.3648	4.40522	-10.4848	3.79966	-0.963463	3.4442
-10.9442	4.0566	-9.73504	3.51891	-0.674302	3.04103
-10.461	3.72211	-9.0125	3.29021	-0.455931	2.65368
-9.92549	3.38943	-8.31565	3.1007	-0.283589	2.29784
-9.35275	3.03657	-7.64745	2.93279	-0.128037	1.98714
-8.7606	2.65728	-7.01287	2.78177	0.0354633	1.73348
-8.14977	2.26778	-6.41324	2.64205	0.222801	1.52687
-7.51202	1.90455	-5.84491	2.50808	0.437483	1.34834
-6.84084	1.60388	-5.30277	2.37689	0.665097	1.18343
-6.13168	1.37754	-4.78344	2.24409	0.883403	1.0359
-5.388	1.21488	-4.28024	2.10375	1.07927	0.917961
-4.61315	1.10179	-3.77979	1.95233	1.25623	0.830227
-3.80949	1.03415	-3.26281	1.78836	1.43314	0.763161
-2.98076	1.01497	-2.71215	1.61699	1.63402	0.708884
-2.13062	1.04679	-2.11672	1.45598	1.87628	0.684683
-1.26441	1.12309	-1.47362	1.33804	2.16712	0.730562
-0.386655	1.2316	-0.784869	1.29801	2.50217	0.874023
0.499139	1.36249	-0.0570589	1.34527	2.86535	1.10559
1.39127	1.51511	0.702194	1.4591	3.23299	1.39933
2.28807	1.69567	1.4856	1.612	3.5771	1.72803
3.1903	1.91262	2.28263	1.7878	3.86845	2.06492
4.09889	2.1684	3.07903	1.97967	4.0827	2.38959
5.01413	2.45603	3.85903	2.17927	4.20388	2.70277
5.93438	2.76706	4.60732	2.37483	4.22591	3.02625
6.84941	3.09676	5.30684	2.55692	4.141	3.38721
7.74278	3.44203	5.9407	2.72704	3.93713	3.80652
8.59121	3.80064	6.50226	2.89449	3.60982	4.29329
9.37913	4.16478	6.98723	3.05897	3.162	4.84582
10.0921	4.51917	7.38492	3.20631	2.59036	5.45579
10.7186	4.85573	7.68176	3.32007	1.88963	6.10453
11.2595	5.17804	7.88444	3.38928	1.06422	6.75911
11.7263	5.4843	8.00593	3.41021	0.128641	7.37833
12.1349	5.75987	8.05761	3.38649	-0.891973	7.9182
12.5033	5.97638	8.04613	3.32811	-1.9616	8.33917
12.8477	6.09571	7.97153	3.25617	-3.03609	8.615
13.1795	6.0765	7.82421	3.20498	-4.06589	8.74354

## Sheet: INT_KNEE
MEAN P1	STD P1	MEAN P2	STD P2	MEAN P3	STD P3
31.4876	9.63966	10.8478	12.3646	-10.0183	9.7537
29.8229	9.77548	8.97022	12.6592	-11.8292	8.96493
27.9647	9.92421	7.19631	12.9244	-12.9856	8.3573
25.923	10.0683	5.53865	13.1115	-13.5867	7.92764
23.7202	10.2093	4.02048	13.2128	-13.7423	7.66865
21.3938	10.3572	2.67044	13.2354	-13.57	7.55721
18.9921	10.5278	1.51912	13.1942	-13.1936	7.5521
16.5706	10.744	0.597696	13.1058	-12.7499	7.60163
14.1715	11.0353	-0.0887651	12.9835	-12.3628	7.6646
11.7945	11.4299	-0.63068	12.8315	-12.0774	7.73977
9.43716	11.9336	-1.14091	12.6624	-11.8529	7.85361
7.11336	12.5372	-1.72008	12.4875	-11.6171	8.03313
4.86341	13.1971	-2.39785	12.3521	-11.3422	8.29342
2.73327	13.8593	-3.09131	12.3336	-11.0464	8.61206
0.76356	14.4637	-3.69272	12.4771	-10.7615	8.93177
-1.01285	14.9874	-4.12971	12.7794	-10.4932	9.19474
-2.55929	15.4486	-4.37915	13.1885	-10.1644	9.3944
-3.84022	15.8548	-4.4024	13.6276	-9.69578	9.5326
-4.80877	16.183	-4.16253	14.0367	-9.06033	9.60264
-5.41236	16.3844	-3.60355	14.4002	-8.25399	9.61284
-5.61938	16.4125	-2.66063	14.7212	-7.25132	9.58791
-5.4107	16.2484	-1.32542	15.002	-6.03608	9.54911
-4.76092	15.908	0.376396	15.2335	-4.61018	9.51598
-3.65556	15.4186	2.39774	15.4206	-3.00943	9.49073
-2.10888	14.814	4.66796	15.5702	-1.27102	9.46598
-0.166998	14.1395	7.11102	15.6743	0.570564	9.4396
2.08292	13.4375	9.65949	15.7059	2.49121	9.38826
4.54511	12.7351	12.2743	15.6372	4.47508	9.26305
7.11041	12.0655	14.9215	15.451	6.49112	9.0285
9.67677	11.4675	17.5614	15.172	8.51402	8.6702
12.1584	10.9608	20.1302	14.8282	10.515	8.21224
14.4957	10.5446	22.5332	14.4484	12.4784	7.71051
16.6533	10.2074	24.6713	14.0442	14.3981	7.22988
18.6221	9.94368	26.4864	13.6265	16.2513	6.8107
20.4107	9.73951	27.9775	13.228	18.0062	6.44935
22.0163	9.56934	29.1818	12.8844	19.6431	6.1463
23.4397	9.39933	30.1506	12.6315	21.1475	5.9173
24.6824	9.20057	30.9053	12.4735	22.5139	5.77828
25.7714	8.96879	31.4324	12.3899	23.748	5.73917
26.7531	8.73179	31.7152	12.3548	24.8325	5.78935
27.6725	8.52869	31.7619	12.3409	25.739	5.89936
28.5494	8.37562	31.6259	12.3301	26.4467	6.03907
29.3789	8.26062	31.3673	12.3279	26.9422	6.17698
30.1535	8.1538	31.0433	12.3431	27.2331	6.30457
30.8727	8.03938	30.7011	12.3617	27.3505	6.42496
31.5518	7.92269	30.3674	12.3705	27.3389	6.55775
32.211	7.84294	30.0666	12.3504	27.2382	6.73655
32.8567	7.84096	29.8197	12.2899	27.0851	6.97033
33.4802	7.91926	29.6227	12.1816	26.8991	7.23342
34.0583	8.0546	29.4696	12.0242	26.6913	7.49416
34.546	8.21665	29.351	11.8353	26.4624	7.72792
34.9021	8.37924	29.2546	11.6305	26.2159	7.92123
35.0996	8.51791	29.1667	11.4187	25.9537	8.06887
35.1331	8.61972	29.0636	11.2053	25.6771	8.16494
35.02	8.68581	28.9158	10.9948	25.3867	8.20136
34.8024	8.74578	28.7059	10.774	25.0793	8.18346
34.5209	8.81509	28.4311	10.5315	24.7462	8.13893
34.2131	8.88161	28.0968	10.2867	24.3789	8.09216
33.8873	8.89983	27.7089	10.0671	23.9518	8.05571
33.5536	8.83968	27.2554	9.91963	23.4245	8.021
33.2439	8.73061	26.7238	9.86082	22.7697	7.95447
33.009	8.62782	26.1201	9.85248	21.9829	7.82922
32.9001	8.5853	25.466	9.86591	21.104	7.63171
32.9273	8.59905	24.797	9.86499	20.2019	7.36214
33.0547	8.63443	24.1351	9.86033	19.3466	7.04694
33.2139	8.66752	23.4858	9.88095	18.5844	6.70997
33.3423	8.69216	22.8473	9.92485	17.9343	6.36815
33.4351	8.71861	22.2131	9.97279	17.3896	6.04254
33.5323	8.70541	21.5838	9.97676	16.9149	5.73844
33.6978	8.59584	20.9692	9.91487	16.4697	5.47119
33.9515	8.35423	20.3909	9.79634	16.021	5.23255
34.263	8.0063	19.8784	9.65757	15.5473	4.99777
34.5771	7.62938	19.4608	9.54652	15.0699	4.72737
34.8479	7.28478	19.1816	9.50015	14.6547	4.39863
35.081	7.00381	19.0834	9.53426	14.378	4.02237
35.2977	6.77234	19.1968	9.64	14.2999	3.59161
35.5147	6.55276	19.5162	9.7973	14.4306	3.18518
35.7384	6.31148	20.0127	9.98096	14.7252	2.90219
35.9617	6.02887	20.6388	10.1509	15.1294	2.80769
36.1894	5.71767	21.3461	10.2693	15.5845	2.91419
36.4349	5.4218	22.1034	10.3183	16.022	3.16902
36.7043	5.17662	22.8971	10.2957	16.378	3.51747
37.0131	4.99236	23.7291	10.2379	16.6079	3.91427
37.3658	4.87954	24.5768	10.1938	16.6795	4.34365
37.7806	4.88955	25.3924	10.198	16.5816	4.79739
38.2691	5.03897	26.1301	10.2479	16.3259	5.27104
38.8357	5.28435	26.7556	10.3191	15.9277	5.76892
39.4752	5.57969	27.243	10.3878	15.4118	6.29354
40.1503	5.90328	27.5588	10.4314	14.7805	6.84097
40.8171	6.23266	27.6766	10.4433	14.0135	7.40349
41.4273	6.56982	27.6139	10.4224	13.1068	7.978
41.9605	6.92652	27.3802	10.3542	12.0697	8.55008
42.392	7.30048	26.9404	10.2125	10.9027	9.10453
42.6927	7.70012	26.2507	9.97776	9.62036	9.62881
42.8625	8.14415	25.3463	9.65744	8.25305	10.113
42.92	8.6309	24.2703	9.27978	6.83471	10.547
42.8822	9.11738	23.0476	8.89034	5.39859	10.9217
42.7605	9.52308	21.6825	8.55009	3.97422	11.2354
42.5548	9.74969	20.1568	8.34571	2.58343	11.5021
42.251	9.70674	18.422	8.40032	1.23898	11.7647

## Sheet: DFL_ANKLE
MEAN P1	STD P1	MEAN P2	STD P2	MEAN P3	STD P3
-3.7068	5.60911	-12.4758	3.60718	-2.49418	3.46288
-4.09873	5.32013	-12.7548	3.59276	-2.22674	3.59708
-4.42905	5.09951	-12.9549	3.67496	-2.03277	3.6291
-4.69284	4.94455	-13.1092	3.82746	-1.92578	3.59408
-4.89182	4.85538	-13.2561	4.03852	-1.91963	3.53811
-5.03376	4.82873	-13.4316	4.29946	-2.02669	3.50472
-5.13164	4.85887	-13.6706	4.60255	-2.25824	3.52307
-5.20218	4.94107	-14.0038	4.93859	-2.62114	3.60412
-5.2559	5.07563	-14.4479	5.29574	-3.11858	3.74645
-5.28867	5.26023	-14.985	5.65357	-3.75894	3.93238
-5.30999	5.49086	-15.5795	5.99931	-4.54729	4.095
-5.34732	5.76698	-16.2037	6.32083	-5.4804	4.16508
-5.43877	6.09177	-16.8558	6.61521	-6.55311	4.10451
-5.60836	6.4485	-17.5403	6.89649	-7.73661	3.96289
-5.87616	6.80608	-18.2428	7.1829	-8.96661	3.90154
-6.26382	7.13608	-18.9401	7.49182	-10.2011	4.05915
-6.77192	7.40379	-19.5983	7.82954	-11.4365	4.47188
-7.39568	7.58304	-20.1949	8.18941	-12.6874	5.07805
-8.14211	7.66056	-20.726	8.57966	-13.9482	5.79355
-9.02927	7.65439	-21.2016	9.02889	-15.2029	6.55704
-10.0564	7.59095	-21.6121	9.55767	-16.4537	7.32221
-11.1966	7.49138	-21.9246	10.1553	-17.7029	8.04689
-12.4244	7.37403	-22.1028	10.8021	-18.9356	8.70128
-13.7209	7.25985	-22.1342	11.492	-20.1363	9.2685
-15.0781	7.181	-22.0361	12.2317	-21.3191	9.76095
-16.5049	7.17762	-21.823	12.9904	-22.5145	10.2052
-17.9962	7.29144	-21.5079	13.7086	-23.7346	10.622
-19.5298	7.54799	-21.1056	14.3172	-24.9322	11.0279
-21.0517	7.93072	-20.6364	14.786	-26.0443	11.4188
-22.4975	8.39023	-20.1111	15.1435	-27.0128	11.7745
-23.8193	8.85692	-19.5475	15.4312	-27.8039	12.0671
-24.9884	9.26885	-18.9416	15.6994	-28.4281	12.2571
-25.9814	9.60135	-18.2778	15.9778	-28.9008	12.2969
-26.7906	9.8731	-17.5812	16.308	-29.2158	12.1557
-27.4153	10.1281	-16.9306	16.7566	-29.3613	11.8236
-27.8561	10.3963	-16.4293	17.3421	-29.3618	11.2805
-28.1189	10.6575	-16.1762	18.0021	-29.2496	10.5489
-28.2034	10.8575	-16.2201	18.626	-29.0587	9.68429
-28.1297	10.9606	-16.5491	19.1064	-28.826	8.74835
-27.9417	10.9655	-17.1183	19.3507	-28.5625	7.7863
-27.6791	10.9028	-17.8654	19.2957	-28.2572	6.8406
-27.3679	10.7969	-18.7356	18.9334	-27.8812	5.97288
-27.0175	10.6517	-19.6669	18.2943	-27.3932	5.22212
-26.6445	10.4677	-20.6008	17.431	-26.7435	4.6023
-26.2775	10.2508	-21.4714	16.4111	-25.9114	4.10837
-25.9332	10.0109	-22.2043	15.2867	-24.9086	3.71735
-25.6079	9.77853	-22.7344	14.1264	-23.7482	3.4116
-25.2727	9.58017	-23.0142	12.9959	-22.4508	3.18846
-24.9051	9.41166	-23.0069	11.9395	-21.0337	3.04168
-24.4786	9.26129	-22.7015	10.9986	-19.5109	2.96226
-23.9508	9.11144	-22.1189	10.2078	-17.8995	2.94298
-23.2641	8.93635	-21.2843	9.57184	-16.231	2.96909
-22.3596	8.70538	-20.2259	9.06383	-14.5448	3.01965
-21.2244	8.40196	-18.9614	8.63993	-12.8826	3.07531
-19.8925	8.03509	-17.5097	8.25932	-11.283	3.11859
-18.4514	7.64656	-15.9176	7.9018	-9.76507	3.13657
-16.9869	7.25763	-14.2463	7.56291	-8.34087	3.1259
-15.5607	6.876	-12.5663	7.24875	-7.01374	3.08761
-14.1927	6.50538	-10.9377	6.96393	-5.7803	3.02505
-12.8884	6.15818	-9.39822	6.71082	-4.63413	2.94099
-11.6613	5.84867	-7.97913	6.48798	-3.57577	2.83726
-10.5384	5.58022	-6.7046	6.29106	-2.60753	2.7191
-9.55097	5.34152	-5.59141	6.11259	-1.73529	2.593
-8.71739	5.11877	-4.64108	5.94163	-0.961904	2.47128
-8.03136	4.89993	-3.84465	5.77608	-0.276215	2.37959
-7.46541	4.68249	-3.19126	5.62087	0.33247	2.34211
-6.98448	4.47371	-2.67823	5.48093	0.867576	2.36601
-6.56029	4.28452	-2.30154	5.35536	1.33198	2.44095
-6.18022	4.12697	-2.04897	5.23597	1.72723	2.55108
-5.83867	4.01041	-1.89632	5.11209	2.04808	2.68059
-5.53367	3.93706	-1.81975	4.97463	2.28335	2.81705
-5.25875	3.90016	-1.80211	4.81117	2.42108	2.95612
-5.00288	3.88961	-1.83766	4.60746	2.45496	3.10021
-4.7565	3.89857	-1.92957	4.36335	2.38842	3.24448
-4.51448	3.92211	-2.07058	4.08806	2.23078	3.3804
-4.27394	3.95085	-2.24438	3.80689	1.99274	3.50048
-4.02988	3.97231	-2.43583	3.54986	1.68252	3.59709
-3.77624	3.98028	-2.63715	3.34604	1.30699	3.65939
-3.50978	3.97778	-2.84311	3.21717	0.867108	3.67059
-3.23614	3.97507	-3.05484	3.15702	0.36737	3.6117
-2.96897	3.98281	-3.26884	3.13473	-0.161605	3.49524
-2.7194	4.01321	-3.49355	3.11763	-0.688494	3.36506
-2.49229	4.07647	-3.74564	3.09866	-1.18968	3.25867
-2.28923	4.17001	-4.03032	3.09262	-1.65451	3.17836
-2.10958	4.28881	-4.34547	3.10756	-2.09143	3.10943
-1.95479	4.42674	-4.69495	3.13963	-2.51524	3.04135
-1.82847	4.57818	-5.09292	3.19162	-2.93416	2.9733
-1.73171	4.7468	-5.54112	3.27989	-3.34479	2.91442
-1.65132	4.93941	-6.02905	3.41678	-3.74047	2.86347
-1.57099	5.15517	-6.54392	3.60233	-4.11497	2.80606
-1.47707	5.38239	-7.08856	3.80941	-4.46257	2.74273
-1.37718	5.60409	-7.66405	4.00015	-4.77017	2.68159
-1.28323	5.80493	-8.2482	4.13537	-5.01548	2.63404
-1.20677	5.98327	-8.81575	4.19696	-5.18082	2.60443
-1.16499	6.14619	-9.37733	4.20941	-5.26149	2.58458
-1.17953	6.29019	-9.94285	4.20796	-5.26077	2.56614
-1.26733	6.40142	-10.5106	4.22584	-5.18653	2.54436
-1.4396	6.45919	-11.0651	4.28696	-5.04999	2.51845
-1.69996	6.44004	-11.5776	4.40479	-4.8638	2.49101
-2.04532	6.32057	-12.0051	4.57963	-4.64172	2.47012

## Sheet: INV_ANKLE
MEAN P1	STD P1	MEAN P2	STD P2	MEAN P3	STD P3
33.5016	8.53962	26.3355	6.92873	8.67488	6.29166
32.853	8.30173	26.2397	7.23736	8.99812	5.88368
32.0685	8.03872	26.0823	7.50448	9.6904	5.47228
31.156	7.75869	25.9036	7.71667	10.6953	5.10214
30.1358	7.4811	25.7447	7.87739	11.9486	4.82372
29.042	7.22653	25.6406	7.99239	13.3814	4.66146
27.9189	7.01262	25.6177	8.06617	14.9234	4.60145
26.8156	6.8524	25.6906	8.0975	16.4989	4.60499
25.7687	6.74288	25.8513	8.08057	18.0396	4.63587
24.7932	6.65772	26.0491	8.0127	19.5081	4.68628
23.9186	6.56779	26.2293	7.90124	20.8905	4.75908
23.1877	6.45377	26.3555	7.75445	22.1798	4.86287
22.6361	6.32005	26.4241	7.57812	23.3633	5.01337
22.2707	6.17065	26.4506	7.37174	24.4155	5.21681
22.0865	6.00631	26.4418	7.12893	25.3082	5.47152
22.074	5.83665	26.3935	6.83657	26.0425	5.7598
22.2179	5.66661	26.303	6.49381	26.6534	6.05855
22.508	5.49824	26.1932	6.11841	27.1761	6.338
22.9436	5.34233	26.0941	5.74371	27.6183	6.5707
23.5268	5.21805	26.037	5.42156	27.9842	6.74663
24.2406	5.12674	26.0369	5.192	28.2934	6.87474
25.054	5.0511	26.0883	5.08472	28.5592	6.96375
25.9503	4.97211	26.1851	5.12753	28.7782	7.02455
26.9136	4.89128	26.3299	5.33395	28.9428	7.08067
27.9233	4.83797	26.5272	5.68468	29.0582	7.14884
28.9523	4.8449	26.7775	6.12123	29.1312	7.23263
29.956	4.92234	27.0807	6.58164	29.1648	7.31891
30.8826	5.05489	27.4431	7.01867	29.1501	7.38261
31.685	5.21518	27.8675	7.41201	29.0767	7.39679
32.3329	5.38089	28.3451	7.76635	28.9438	7.34508
32.8129	5.5392	28.854	8.08339	28.7574	7.2363
33.1231	5.68699	29.3567	8.35476	28.529	7.0881
33.2693	5.82458	29.8115	8.56354	28.2692	6.92096
33.2686	5.95251	30.1937	8.70383	27.9775	6.73812
33.146	6.06805	30.5066	8.79101	27.6513	6.51993
32.9246	6.16267	30.7711	8.84734	27.2933	6.26795
32.6274	6.22707	31.0047	8.89516	26.9156	6.00755
32.2742	6.26082	31.2043	8.94198	26.535	5.77102
31.8951	6.28656	31.3466	8.98594	26.1677	5.58796
31.5267	6.33979	31.4012	9.02775	25.8134	5.47272
31.2027	6.43895	31.3517	9.06371	25.4563	5.41747
30.9409	6.57122	31.2064	9.10014	25.0728	5.39825
30.7413	6.70473	30.9795	9.15309	24.6405	5.37806
30.5995	6.82032	30.6847	9.23804	24.1524	5.33017
30.5091	6.933	30.3305	9.35882	23.6218	5.2505
30.4705	7.06819	29.9219	9.50674	23.0755	5.16046
30.4891	7.2411	29.4737	9.6486	22.5426	5.09112
30.5663	7.44251	29.0032	9.75011	22.0441	5.05355
30.6945	7.64298	28.5172	9.7877	21.5894	5.03356
30.8569	7.8133	28.021	9.74856	21.1838	5.01479
31.0234	7.94177	27.5169	9.6399	20.8216	4.99597
31.1721	8.01659	27.0064	9.46966	20.4945	4.97852
31.2936	8.02454	26.4906	9.24344	20.1912	4.96195
31.3831	7.9584	25.9614	8.96873	19.9004	4.94061
31.4412	7.82495	25.4059	8.65584	19.6118	4.90687
31.4775	7.65332	24.8214	8.30917	19.3184	4.86281
31.4971	7.4675	24.2154	7.93449	19.0178	4.8214
31.505	7.27632	23.6044	7.54616	18.7097	4.79385
31.4942	7.06701	23.0038	7.16376	18.3835	4.78187
31.4623	6.84327	22.4161	6.81853	18.0203	4.7733
31.422	6.63172	21.8408	6.52908	17.6107	4.75017
31.3965	6.46805	21.2818	6.29386	17.1569	4.70548
31.4068	6.36729	20.7481	6.1052	16.6794	4.64107
31.4586	6.30718	20.2498	5.94529	16.2067	4.5644
31.5407	6.25929	19.7874	5.80429	15.7586	4.48753
31.6312	6.2117	19.3538	5.67191	15.343	4.41735
31.7133	6.16711	18.9385	5.53109	14.9614	4.35855
31.79	6.1305	18.5306	5.3712	14.6074	4.31377
31.8798	6.08502	18.1235	5.18339	14.2651	4.27435
32.0062	6.00815	17.717	4.98173	13.919	4.23041
32.1748	5.88809	17.3172	4.79022	13.5585	4.16307
32.3709	5.73588	16.9343	4.62915	13.1775	4.05593
32.5686	5.57931	16.581	4.50815	12.7882	3.90545
32.7451	5.43935	16.2747	4.42255	12.4256	3.72508
32.8974	5.32041	16.0326	4.36912	12.1297	3.54115
33.0329	5.21069	15.8669	4.35066	11.9356	3.36976
33.1569	5.09139	15.7806	4.3754	11.8622	3.23437
33.2739	4.94816	15.7734	4.45047	11.9084	3.15485
33.3859	4.77981	15.8386	4.56359	12.0734	3.14321
33.5018	4.5999	15.9731	4.68817	12.3484	3.20436
33.6381	4.43401	16.1798	4.80071	12.6969	3.33692
33.8078	4.30253	16.4745	4.8939	13.0791	3.54641
34.0234	4.21211	16.8774	4.98755	13.4657	3.81982
34.29	4.15803	17.3889	5.1122	13.8362	4.11471
34.6145	4.13953	17.9997	5.28925	14.1844	4.38183
35.0001	4.15695	18.7085	5.51389	14.5156	4.58872
35.4487	4.20274	19.5165	5.76514	14.8377	4.73538
35.9509	4.29069	20.4036	6.02716	15.1576	4.84751
36.4729	4.44316	21.3399	6.29059	15.468	4.95075
36.9764	4.6724	22.3024	6.55194	15.7518	5.06412
37.4268	4.97774	23.2879	6.80072	16.0005	5.20232
37.8135	5.33299	24.2781	7.02164	16.2014	5.36277
38.1227	5.71521	25.2193	7.20395	16.331	5.54195
38.3371	6.12345	26.0598	7.3575	16.3809	5.73502
38.4676	6.5654	26.8126	7.50594	16.3687	5.93326
38.539	7.02966	27.4879	7.67212	16.3201	6.12591
38.5688	7.48193	28.0742	7.86843	16.2629	6.30425
38.5628	7.87168	28.5378	8.08874	16.2241	6.46458
38.5116	8.14233	28.8251	8.31146	16.2266	6.61134
38.3885	8.2412	28.8624	8.50152	16.2876	6.75882

## Sheet: INT_ANKLE
MEAN P1	STD P1	MEAN P2	STD P2	MEAN P3	STD P3
3.36145	5.32836	-3.88007	2.76345	3.33846	5.0151
1.99576	5.13173	-4.6962	2.72061	3.32718	5.1309
0.677929	4.98307	-5.39822	2.81028	3.41464	5.18701
-0.577316	4.88012	-6.01521	2.96669	3.53856	5.23193
-1.76259	4.83364	-6.58643	3.16635	3.63412	5.33135
-2.8788	4.85144	-7.15557	3.40055	3.63722	5.53932
-3.93397	4.92952	-7.76935	3.66295	3.48523	5.87844
-4.94113	5.0522	-8.47447	3.94664	3.12142	6.34264
-5.90145	5.20215	-9.30821	4.25032	2.50167	6.91386
-6.79217	5.37039	-10.2696	4.56894	1.60665	7.5472
-7.60063	5.55041	-11.3265	4.90201	0.461311	8.13878
-8.3317	5.74439	-12.4467	5.24164	-0.886724	8.56666
-9.01358	5.9693	-13.6197	5.58557	-2.41291	8.73594
-9.66046	6.22958	-14.8459	5.96526	-4.08031	8.64544
-10.2744	6.51311	-16.104	6.43185	-5.79974	8.42024
-10.8453	6.7808	-17.3651	7.04149	-7.48897	8.22057
-11.337	6.96983	-18.5824	7.82204	-9.10111	8.16545
-11.7166	7.02604	-19.7093	8.76167	-10.6167	8.31431
-11.9893	6.93608	-20.7175	9.84588	-12.0209	8.65336
-12.2023	6.75943	-21.5875	11.0756	-13.2968	9.12297
-12.396	6.56482	-22.2694	12.394	-14.4315	9.65309
-12.5676	6.37921	-22.6971	13.655	-15.4127	10.1898
-12.6855	6.17392	-22.807	14.6859	-16.2239	10.7084
-12.7292	5.88567	-22.5801	15.3508	-16.8837	11.1684
-12.7196	5.48128	-22.0705	15.676	-17.4493	11.5483
-12.7379	4.99672	-21.3453	15.7301	-17.9958	11.8346
-12.8644	4.52223	-20.4648	15.5829	-18.5767	12.0115
-13.1598	4.14997	-19.4755	15.3069	-19.1575	12.1062
-13.6211	3.95066	-18.4215	14.98	-19.6837	12.1386
-14.2032	3.97666	-17.3344	14.7088	-20.0903	12.131
-14.8592	4.20181	-16.2647	14.5721	-20.3427	12.1156
-15.5488	4.5526	-15.2516	14.6163	-20.4625	12.0891
-16.2325	4.95786	-14.316	14.8731	-20.4814	12.0048
-16.879	5.36795	-13.4873	15.3479	-20.4165	11.8393
-17.4548	5.77018	-12.7996	16.0101	-20.2731	11.6052
-17.9397	6.19635	-12.2894	16.7742	-20.1077	11.2716
-18.3198	6.67159	-12.0089	17.5072	-19.9543	10.8224
-18.5821	7.19302	-12.0004	18.1063	-19.8328	10.2775
-18.7239	7.71853	-12.2765	18.4972	-19.7722	9.66371
-18.7671	8.1881	-12.8358	18.5936	-19.8017	9.01864
-18.7418	8.54742	-13.6547	18.3299	-19.9493	8.41055
-18.689	8.76241	-14.701	17.7247	-20.2254	7.88939
-18.6561	8.81768	-15.9277	16.8548	-20.604	7.44524
-18.699	8.73129	-17.2898	15.8243	-21.0079	7.04591
-18.8795	8.54075	-18.7261	14.7145	-21.3619	6.67959
-19.2206	8.28563	-20.161	13.5641	-21.6207	6.35141
-19.6958	8.03444	-21.5024	12.4362	-21.7303	6.06293
-20.2319	7.83786	-22.665	11.4098	-21.6491	5.79346
-20.7683	7.69674	-23.5721	10.5656	-21.3425	5.51497
-21.2492	7.59669	-24.178	9.95934	-20.7858	5.22261
-21.617	7.53865	-24.4825	9.58965	-19.9913	4.95427
-21.7743	7.53491	-24.4913	9.39749	-19.01	4.72169
-21.5946	7.58898	-24.2126	9.29465	-17.9161	4.51002
-21.0112	7.66383	-23.6488	9.20403	-16.7799	4.29581
-20.0293	7.71828	-22.8073	9.07954	-15.6599	4.06395
-18.7527	7.74623	-21.7293	8.9064	-14.5725	3.82598
-17.3052	7.74843	-20.4727	8.68979	-13.5178	3.60152
-15.793	7.72073	-19.1118	8.44329	-12.4838	3.41794
-14.2708	7.63638	-17.7119	8.1752	-11.4625	3.30153
-12.7696	7.46102	-16.3208	7.89207	-10.4561	3.26346
-11.3147	7.17592	-14.9781	7.60469	-9.47881	3.29716
-9.94448	6.8082	-13.71	7.33372	-8.54031	3.37714
-8.7048	6.40822	-12.5368	7.09925	-7.63847	3.46579
-7.62937	6.02555	-11.4648	6.9099	-6.75816	3.53354
-6.72245	5.68365	-10.4918	6.7649	-5.86876	3.59334
-5.95723	5.37035	-9.61438	6.6577	-4.95633	3.68005
-5.29313	5.06929	-8.83721	6.57718	-4.03476	3.81125
-4.68026	4.77339	-8.16167	6.50802	-3.12225	3.97873
-4.08683	4.49947	-7.57789	6.43777	-2.23722	4.1643
-3.48346	4.2819	-7.06225	6.35225	-1.40688	4.36623
-2.86404	4.16717	-6.59001	6.23915	-0.666178	4.58197
-2.2297	4.17945	-6.14246	6.07739	-0.0504537	4.8053
-1.58061	4.29818	-5.71202	5.8407	0.422607	5.0222
-0.921465	4.47495	-5.29363	5.52781	0.767943	5.21236
-0.254964	4.65756	-4.87179	5.14402	1.01487	5.35464
0.415358	4.81186	-4.42591	4.72288	1.19451	5.43103
1.0899	4.92655	-3.9464	4.30976	1.32366	5.4428
1.77704	5.01506	-3.43575	3.94586	1.40472	5.40042
2.47847	5.10086	-2.90281	3.66543	1.42894	5.30333
3.18134	5.20345	-2.36295	3.47123	1.39454	5.1443
3.85997	5.31787	-1.81909	3.33347	1.34339	4.9421
4.48601	5.43242	-1.28092	3.20953	1.32279	4.73326
5.05359	5.53014	-0.762781	3.07302	1.37363	4.54713
5.56315	5.59605	-0.271106	2.93532	1.49807	4.36873
6.03197	5.63471	0.188422	2.81209	1.65906	4.17436
6.47116	5.65428	0.604553	2.7166	1.8155	3.95972
6.88298	5.66947	0.959831	2.65704	1.94011	3.73564
7.26581	5.68065	1.25313	2.61898	2.03822	3.5373
7.61889	5.67707	1.49668	2.57313	2.11714	3.38036
7.94658	5.64332	1.70727	2.49291	2.17494	3.2536
8.24772	5.57725	1.86888	2.38666	2.2061	3.1659
8.4927	5.49975	1.94545	2.29709	2.2142	3.13509
8.64758	5.4275	1.91718	2.24515	2.21655	3.18028
8.68544	5.36646	1.77307	2.22793	2.23666	3.302
8.59311	5.31863	1.49332	2.23382	2.28185	3.46803
8.35921	5.28276	1.06168	2.25408	2.3463	3.64248
7.97169	5.25348	0.46949	2.28308	2.41713	3.79125
7.41951	5.22363	-0.282363	2.31797	2.47631	3.88215
6.69527	5.18977	-1.18232	2.36154	2.50308	3.88442
5.79585	5.15971	-2.20552	2.42262	2.47488	3.77105
