# Supplementary material for: Methodology for three-dimensional analysis of asymmetries in joint moments in cycling
Source: Front Bioeng Biotechnol. 2026 Jan 7;13:1692531. doi: 10.3389/fbioe.2025.1692531 (PMC12818791; doi:10.3389/fbioe.2025.1692531)
Supplement: Supplementary file 9 [file Table5.xlsx]

## Sheet: FL_HIP
MEAN P1	STD P1	MEAN P2	STD P2	MEAN P3	STD P3
4.61071	9.0372	-2.86582	2.07588	-0.111537	4.25033
4.95197	9.2779	-3.61825	2.21545	-0.519251	4.40612
5.20717	9.39683	-4.22901	2.33698	-0.84752	4.65673
5.38618	9.38941	-4.74245	2.41307	-1.11228	4.97841
5.51574	9.29301	-5.19795	2.47639	-1.3317	5.34398
5.63502	9.16181	-5.63112	2.58064	-1.53818	5.715
5.79767	9.05	-6.06779	2.77432	-1.75788	6.04706
6.0683	9.00119	-6.52316	3.08507	-2.01645	6.29626
6.4959	9.03794	-7.00366	3.52061	-2.34935	6.44041
7.01927	9.14539	-7.52363	4.06533	-2.76834	6.55626
7.53673	9.30756	-8.11583	4.6716	-3.26453	6.7352
7.9657	9.51689	-8.81871	5.28149	-3.83946	7.01937
8.25997	9.79463	-9.66048	5.86612	-4.49648	7.41355
8.41244	10.1434	-10.5938	6.44052	-5.23021	7.90329
8.41798	10.5354	-11.5589	7.01078	-6.03155	8.45804
8.25485	10.9384	-12.5091	7.55558	-6.88951	9.03757
7.90478	11.3375	-13.4071	8.02225	-7.79553	9.63103
7.40466	11.7323	-14.1876	8.37247	-8.70388	10.2661
6.80736	12.1129	-14.7681	8.5703	-9.54524	10.9638
6.15328	12.4754	-15.1156	8.62217	-10.2516	11.7455
5.45099	12.8215	-15.3173	8.59255	-10.831	12.5799
4.68561	13.1392	-15.4688	8.53528	-11.3429	13.3908
3.84155	13.4092	-15.6433	8.48843	-11.8416	14.0999
2.95355	13.6467	-15.862	8.45578	-12.3715	14.6383
2.08771	13.9101	-16.0986	8.42494	-12.9489	15.0347
1.28972	14.2711	-16.3172	8.36665	-13.5716	15.3482
0.620737	14.7777	-16.4894	8.28086	-14.2442	15.644
0.153421	15.4089	-16.6283	8.26351	-14.9718	15.9924
-0.0960301	16.1183	-16.7828	8.4121	-15.7102	16.3939
-0.144684	16.8372	-16.9931	8.78155	-16.3926	16.8218
-0.0400333	17.5079	-17.1726	9.3117	-16.9108	17.2496
0.159529	18.1157	-17.2244	9.88926	-17.1651	17.683
0.405797	18.6671	-17.108	10.4364	-17.1058	18.159
0.663512	19.1558	-16.8133	10.9349	-16.756	18.7266
0.935255	19.5486	-16.3792	11.3923	-16.1396	19.369
1.29559	19.7916	-15.8342	11.8797	-15.2107	20.0231
1.84914	19.8606	-15.1938	12.451	-13.945	20.6495
2.69177	19.8246	-14.47	13.0941	-12.3371	21.1825
3.90197	19.8472	-13.6366	13.7847	-10.3877	21.5942
5.52755	20.0928	-12.6082	14.4796	-8.192	21.923
7.57652	20.5569	-11.3206	15.0814	-5.86276	22.1528
9.9919	21.0682	-9.79571	15.4597	-3.49768	22.2696
12.689	21.3733	-8.06549	15.5813	-1.21255	22.2701
15.5614	21.2602	-6.16674	15.4624	0.885311	22.0658
18.5279	20.67	-4.11599	15.1963	2.73858	21.5692
21.5426	19.638	-1.94512	14.9027	4.29705	20.7372
24.5272	18.2718	0.181425	14.6052	5.53607	19.6081
27.3849	16.7359	2.07063	14.2746	6.44678	18.2914
29.9309	15.2684	3.59163	13.8144	7.00908	16.8996
31.9977	14.0717	4.66969	13.1255	7.22089	15.4971
33.4831	13.2253	5.31937	12.1875	7.10595	14.0992
34.3764	12.6854	5.56553	11.0657	6.68918	12.7141
34.7417	12.3429	5.45391	9.86918	6.0111	11.3576
34.6767	12.1094	5.0771	8.73663	5.11656	10.0516
34.2902	11.9465	4.53047	7.80084	4.06691	8.81339
33.6604	11.8371	3.85694	7.12091	2.93381	7.668
32.8451	11.7569	3.0922	6.67187	1.774	6.63941
31.8549	11.6816	2.26334	6.32337	0.644309	5.75001
30.7011	11.58	1.41716	5.96849	-0.408912	5.03881
29.3969	11.4403	0.621732	5.57617	-1.35577	4.53739
27.9659	11.255	-0.0872267	5.17496	-2.17204	4.23199
26.4623	11.0196	-0.700431	4.83499	-2.84283	4.05761
24.944	10.7345	-1.16998	4.59079	-3.35819	3.94244
23.4601	10.3935	-1.45957	4.45447	-3.72203	3.84551
22.0219	10.0104	-1.57794	4.39575	-3.95432	3.76534
20.6173	9.60586	-1.56056	4.35961	-4.08432	3.71195
19.238	9.20794	-1.44592	4.29166	-4.13958	3.68657
17.8865	8.84334	-1.26693	4.16	-4.13613	3.67238
16.5849	8.50691	-1.05152	3.97478	-4.07337	3.64074
15.3733	8.19166	-0.825454	3.77844	-3.94452	3.56554
14.2779	7.90038	-0.61362	3.61088	-3.7477	3.43661
13.3019	7.63321	-0.417873	3.48679	-3.49055	3.26653
12.4252	7.39014	-0.221488	3.39584	-3.19056	3.07637
11.5995	7.16926	-0.0324306	3.32177	-2.86791	2.88376
10.8066	6.95306	0.148159	3.2529	-2.52747	2.70662
10.0392	6.7298	0.333874	3.18073	-2.17073	2.56695
9.27457	6.50738	0.530117	3.09389	-1.80104	2.46829
8.47938	6.30766	0.731841	2.97706	-1.41906	2.39184
7.61249	6.14729	0.927902	2.81647	-1.02744	2.30829
6.66796	6.01978	1.09389	2.61786	-0.637725	2.20577
5.68395	5.89853	1.21771	2.40521	-0.256472	2.09339
4.69375	5.75622	1.29129	2.20701	0.118279	1.97783
3.71006	5.57894	1.30535	2.0489	0.484175	1.85978
2.72889	5.38087	1.26194	1.9424	0.840069	1.74318
1.75809	5.18737	1.17755	1.88684	1.18462	1.63124
0.822573	5.02165	1.07595	1.87166	1.51482	1.5258
-0.059886	4.92212	0.966503	1.90131	1.83515	1.42484
-0.856086	4.92403	0.839583	1.9901	2.15227	1.32813
-1.51752	5.05926	0.680858	2.13547	2.47022	1.24125
-1.99733	5.34958	0.47648	2.31961	2.79116	1.17403
-2.26314	5.76282	0.243296	2.51457	3.11114	1.14001
-2.2896	6.2237	0.00687055	2.69975	3.41489	1.13688
-2.05241	6.65393	-0.223194	2.85518	3.67261	1.14371
-1.54682	7.00524	-0.453995	2.96636	3.86121	1.14351
-0.832889	7.28731	-0.697681	3.03775	3.98209	1.13777
0.00691131	7.51243	-0.966526	3.07476	4.0286	1.13807
0.886092	7.68301	-1.27128	3.08128	3.98295	1.1605
1.71654	7.79921	-1.62171	3.06078	3.81739	1.22583
2.41105	7.87096	-2.03032	3.0179	3.4888	1.36329
2.89245	7.93657	-2.50775	2.96132	2.94517	1.61454

## Sheet: AD_HIP
MEAN P1	STD P1	MEAN P2	STD P2	MEAN P3	STD P3
13.7409	4.01177	5.14856	1.37994	6.16997	1.71173
14.7537	4.08176	5.93853	1.55154	6.93444	1.83143
15.7644	4.19125	6.61158	1.79434	7.692	1.90995
16.7689	4.2959	7.2037	2.05244	8.46895	1.95749
17.7651	4.38958	7.74843	2.32916	9.28595	1.99652
18.7518	4.47135	8.27748	2.63163	10.1556	2.04459
19.7292	4.52962	8.82269	2.95216	11.0857	2.10881
20.6989	4.53774	9.41756	3.26867	12.0797	2.18349
21.6665	4.46562	10.0968	3.55574	13.1361	2.25513
22.6481	4.32909	10.897	3.82457	14.2717	2.3116
23.6512	4.18232	11.8556	4.1013	15.5162	2.34428
24.6818	4.08704	13.0111	4.39661	16.8974	2.34735
25.737	4.07819	14.3921	4.71421	18.4329	2.32817
26.8182	4.13071	15.9892	5.041	20.1045	2.32117
27.9433	4.17702	17.7809	5.3609	21.8766	2.35119
29.1337	4.13621	19.7408	5.65079	23.7105	2.42018
30.4216	4.00755	21.8294	5.87432	25.5826	2.51601
31.8141	3.85187	23.9675	6.01181	27.4922	2.62188
33.3036	3.7326	26.0569	6.04388	29.438	2.73087
34.8766	3.69541	27.9803	5.97222	31.4091	2.8347
36.5042	3.76538	29.6872	5.81281	33.3854	2.91097
38.1771	3.96021	31.1854	5.57928	35.3406	2.93253
39.8746	4.27317	32.4916	5.30829	37.2432	2.85211
41.5551	4.65355	33.6556	5.05776	39.0572	2.63544
43.1723	5.05501	34.7221	4.94209	40.731	2.324
44.6735	5.44758	35.7319	5.03032	42.2307	2.0423
45.9896	5.81718	36.6956	5.29282	43.5229	1.96901
47.0369	6.15801	37.5683	5.64719	44.5825	2.20367
47.7761	6.43459	38.3057	6.01611	45.4122	2.65157
48.2097	6.56645	38.8638	6.35084	46.0223	3.16926
48.4114	6.53057	39.1751	6.6322	46.4152	3.65577
48.4772	6.33831	39.1998	6.85073	46.5592	4.06234
48.4786	6.05122	38.9467	6.98493	46.3996	4.38201
48.4491	5.76667	38.4522	7.00203	45.8893	4.62392
48.3675	5.55239	37.7636	6.86829	45.004	4.80856
48.1864	5.46526	36.8986	6.57668	43.7738	4.95526
47.8534	5.52508	35.8643	6.13668	42.2645	5.06288
47.3475	5.74631	34.7273	5.57171	40.5647	5.0974
46.6554	6.16421	33.5479	4.91681	38.7709	5.02244
45.7473	6.79227	32.3055	4.2022	36.9759	4.83363
44.5878	7.57391	30.9578	3.48045	35.2265	4.57007
43.1169	8.38555	29.4708	2.87846	33.5414	4.30903
41.3174	9.09827	27.8651	2.60111	31.9144	4.11924
39.2122	9.61384	26.1972	2.78396	30.3274	4.04621
36.8469	9.91317	24.4808	3.31053	28.7812	4.09125
34.2801	10.0165	22.6992	3.96318	27.2833	4.22278
31.5741	9.98121	20.8789	4.57077	25.8327	4.40726
28.788	9.8576	19.0507	5.04056	24.4258	4.61787
25.989	9.67834	17.2248	5.32578	23.0452	4.8226
23.2225	9.46637	15.4149	5.42475	21.6741	4.99783
20.5025	9.23795	13.6469	5.38688	20.3018	5.13077
17.842	9.02655	11.9835	5.26935	18.9351	5.21516
15.2572	8.86715	10.5149	5.10849	17.5957	5.24826
12.7779	8.74753	9.26242	4.90784	16.3135	5.22411
10.4411	8.61824	8.20458	4.65437	15.118	5.13945
8.29125	8.4483	7.30492	4.3508	14.0029	4.9897
6.37035	8.23744	6.5158	4.01267	12.9404	4.77811
4.70715	8.0257	5.78496	3.66146	11.8788	4.53352
3.29429	7.84849	5.06663	3.3414	10.7748	4.29109
2.07228	7.7124	4.32563	3.1089	9.62453	4.08562
0.985452	7.59549	3.55584	2.99464	8.45661	3.93621
-0.00233528	7.45354	2.78695	2.99769	7.32933	3.83646
-0.884849	7.23678	2.02354	3.05807	6.28759	3.77368
-1.63696	6.92294	1.27437	3.10676	5.3465	3.73285
-2.25474	6.49961	0.558653	3.07764	4.47157	3.70385
-2.75913	6.00515	-0.117907	2.96839	3.60767	3.67193
-3.18392	5.53509	-0.773514	2.83917	2.72303	3.60402
-3.54794	5.15778	-1.42122	2.72114	1.82047	3.46604
-3.85373	4.90358	-2.04987	2.62795	0.95415	3.25063
-4.12418	4.72994	-2.61001	2.5761	0.179214	2.98759
-4.39923	4.58214	-3.04301	2.57679	-0.467005	2.71209
-4.72436	4.41932	-3.33265	2.61862	-0.980859	2.44139
-5.12165	4.22553	-3.52367	2.67854	-1.39059	2.17505
-5.57106	4.01563	-3.67116	2.73267	-1.72755	1.90589
-6.03599	3.79811	-3.83064	2.7481	-2.01276	1.64245
-6.46478	3.58848	-4.00008	2.71575	-2.23701	1.40499
-6.8255	3.404	-4.12953	2.65554	-2.37748	1.21329
-7.09767	3.23633	-4.16386	2.57298	-2.41435	1.08254
-7.27098	3.05711	-4.0542	2.45835	-2.33593	1.01486
-7.34443	2.85685	-3.8122	2.30964	-2.14708	0.998417
-7.30154	2.69321	-3.48469	2.15341	-1.85213	1.01021
-7.12103	2.60052	-3.12221	2.01704	-1.45835	1.02842
-6.79895	2.57265	-2.76592	1.9094	-0.987381	1.05904
-6.3617	2.60611	-2.42232	1.81699	-0.47607	1.11523
-5.85359	2.69357	-2.087	1.71651	0.0340181	1.19699
-5.30486	2.79779	-1.75463	1.57961	0.507776	1.29044
-4.7048	2.89297	-1.4245	1.40226	0.936288	1.37866
-3.99776	2.98811	-1.09326	1.20964	1.33235	1.4534
-3.11857	3.06593	-0.757057	1.02958	1.71066	1.50884
-2.02566	3.10925	-0.410297	0.898967	2.08543	1.54608
-0.749282	3.12781	-0.0570176	0.862199	2.45799	1.57953
0.647167	3.13684	0.289053	0.920211	2.8221	1.61743
2.10179	3.14625	0.616358	1.01198	3.1706	1.65929
3.58397	3.15582	0.922455	1.08524	3.5	1.7006
5.09876	3.17659	1.22527	1.14003	3.81457	1.73662
6.64434	3.2121	1.54539	1.1927	4.12021	1.76413
8.21011	3.24673	1.90346	1.26062	4.42298	1.77878
9.77734	3.25615	2.3205	1.36324	4.72919	1.77577
11.3197	3.23414	2.81769	1.53053	5.04445	1.7531
12.8069	3.23639	3.41722	1.80943	5.37373	1.71848

## Sheet: INT_HIP
MEAN P1	STD P1	MEAN P2	STD P2	MEAN P3	STD P3
3.47867	4.58384	4.94362	2.28431	2.74955	1.77052
3.87802	4.71639	5.47164	2.65554	3.18244	2.03187
4.42662	5.03088	5.91796	2.98021	3.69307	2.25464
5.12058	5.45329	6.31098	3.27107	4.3057	2.44287
5.95606	5.95362	6.68273	3.55286	5.04504	2.61001
6.92793	6.50683	7.06861	3.84358	5.93317	2.76854
8.03251	7.07237	7.50769	4.14384	6.99087	2.92345
9.26827	7.59138	8.0423	4.43448	8.23663	3.06898
10.6394	7.99898	8.71692	4.68612	9.68648	3.19187
12.1679	8.27321	9.58393	4.9212	11.3648	3.28445
13.8732	8.44095	10.7025	5.19829	13.2962	3.34964
15.7719	8.53621	12.1351	5.56	15.5018	3.4034
17.8684	8.60325	13.9282	6.02334	17.9875	3.4721
20.1604	8.68847	16.0621	6.55759	20.7012	3.5718
22.6619	8.81335	18.4969	7.13072	23.5579	3.69374
25.3952	8.97883	21.1882	7.71144	26.4625	3.80371
28.3882	9.16843	24.0724	8.25737	29.3379	3.87204
31.6008	9.34875	27.0276	8.73406	32.1358	3.90152
34.9577	9.44174	29.9053	9.09305	34.8125	3.91508
38.3818	9.35629	32.5307	9.30194	37.3238	3.93459
41.7725	9.05563	34.8056	9.35685	39.6229	3.94531
45.066	8.56676	36.7028	9.26358	41.6631	3.90121
48.1829	8.00158	38.2101	9.05596	43.4003	3.74268
51.0089	7.48074	39.3688	8.78184	44.7931	3.44503
53.4435	7.15399	40.2311	8.55254	45.7938	3.08735
55.3969	7.15496	40.8612	8.44526	46.3876	2.83746
56.7874	7.51232	41.2989	8.45527	46.5679	2.87519
57.5538	8.1121	41.5184	8.51904	46.3424	3.24913
57.7184	8.7532	41.4913	8.55336	45.7599	3.83602
57.3616	9.22732	41.1911	8.50316	44.8827	4.49471
56.6508	9.46241	40.5898	8.35274	43.7725	5.10863
55.7641	9.47125	39.7006	8.13975	42.4532	5.63424
54.825	9.35024	38.5752	7.91013	40.9174	6.07532
53.8915	9.25479	37.2754	7.68422	39.1495	6.44396
52.9437	9.32614	35.8522	7.4554	37.1527	6.75424
51.9375	9.68952	34.3103	7.18986	34.9966	6.9876
50.8305	10.3244	32.6429	6.8555	32.7752	7.13564
49.6228	11.1197	30.9168	6.43549	30.5934	7.20396
48.3217	11.9586	29.2034	5.93767	28.5553	7.21113
46.9074	12.7336	27.5026	5.39761	26.7372	7.18796
45.3453	13.3836	25.7943	4.8901	25.1537	7.13014
43.5548	13.8365	24.0528	4.5522	23.7872	7.00395
41.5101	14.0452	22.3097	4.49782	22.5872	6.78572
39.2226	13.9981	20.6286	4.73492	21.4928	6.47154
36.7384	13.7477	19.025	5.1533	20.4761	6.10668
34.1303	13.3761	17.4753	5.61388	19.5204	5.75057
31.47	12.9504	15.9653	6.03781	18.6089	5.43967
28.8219	12.4954	14.4763	6.37692	17.7245	5.1851
26.215	12.0057	12.9856	6.62513	16.8319	4.95847
23.6406	11.4777	11.4873	6.77781	15.8996	4.72978
21.0638	10.9252	10.0047	6.82206	14.9082	4.48281
18.486	10.3662	8.59251	6.74699	13.8548	4.21125
15.9451	9.80511	7.32756	6.53497	12.7541	3.91568
13.5039	9.23666	6.23454	6.21012	11.6299	3.59559
11.2302	8.65365	5.30314	5.82654	10.5114	3.25279
9.17541	8.07235	4.49497	5.4499	9.40624	2.89736
7.37519	7.52288	3.76372	5.13171	8.30696	2.54312
5.83423	7.02832	3.06395	4.8566	7.19447	2.21449
4.53419	6.60791	2.3706	4.6046	6.05786	1.93113
3.42691	6.25415	1.68174	4.37345	4.91014	1.70179
2.47515	5.93697	1.00866	4.17246	3.7842	1.52791
1.6669	5.61924	0.377171	4.02319	2.72874	1.41447
1.01468	5.27875	-0.194653	3.89494	1.77933	1.37214
0.531647	4.91647	-0.691192	3.74235	0.94785	1.39207
0.199403	4.54971	-1.106	3.52463	0.211229	1.44104
-0.0171896	4.20845	-1.44819	3.24603	-0.466548	1.47792
-0.149096	3.91398	-1.73837	2.96513	-1.10599	1.48311
-0.212738	3.66779	-1.99126	2.73629	-1.70528	1.47048
-0.205483	3.45626	-2.20608	2.60152	-2.23088	1.48159
-0.136525	3.26847	-2.36253	2.5487	-2.65015	1.53913
-0.0276185	3.10735	-2.43715	2.54384	-2.94351	1.62443
0.0915099	2.97605	-2.42548	2.55035	-3.11356	1.69281
0.196915	2.87549	-2.35185	2.54365	-3.18338	1.71291
0.279951	2.80856	-2.24991	2.52152	-3.17747	1.6867
0.344968	2.76378	-2.14987	2.48167	-3.11099	1.62907
0.400426	2.73457	-2.04829	2.42814	-2.98393	1.55739
0.433492	2.71638	-1.91948	2.36431	-2.79116	1.47526
0.424542	2.69432	-1.73767	2.28407	-2.52912	1.37803
0.353339	2.64148	-1.48078	2.17959	-2.1982	1.26479
0.21489	2.5415	-1.15795	2.05411	-1.80726	1.1405
0.0321479	2.44285	-0.793574	1.92953	-1.36406	1.01623
-0.171289	2.40305	-0.414293	1.82894	-0.877052	0.903245
-0.388205	2.4503	-0.0439365	1.76271	-0.362737	0.811035
-0.634659	2.55137	0.311745	1.71679	0.154855	0.75645
-0.937141	2.64732	0.653404	1.6679	0.648044	0.755097
-1.31172	2.69757	0.981491	1.59388	1.09032	0.809517
-1.74492	2.70928	1.29218	1.49172	1.46795	0.910104
-2.1854	2.73624	1.58157	1.379	1.7791	1.03814
-2.56968	2.8094	1.84625	1.27411	2.02435	1.17484
-2.84636	2.92904	2.08498	1.19237	2.20657	1.30605
-3.01334	3.07373	2.29375	1.14062	2.32448	1.42479
-3.09664	3.2152	2.46276	1.12219	2.37466	1.52623
-3.12588	3.32645	2.58157	1.13275	2.35568	1.60573
-3.11214	3.3844	2.6453	1.17029	2.2722	1.66155
-3.04167	3.3978	2.66559	1.23835	2.13792	1.69508
-2.89857	3.38023	2.66053	1.33867	1.97006	1.71061
-2.66492	3.33496	2.65312	1.46705	1.78836	1.71373
-2.32225	3.26096	2.67167	1.61518	1.61513	1.71044
-1.85398	3.17945	2.74993	1.77876	1.47433	1.70742
-1.24475	3.19215	2.92639	1.97046	1.39192	1.71369

## Sheet: FL_KNEE
MEAN P1	STD P1	MEAN P2	STD P2	MEAN P3	STD P3
-5.41846	9.55589	1.98475	2.89682	2.26349	7.20191
-6.4238	9.67404	2.39124	3.18127	2.35134	7.9023
-7.45465	9.78623	2.71559	3.51215	2.48867	8.61642
-8.48568	9.88502	2.9733	3.87512	2.65241	9.33858
-9.50351	9.97324	3.18531	4.26931	2.82388	10.0559
-10.5058	10.0602	3.38028	4.68402	3.00494	10.7383
-11.5053	10.1576	3.58861	5.09279	3.19919	11.3393
-12.5292	10.2791	3.84013	5.45672	3.41939	11.7995
-13.6027	10.438	4.16017	5.74263	3.69202	12.0665
-14.6624	10.6411	4.55697	5.96052	4.00149	12.1765
-15.5889	10.8866	5.05084	6.12281	4.31154	12.2149
-16.2534	11.15	5.68113	6.24038	4.59902	12.2733
-16.5689	11.422	6.48801	6.33096	4.84911	12.4107
-16.5345	11.6921	7.41365	6.4116	5.06236	12.6135
-16.17	11.9365	8.37372	6.47861	5.24789	12.8397
-15.4871	12.1419	9.29389	6.49776	5.41351	13.0283
-14.5044	12.3049	10.1339	6.44696	5.57153	13.1706
-13.2651	12.422	10.8643	6.34819	5.7107	13.3089
-11.8294	12.4735	11.4362	6.23365	5.79304	13.4873
-10.2568	12.4367	11.8263	6.13363	5.77286	13.7319
-8.58158	12.2875	12.1001	6.06009	5.66712	13.9823
-6.81196	11.9921	12.3378	6.00206	5.54916	14.131
-4.95779	11.5143	12.6033	5.94193	5.49267	14.0754
-3.10587	10.8792	12.9062	5.85774	5.55158	13.7557
-1.37268	10.1647	13.2088	5.73393	5.71842	13.2294
0.159005	9.46436	13.466	5.55573	5.96806	12.5805
1.42594	8.83885	13.6272	5.33805	6.27585	11.8916
2.39799	8.29687	13.6657	5.13313	6.61518	11.2297
3.09376	7.83787	13.6019	4.96018	6.94695	10.6081
3.55861	7.45216	13.4579	4.81669	7.23167	10.0274
3.85012	7.11705	13.1946	4.6774	7.4124	9.47551
4.02514	6.82511	12.7983	4.49239	7.44696	8.95767
4.12851	6.58582	12.3038	4.23515	7.32996	8.50163
4.19159	6.41215	11.7565	3.92848	7.09549	8.13094
4.22316	6.31547	11.2047	3.61649	6.7781	7.84745
4.20219	6.30084	10.6759	3.37508	6.38539	7.63641
4.09628	6.36628	10.1828	3.2612	5.92959	7.48164
3.88006	6.51034	9.73741	3.27579	5.42231	7.36203
3.53585	6.73584	9.33285	3.38947	4.86583	7.26891
3.05476	7.03673	8.93082	3.56297	4.28907	7.21011
2.43463	7.37616	8.49792	3.7407	3.72161	7.1773
1.6859	7.70118	8.02914	3.86027	3.18137	7.15925
0.826188	7.95189	7.52394	3.90729	2.68901	7.1509
-0.114999	8.07496	6.98647	3.89642	2.26016	7.12732
-1.11069	8.05657	6.40694	3.86889	1.89455	7.05919
-2.14603	7.90225	5.77191	3.86688	1.59378	6.92663
-3.20319	7.63882	5.10847	3.88765	1.35227	6.72472
-4.26548	7.30489	4.45206	3.90843	1.16284	6.46925
-5.28531	6.95405	3.82404	3.89822	1.02533	6.18631
-6.20919	6.63271	3.23979	3.82681	0.940233	5.89316
-6.99269	6.36523	2.70372	3.68448	0.909091	5.59306
-7.61718	6.15311	2.23016	3.48647	0.941873	5.28498
-8.08874	5.97648	1.83993	3.26347	1.0514	4.96901
-8.42671	5.81816	1.53514	3.05217	1.25028	4.64627
-8.65597	5.67013	1.31163	2.88833	1.54243	4.31809
-8.79563	5.5299	1.17761	2.78412	1.91526	3.99036
-8.86084	5.39804	1.13913	2.7333	2.35158	3.66967
-8.84949	5.27692	1.19705	2.70266	2.82369	3.3652
-8.7618	5.16679	1.33662	2.65762	3.30502	3.09324
-8.60026	5.08063	1.52458	2.57877	3.77797	2.87435
-8.36841	5.02891	1.73676	2.46528	4.22561	2.71829
-8.08336	5.01599	1.95914	2.33728	4.635	2.61627
-7.76633	5.02656	2.1537	2.22096	4.9939	2.54957
-7.43913	5.03114	2.28244	2.146	5.29041	2.49949
-7.11193	5.01442	2.33101	2.11085	5.5212	2.47257
-6.78282	4.97968	2.30596	2.08934	5.68967	2.48849
-6.44667	4.95029	2.22376	2.04791	5.80088	2.56097
-6.10147	4.94599	2.10054	1.95926	5.85628	2.68313
-5.75798	4.95824	1.94747	1.82732	5.85284	2.82002
-5.43732	4.96464	1.77947	1.68083	5.78635	2.9328
-5.15963	4.94835	1.61568	1.55976	5.65737	2.99412
-4.93484	4.89984	1.4587	1.49453	5.47319	3.00124
-4.75481	4.82523	1.29311	1.48931	5.24619	2.97079
-4.58832	4.74066	1.12399	1.52985	4.98968	2.91487
-4.422	4.65523	0.951691	1.59261	4.70433	2.83981
-4.25284	4.57621	0.772106	1.66011	4.38986	2.75697
-4.08316	4.5058	0.581019	1.72043	4.05026	2.67886
-3.91648	4.4493	0.374092	1.7596	3.69043	2.61147
-3.73445	4.41736	0.155882	1.7678	3.32962	2.54948
-3.53292	4.40881	-0.0475593	1.74641	2.99193	2.49178
-3.33733	4.41015	-0.227148	1.70859	2.69572	2.44752
-3.17646	4.40334	-0.376945	1.67165	2.45314	2.4233
-3.06381	4.37619	-0.486444	1.64901	2.26425	2.42295
-2.97072	4.33209	-0.543765	1.64921	2.11724	2.44578
-2.86169	4.27216	-0.540423	1.68544	2.00239	2.49403
-2.7156	4.19457	-0.475035	1.76776	1.91372	2.57192
-2.51727	4.119	-0.353496	1.90615	1.84364	2.67537
-2.27218	4.08416	-0.179779	2.0932	1.78999	2.79301
-2.00119	4.13182	0.0484176	2.30609	1.75495	2.9149
-1.73679	4.29883	0.335015	2.51496	1.73719	3.04176
-1.52547	4.59347	0.652276	2.69021	1.72346	3.19575
-1.4094	4.98925	0.958195	2.81331	1.70469	3.40551
-1.42556	5.45292	1.21784	2.86931	1.68618	3.696
-1.60599	5.95805	1.41521	2.86434	1.67832	4.06956
-1.95127	6.48319	1.56139	2.8298	1.6776	4.50241
-2.4382	7.00695	1.67269	2.7954	1.68275	4.96982
-3.02951	7.50668	1.76364	2.78458	1.69638	5.44974
-3.67358	7.96255	1.84714	2.81325	1.72471	5.92546
-4.30428	8.36394	1.93788	2.89224	1.7848	6.38684
-4.84841	8.71934	2.04794	3.03147	1.90084	6.83401

## Sheet: AD_KNEE
MEAN P1	STD P1	MEAN P2	STD P2	MEAN P3	STD P3
-10.1224	10.4708	-22.5945	6.62492	5.95532	8.62765
-12.1684	10.8196	-25.3613	6.91801	6.63921	9.41336
-14.3564	11.2248	-28.1328	7.19052	7.45075	10.2475
-16.6316	11.6431	-30.8655	7.42074	8.32775	11.1272
-18.9457	12.0438	-33.5124	7.61669	9.20857	12.034
-21.2568	12.403	-36.0221	7.78596	10.0613	12.9197
-23.5349	12.7006	-38.3495	7.92021	10.8651	13.7134
-25.7629	12.9212	-40.4526	7.99496	11.6241	14.3268
-27.9182	13.0664	-42.3021	7.98906	12.3786	14.6834
-29.8863	13.169	-43.9174	7.92984	13.1199	14.8198
-31.4966	13.2589	-45.3395	7.84962	13.813	14.8293
-32.5784	13.3304	-46.621	7.76459	14.4498	14.8198
-33.0272	13.3809	-47.7917	7.68836	15.0456	14.8478
-32.8364	13.4128	-48.818	7.64341	15.6351	14.8754
-32.0277	13.4144	-49.6698	7.65718	16.2496	14.8434
-30.6288	13.3808	-50.336	7.75589	16.9018	14.6746
-28.6753	13.2963	-50.7902	7.9268	17.6015	14.3636
-26.2139	13.1236	-50.9996	8.12446	18.332	13.958
-23.3114	12.8087	-50.9517	8.28949	19.0444	13.5078
-20.0451	12.3191	-50.6189	8.37763	19.6836	13.0527
-16.4937	11.6753	-49.9015	8.39025	20.2545	12.5559
-12.7232	10.9054	-48.6864	8.34342	20.8112	11.9304
-8.80551	10.0457	-46.8842	8.24714	21.3987	11.0822
-4.859	9.17915	-44.4389	8.09268	22.0351	9.97128
-1.00062	8.4271	-41.308	7.88106	22.6777	8.71408
2.68994	7.90253	-37.4477	7.61898	23.2869	7.49462
6.14944	7.64563	-32.8424	7.33378	23.8331	6.51855
9.31424	7.5696	-27.5541	7.07397	24.2954	5.96016
12.1613	7.55705	-21.6738	6.85472	24.6626	5.85666
14.7075	7.5113	-15.2895	6.66091	24.9259	6.0996
17.0256	7.4269	-8.53712	6.48526	25.0622	6.49788
19.2154	7.36545	-1.60248	6.33464	25.0363	6.91144
21.3579	7.40944	5.31543	6.2286	24.8209	7.27378
23.4923	7.62837	12.0369	6.2056	24.4009	7.55636
25.5998	8.04987	18.4246	6.30095	23.7628	7.75433
27.6358	8.68804	24.3656	6.50998	22.9279	7.85659
29.5548	9.51877	29.7676	6.81386	21.9402	7.84477
31.3487	10.4901	34.6157	7.18848	20.8688	7.69311
33.0178	11.5373	38.9345	7.59019	19.7916	7.39265
34.5355	12.5833	42.7406	7.96693	18.7883	6.96048
35.8511	13.5584	46.045	8.2757	17.8926	6.42487
36.8731	14.3979	48.8559	8.51716	17.0941	5.82419
37.5452	15.063	51.2291	8.72324	16.3535	5.19203
37.8473	15.5404	53.2446	8.93322	15.6219	4.5658
37.7924	15.8552	54.9222	9.16069	14.8827	3.9864
37.4173	16.0436	56.2302	9.39404	14.1417	3.49268
36.764	16.1386	57.0943	9.61826	13.4055	3.12147
35.8784	16.1545	57.4472	9.81422	12.6759	2.89769
34.8004	16.0887	57.2444	9.96508	11.9291	2.81862
33.5448	15.9274	56.4722	10.044	11.1447	2.84946
32.1031	15.6525	55.1672	10.0167	10.314	2.93403
30.4858	15.2664	53.4039	9.86066	9.45228	3.02526
28.7265	14.7849	51.2858	9.56024	8.5939	3.0969
26.8822	14.2224	48.9042	9.15669	7.7791	3.12424
25.0222	13.5976	46.3357	8.72726	7.04502	3.09022
23.2158	12.9391	43.6562	8.32701	6.39453	2.97774
21.526	12.2826	40.9412	7.97768	5.81159	2.78206
19.9896	11.66	38.2505	7.62661	5.25873	2.53527
18.6057	11.0899	35.6478	7.23231	4.70809	2.27678
17.3227	10.5683	33.2025	6.78417	4.16215	2.04146
16.0966	10.0833	30.9847	6.30595	3.64519	1.85188
14.9094	9.61367	29.0618	5.8645	3.19999	1.71606
13.7736	9.12057	27.4707	5.47767	2.85106	1.63361
12.7163	8.59159	26.2195	5.13219	2.59806	1.59904
11.7402	8.01932	25.2617	4.78819	2.40996	1.61105
10.8357	7.43123	24.5124	4.43334	2.25125	1.67464
9.99971	6.88416	23.8789	4.10584	2.10652	1.77973
9.23685	6.40814	23.2865	3.84632	1.97832	1.89683
8.56223	6.02801	22.7079	3.69969	1.88918	1.99902
7.97027	5.71625	22.1309	3.65804	1.85	2.07498
7.44144	5.44146	21.5368	3.69419	1.85829	2.1197
6.95119	5.18473	20.8997	3.76682	1.8989	2.13624
6.48508	4.9376	20.2047	3.82335	1.95116	2.13771
6.04521	4.71177	19.4521	3.83022	2.00172	2.13321
5.64227	4.50797	18.658	3.76821	2.03897	2.1283
5.29099	4.32697	17.8551	3.64996	2.05726	2.12744
4.99932	4.17373	17.0762	3.498	2.05313	2.13483
4.77111	4.056	16.3457	3.32804	2.02133	2.15028
4.60434	3.978	15.6707	3.15055	1.9648	2.1651
4.4875	3.92796	15.026	2.98241	1.89087	2.17598
4.39431	3.88386	14.3744	2.84519	1.80595	2.19061
4.29398	3.82857	13.6905	2.75678	1.71487	2.21945
4.16284	3.76231	12.9507	2.72192	1.61899	2.26832
4.0065	3.70639	12.1313	2.72263	1.51814	2.33444
3.85161	3.68411	11.219	2.73145	1.41994	2.41528
3.72536	3.70777	10.2119	2.72138	1.33872	2.51161
3.64221	3.78675	9.13231	2.68538	1.28291	2.62387
3.5899	3.93462	8.01392	2.64647	1.25866	2.75012
3.53872	4.16245	6.89136	2.62814	1.2733	2.89181
3.45303	4.4815	5.79485	2.64262	1.32772	3.05946
3.30038	4.89224	4.71684	2.68813	1.4111	3.27995
3.05516	5.38519	3.62764	2.76681	1.51796	3.58521
2.69175	5.95603	2.4965	2.89361	1.65779	4.00261
2.17579	6.59842	1.30018	3.08585	1.84545	4.5356
1.48458	7.28397	0.0300124	3.34503	2.07636	5.16208
0.613786	7.97713	-1.32635	3.66847	2.3465	5.85729
-0.426537	8.63927	-2.79154	4.0564	2.65578	6.59809
-1.60895	9.23337	-4.3959	4.5183	3.00793	7.36766
-2.88669	9.73209	-6.17158	5.07831	3.42041	8.15702
-4.2002	10.1313	-8.15545	5.77191	3.91993	8.96981

## Sheet: INT_KNEE
MEAN P1	STD P1	MEAN P2	STD P2	MEAN P3	STD P3
-9.19505	6.28124	-5.9039	4.38976	-14.0121	3.83798
-11.0852	6.29718	-7.78343	5.02228	-15.4579	3.74245
-13.0668	6.46329	-9.24958	5.57574	-16.8483	3.7413
-15.0816	6.71408	-10.3807	6.0078	-18.1585	3.83802
-17.0821	7.07879	-11.2495	6.37583	-19.3742	4.0455
-19.0314	7.55776	-11.9242	6.73631	-20.4942	4.3498
-20.9074	8.07813	-12.4749	7.11179	-21.5322	4.70713
-22.7015	8.5146	-12.9697	7.49052	-22.5134	5.05706
-24.4198	8.7455	-13.4733	7.84747	-23.4794	5.34236
-26.0786	8.74772	-14.0608	8.20473	-24.479	5.54003
-27.6762	8.57977	-14.8108	8.59534	-25.5442	5.64176
-29.2049	8.30219	-15.7988	9.01128	-26.7039	5.62868
-30.6548	7.98401	-17.0584	9.4336	-27.9608	5.49886
-32.014	7.7024	-18.5095	9.84641	-29.2452	5.29672
-33.2811	7.46442	-20.0646	10.2472	-30.4646	5.075
-34.4617	7.24135	-21.6609	10.6339	-31.5324	4.86824
-35.5772	7.08043	-23.2321	10.9772	-32.4107	4.68395
-36.6034	7.04807	-24.6604	11.2405	-33.1014	4.53482
-37.5072	7.14746	-25.8454	11.3834	-33.6114	4.43441
-38.2839	7.3264	-26.6933	11.4053	-33.9499	4.40201
-38.9087	7.54124	-27.1691	11.3599	-34.1157	4.44781
-39.3539	7.74131	-27.2809	11.3104	-34.1042	4.56478
-39.5583	7.90033	-27.0413	11.3214	-33.9139	4.74241
-39.4323	8.03427	-26.5213	11.4217	-33.5427	4.97986
-38.9282	8.17696	-25.807	11.5946	-32.9694	5.27732
-38.0194	8.32984	-24.9869	11.7806	-32.181	5.60861
-36.6929	8.46713	-24.1168	11.9052	-31.1648	5.9349
-34.9175	8.52814	-23.1813	11.9209	-29.9158	6.22644
-32.6914	8.4566	-22.1459	11.8108	-28.4591	6.47056
-30.0519	8.20756	-20.9685	11.5764	-26.8255	6.66269
-27.1449	7.83269	-19.6156	11.2346	-25.043	6.78996
-24.1774	7.43054	-18.1042	10.8205	-23.1164	6.84533
-21.3316	7.0972	-16.4965	10.3674	-21.0425	6.82835
-18.7247	6.91125	-14.8661	9.88258	-18.8165	6.74539
-16.379	6.91794	-13.2682	9.34473	-16.4541	6.62477
-14.2807	7.12372	-11.7137	8.73029	-14.0309	6.50779
-12.4045	7.44603	-10.1971	8.02509	-11.6311	6.43566
-10.7627	7.78925	-8.78636	7.24102	-9.34976	6.40947
-9.36174	8.09533	-7.55336	6.41532	-7.27982	6.40765
-8.16591	8.3287	-6.49028	5.59749	-5.48814	6.40539
-7.1141	8.47607	-5.55488	4.82849	-3.99811	6.38191
-6.0913	8.50352	-4.6824	4.16745	-2.79833	6.35545
-5.02196	8.39742	-3.85159	3.67047	-1.84494	6.35949
-3.86117	8.17763	-3.06994	3.38799	-1.08331	6.42773
-2.6075	7.91121	-2.3122	3.35852	-0.478753	6.57947
-1.29443	7.71323	-1.52691	3.57141	-0.00750827	6.80023
0.0299907	7.66875	-0.687012	3.96803	0.352295	7.048
1.3284	7.7731	0.231266	4.45577	0.627225	7.28796
2.60513	7.93979	1.24655	4.95185	0.863141	7.50371
3.89992	8.07355	2.36303	5.38956	1.10634	7.68607
5.28556	8.13296	3.55778	5.72839	1.39579	7.8426
6.7985	8.1164	4.75865	5.96478	1.75025	7.96887
8.43517	8.05058	5.84318	6.09618	2.16423	8.05345
10.151	7.94744	6.74941	6.13999	2.61656	8.08234
11.8781	7.80501	7.46607	6.11714	3.07727	8.03924
13.5528	7.63311	8.03234	6.06319	3.55273	7.92284
15.1199	7.45391	8.52288	6.04323	4.07717	7.73749
16.5558	7.29602	9.04355	6.07226	4.71134	7.50421
17.8639	7.18484	9.68424	6.15159	5.51099	7.25293
19.1006	7.13238	10.4985	6.28492	6.47752	6.99362
20.317	7.10436	11.5	6.46894	7.56132	6.72744
21.5268	7.03579	12.6431	6.72546	8.65322	6.45192
22.6839	6.9177	13.8837	6.99843	9.65737	6.1631
23.7239	6.7558	15.1646	7.20706	10.529	5.8832
24.6383	6.64484	16.4245	7.27533	11.3153	5.63029
25.4627	6.70623	17.6271	7.21308	12.1108	5.41395
26.2411	6.97049	18.7725	7.11662	12.9789	5.22649
26.989	7.38074	19.8598	7.0448	13.9199	5.03865
27.676	7.76391	20.8525	7.01685	14.8207	4.84725
28.3054	8.06928	21.6433	7.01749	15.5539	4.69123
28.9111	8.32254	22.1006	7.02772	16.0225	4.57994
29.5404	8.55359	22.1793	7.02712	16.2157	4.46311
30.2106	8.78356	21.9841	7.00346	16.2157	4.29329
30.8736	8.96304	21.6742	6.94677	16.1112	4.05443
31.4572	9.06402	21.4085	6.82768	15.9627	3.79278
31.8835	9.13082	21.1976	6.65463	15.7597	3.57298
32.1326	9.2714	20.9384	6.47369	15.4601	3.43786
32.2097	9.54899	20.513	6.29504	15.0216	3.40371
32.1355	9.90848	19.813	6.08446	14.4048	3.45349
31.903	10.2323	18.8769	5.83396	13.5985	3.55817
31.4257	10.4775	17.8044	5.60478	12.5903	3.67822
30.6335	10.6312	16.708	5.44505	11.3798	3.77495
29.537	10.7182	15.6843	5.36664	10.0102	3.85125
28.2533	10.7738	14.7415	5.32856	8.56049	3.91923
26.9354	10.7944	13.8613	5.26952	7.12429	3.97395
25.6856	10.7215	13.0288	5.12774	5.78591	3.99739
24.4996	10.5275	12.2478	4.88826	4.57188	3.97733
23.2699	10.2512	11.5227	4.59575	3.46042	3.92261
21.8802	9.90678	10.8582	4.27713	2.42619	3.84322
20.2695	9.52576	10.2493	3.96218	1.44707	3.75885
18.4907	9.15654	9.67824	3.72471	0.522662	3.71319
16.643	8.84116	9.14196	3.61006	-0.335052	3.73184
14.8153	8.61438	8.64701	3.60037	-1.11355	3.8079
13.0347	8.47162	8.19133	3.62393	-1.81498	3.91551
11.267	8.38267	7.73172	3.63965	-2.4638	4.03024
9.48114	8.31145	7.21642	3.64584	-3.08561	4.13873
7.65046	8.21097	6.59053	3.65513	-3.70554	4.22976
5.75269	8.03744	5.79874	3.69452	-4.34642	4.29064
3.76942	7.78886	4.79004	3.82654	-5.02505	4.31195
1.68058	7.5814	3.51686	4.17423	-5.75461	4.29427

## Sheet: DFL_ANKLE
MEAN P1	STD P1	MEAN P2	STD P2	MEAN P3	STD P3
-3.82219	4.64539	-4.28343	1.02217	-3.16258	1.13506
-3.7226	4.73024	-4.85525	1.04432	-3.84032	1.02039
-3.69552	4.73331	-5.36665	1.08421	-4.47881	0.943228
-3.73939	4.67181	-5.84076	1.13145	-5.08395	0.921768
-3.8431	4.57693	-6.29623	1.2004	-5.65583	0.970665
-3.98798	4.47965	-6.74817	1.3102	-6.19362	1.0791
-4.14709	4.40337	-7.20552	1.47493	-6.68777	1.21713
-4.2874	4.36334	-7.67102	1.70094	-7.12367	1.35943
-4.38473	4.36634	-8.14276	1.99107	-7.48719	1.50306
-4.46766	4.40237	-8.6251	2.34154	-7.76857	1.68924
-4.57329	4.4549	-9.13225	2.73489	-7.96162	1.94811
-4.71985	4.50793	-9.68023	3.14779	-8.06732	2.26417
-4.9057	4.56541	-10.2807	3.56506	-8.09384	2.61181
-5.12648	4.63653	-10.9204	3.99004	-8.05363	2.97615
-5.381	4.71801	-11.5863	4.42375	-7.95879	3.33591
-5.67486	4.79743	-12.2742	4.85987	-7.82201	3.66707
-6.01861	4.87986	-12.9818	5.28106	-7.65343	3.94969
-6.39462	4.98433	-13.6878	5.67556	-7.44149	4.17731
-6.77345	5.13007	-14.3622	6.036	-7.16652	4.34882
-7.1255	5.33384	-15.0007	6.36361	-6.81175	4.47663
-7.43611	5.58608	-15.6522	6.67194	-6.39411	4.57845
-7.69912	5.86245	-16.3583	6.97231	-5.94412	4.66854
-7.90947	6.13687	-17.139	7.27168	-5.48206	4.76133
-8.0557	6.4073	-17.9878	7.5731	-5.02197	4.86333
-8.11791	6.69951	-18.8761	7.87287	-4.57755	4.99982
-8.08686	7.03629	-19.7661	8.15247	-4.1544	5.20026
-7.93806	7.41808	-20.6265	8.39284	-3.76474	5.48435
-7.6285	7.81518	-21.4551	8.60272	-3.42906	5.84666
-7.14605	8.19708	-22.2584	8.79546	-3.14326	6.24819
-6.50108	8.54194	-23.0336	8.97434	-2.88663	6.6619
-5.72988	8.85044	-23.7267	9.12167	-2.62858	7.09291
-4.88054	9.14181	-24.2781	9.20972	-2.35424	7.56521
-3.99844	9.42835	-24.6523	9.22539	-2.07218	8.09666
-3.1236	9.71064	-24.8391	9.17347	-1.8133	8.6902
-2.27641	9.98441	-24.8662	9.06457	-1.60106	9.31187
-1.43897	10.2365	-24.7733	8.90606	-1.4173	9.91656
-0.586192	10.4609	-24.6022	8.69933	-1.2468	10.4742
0.307273	10.66	-24.3703	8.44939	-1.07518	10.9447
1.2608	10.8563	-24.066	8.17665	-0.887577	11.295
2.27557	11.0834	-23.6644	7.89845	-0.698726	11.51
3.3323	11.3361	-23.1486	7.60878	-0.524924	11.5722
4.38339	11.5758	-22.5176	7.27623	-0.376808	11.4762
5.38165	11.7429	-21.7692	6.88484	-0.267906	11.2234
6.27942	11.7826	-20.9007	6.42905	-0.209227	10.7965
7.05835	11.6873	-19.92	5.94945	-0.200384	10.1913
7.729	11.471	-18.8545	5.5068	-0.242758	9.42689
8.29277	11.1682	-17.7609	5.1357	-0.342477	8.56443
8.74792	10.8254	-16.6972	4.83847	-0.50385	7.67392
9.05743	10.4972	-15.7009	4.57676	-0.73381	6.80845
9.19542	10.215	-14.7912	4.31665	-1.02754	5.99673
9.16422	9.97597	-13.9619	4.05126	-1.36234	5.25285
8.9977	9.76355	-13.2	3.78923	-1.71312	4.58363
8.748	9.55633	-12.4846	3.54379	-2.05105	3.99033
8.46842	9.33893	-11.7924	3.33053	-2.35705	3.47126
8.20164	9.10111	-11.1065	3.16228	-2.61709	3.02353
7.95823	8.84419	-10.4358	3.03416	-2.82697	2.65319
7.73301	8.57074	-9.79038	2.92601	-2.99005	2.36845
7.50549	8.28891	-9.17915	2.80714	-3.1092	2.17214
7.26382	8.00113	-8.59964	2.66491	-3.18661	2.06229
7.00673	7.71004	-8.03919	2.51105	-3.22678	2.02438
6.73779	7.4189	-7.49245	2.36337	-3.23487	2.028
6.46621	7.12444	-6.96076	2.24157	-3.21623	2.03946
6.19432	6.82315	-6.43138	2.1514	-3.17497	2.03834
5.91596	6.50958	-5.89494	2.09598	-3.11762	2.02164
5.61536	6.19142	-5.3565	2.07156	-3.05129	1.99382
5.28026	5.88416	-4.82811	2.06571	-2.98339	1.96198
4.91206	5.60291	-4.32028	2.06024	-2.92119	1.93037
4.51655	5.35988	-3.84249	2.03945	-2.8695	1.89617
4.10554	5.15354	-3.4037	2.00074	-2.82766	1.85397
3.69873	4.97649	-3.01199	1.95561	-2.7914	1.79811
3.31	4.82394	-2.67503	1.91643	-2.756	1.72732
2.94358	4.69124	-2.39034	1.8883	-2.71743	1.64676
2.59338	4.57618	-2.1452	1.86856	-2.67359	1.56389
2.23852	4.47635	-1.93441	1.85108	-2.6237	1.48613
1.87006	4.38173	-1.74994	1.83168	-2.56228	1.42157
1.48137	4.28089	-1.58117	1.8056	-2.48551	1.37833
1.05379	4.17202	-1.42507	1.76742	-2.39247	1.35423
0.56231	4.05867	-1.28344	1.7115	-2.28147	1.33842
-0.0186528	3.94064	-1.15933	1.63285	-2.15058	1.31757
-0.69365	3.81388	-1.05778	1.53373	-2.00136	1.28571
-1.44237	3.66994	-0.979328	1.42482	-1.83473	1.24507
-2.24692	3.50396	-0.923766	1.31827	-1.6494	1.19525
-3.09821	3.31658	-0.89324	1.22346	-1.44694	1.13435
-3.98682	3.11862	-0.886634	1.14186	-1.22935	1.06459
-4.89172	2.92683	-0.896311	1.07057	-0.999667	0.989155
-5.78282	2.75781	-0.911821	1.00631	-0.763572	0.911045
-6.63341	2.63627	-0.929589	0.956368	-0.526212	0.830286
-7.40884	2.58406	-0.95626	0.933339	-0.292994	0.74865
-8.06794	2.61811	-1.00129	0.940595	-0.0706026	0.671758
-8.57337	2.74636	-1.07414	0.9714	0.133563	0.609607
-8.90025	2.94991	-1.16913	1.01293	0.31075	0.580865
-9.03267	3.1837	-1.27736	1.05463	0.448587	0.59621
-8.96032	3.40168	-1.39997	1.08411	0.529699	0.649054
-8.6916	3.5778	-1.54626	1.09235	0.541318	0.725546
-8.27622	3.72556	-1.72377	1.08412	0.482694	0.813161
-7.77284	3.85639	-1.93867	1.06544	0.350084	0.90465
-7.23725	3.97047	-2.19605	1.04061	0.135146	0.995752
-6.72034	4.06179	-2.50025	1.01222	-0.174902	1.08352
-6.2663	4.12514	-2.85661	0.982824	-0.599497	1.16658
-5.90876	4.16329	-3.27034	0.960231	-1.16264	1.24457

## Sheet: INV_ANKLE
MEAN P1	STD P1	MEAN P2	STD P2	MEAN P3	STD P3
-14.9387	8.30049	3.82377	3.44447	-6.88129	4.35905
-15.0214	8.23894	4.59279	3.67275	-6.62191	4.10151
-14.9337	8.07922	5.12055	3.91263	-6.65475	3.82789
-14.7076	7.81185	5.44222	4.17168	-6.95561	3.55912
-14.3945	7.48493	5.58292	4.47688	-7.48907	3.32704
-14.057	7.1646	5.5597	4.84651	-8.19812	3.14714
-13.7666	6.90574	5.37777	5.28176	-9.02937	3.01737
-13.598	6.73261	5.03053	5.76973	-9.93304	2.92825
-13.6005	6.63361	4.50536	6.28853	-10.8562	2.8825
-13.7201	6.58631	3.81326	6.8027	-11.7712	2.94688
-13.8889	6.57947	2.9865	7.27684	-12.6702	3.13657
-14.0841	6.61576	2.05402	7.68236	-13.533	3.37905
-14.3184	6.71237	1.03264	8.01036	-14.3353	3.60084
-14.6072	6.86681	-0.0891039	8.27452	-15.0574	3.76811
-14.9603	7.04649	-1.31051	8.48454	-15.6831	3.85797
-15.3726	7.20616	-2.61121	8.6435	-16.1984	3.85901
-15.8343	7.34902	-3.97571	8.74274	-16.5993	3.78189
-16.3702	7.50433	-5.41466	8.77627	-16.9136	3.66729
-17.0062	7.69772	-6.93751	8.74447	-17.1722	3.55789
-17.7546	7.92554	-8.52518	8.66143	-17.3957	3.49103
-18.6038	8.13681	-10.1407	8.54905	-17.5773	3.47046
-19.544	8.28667	-11.7726	8.42162	-17.7049	3.48192
-20.5637	8.34819	-13.4232	8.28929	-17.7798	3.51378
-21.6439	8.33523	-15.1096	8.15688	-17.8102	3.55954
-22.7662	8.28333	-16.8528	8.02512	-17.8005	3.63139
-23.8996	8.22414	-18.6694	7.88293	-17.7625	3.74362
-25.0249	8.16741	-20.5562	7.71486	-17.7022	3.90301
-26.1321	8.09227	-22.4763	7.51904	-17.6202	4.10429
-27.197	7.98664	-24.3924	7.29488	-17.5325	4.33168
-28.1968	7.84785	-26.275	7.04122	-17.4608	4.57129
-29.1238	7.69527	-28.1051	6.75675	-17.4233	4.81604
-29.9853	7.5544	-29.8601	6.45206	-17.4184	5.06309
-30.7939	7.43676	-31.5111	6.14661	-17.4288	5.30607
-31.5572	7.348	-33.0288	5.8583	-17.4294	5.5357
-32.2741	7.29641	-34.3823	5.5966	-17.4012	5.74133
-32.9515	7.29167	-35.5412	5.36211	-17.3518	5.91487
-33.5922	7.3422	-36.481	5.15374	-17.2915	6.06024
-34.2117	7.44038	-37.2127	4.96501	-17.2359	6.17735
-34.8267	7.56569	-37.7672	4.79216	-17.2057	6.2603
-35.4358	7.69663	-38.1665	4.63987	-17.214	6.30088
-36.0218	7.81632	-38.4264	4.51436	-17.2635	6.28989
-36.5397	7.92388	-38.5588	4.4292	-17.3502	6.23106
-36.9556	8.01738	-38.5832	4.39569	-17.4589	6.13937
-37.2455	8.09389	-38.5222	4.41908	-17.568	6.03008
-37.4062	8.1619	-38.3701	4.5052	-17.6637	5.91759
-37.4539	8.2317	-38.0928	4.65255	-17.7338	5.8089
-37.4019	8.3083	-37.6473	4.84924	-17.7636	5.70762
-37.2622	8.38419	-36.9912	5.0738	-17.7372	5.61484
-37.0314	8.44544	-36.0922	5.30695	-17.6287	5.52767
-36.7037	8.48418	-34.9369	5.52669	-17.4146	5.43936
-36.2775	8.49808	-33.5435	5.70914	-17.0842	5.35151
-35.7681	8.48495	-31.9571	5.83232	-16.6437	5.26194
-35.2051	8.44127	-30.2515	5.88083	-16.121	5.16548
-34.628	8.36809	-28.4908	5.86321	-15.5525	5.05378
-34.0767	8.27324	-26.7271	5.80729	-14.9802	4.9162
-33.5734	8.17861	-24.9933	5.73991	-14.4229	4.75783
-33.1279	8.10586	-23.3131	5.67518	-13.8813	4.5922
-32.7352	8.06557	-21.6979	5.6	-13.3407	4.4375
-32.382	8.05536	-20.1627	5.49974	-12.7886	4.31466
-32.0417	8.05743	-18.73	5.37117	-12.2285	4.23049
-31.6926	8.057	-17.4171	5.22378	-11.6789	4.17162
-31.3247	8.04185	-16.2361	5.08446	-11.1743	4.10733
-30.9431	8.00556	-15.1974	4.95512	-10.742	4.0105
-30.5508	7.944	-14.3045	4.82774	-10.3844	3.87791
-30.1291	7.85794	-13.543	4.68341	-10.0712	3.7188
-29.6525	7.75848	-12.8845	4.51471	-9.75608	3.55229
-29.108	7.65943	-12.2958	4.34369	-9.40458	3.40115
-28.4936	7.5761	-11.7477	4.19823	-9.0053	3.27607
-27.8209	7.52349	-11.2209	4.10765	-8.58575	3.17576
-27.1088	7.50924	-10.7137	4.06876	-8.18031	3.08739
-26.3625	7.54624	-10.2299	4.05801	-7.81333	2.99177
-25.5714	7.63811	-9.76968	4.04385	-7.48987	2.87269
-24.7216	7.76834	-9.32158	4.0053	-7.19598	2.72683
-23.7921	7.91599	-8.85906	3.94828	-6.91348	2.56138
-22.7877	8.03982	-8.35923	3.88647	-6.64074	2.39991
-21.7225	8.10598	-7.83892	3.8296	-6.39687	2.2656
-20.5773	8.12291	-7.32754	3.76141	-6.20721	2.15925
-19.3126	8.12387	-6.84601	3.64853	-6.09844	2.06411
-17.8903	8.13205	-6.41037	3.45836	-6.09609	1.95499
-16.3146	8.12649	-6.00442	3.19214	-6.2049	1.83924
-14.6436	8.05764	-5.60442	2.89335	-6.43445	1.73714
-12.9325	7.89171	-5.18888	2.61672	-6.80123	1.64965
-11.2025	7.63396	-4.73859	2.40948	-7.29778	1.55516
-9.47281	7.32589	-4.26067	2.27333	-7.90051	1.44548
-7.79188	7.00615	-3.78397	2.18583	-8.58092	1.33134
-6.23662	6.70576	-3.34577	2.12346	-9.30863	1.24781
-4.87844	6.47791	-2.95853	2.09784	-10.0712	1.24825
-3.80406	6.37664	-2.60859	2.13875	-10.8684	1.37703
-3.10928	6.45025	-2.27479	2.24925	-11.6949	1.63197
-2.85763	6.71928	-1.93505	2.4177	-12.5385	1.97318
-3.04317	7.13327	-1.59589	2.63186	-13.3622	2.36404
-3.62958	7.59661	-1.26743	2.87304	-14.108	2.76748
-4.5754	8.01998	-0.939573	3.10838	-14.7026	3.1517
-5.82169	8.35377	-0.588293	3.3049	-15.0956	3.49707
-7.25933	8.60353	-0.201771	3.46098	-15.285	3.78763
-8.76684	8.77328	0.226586	3.5852	-15.2659	4.00608
-10.2285	8.85699	0.699649	3.6885	-15.0256	4.13227
-11.5392	8.84635	1.2168	3.78305	-14.5467	4.14561
-12.6088	8.74226	1.77682	3.88547	-13.8037	4.03039
-13.3701	8.57226	2.37445	4.02249	-12.7724	3.78454

## Sheet: INT_ANKLE
MEAN P1	STD P1	MEAN P2	STD P2	MEAN P3	STD P3
1.66238	6.40026	-2.41152	2.27032	-1.48724	3.22947
1.41695	6.51147	-3.3709	2.54572	-2.20404	3.36707
1.14505	6.49923	-4.05987	2.86784	-2.82711	3.62393
0.863749	6.39904	-4.53232	3.17238	-3.36955	3.95951
0.593784	6.2702	-4.83875	3.46559	-3.85068	4.34704
0.356498	6.16637	-5.02731	3.75914	-4.30187	4.74175
0.173289	6.11701	-5.14181	4.05194	-4.75303	5.08131
0.0645325	6.12369	-5.22064	4.32922	-5.23391	5.29785
0.03756	6.16496	-5.29638	4.57437	-5.77895	5.33991
0.0435792	6.21449	-5.40196	4.79431	-6.40765	5.2432
0.0230447	6.27447	-5.57789	4.98909	-7.12509	5.09657
-0.0713567	6.34845	-5.86737	5.13554	-7.94366	4.9808
-0.261071	6.45443	-6.29489	5.21291	-8.86324	4.95046
-0.543719	6.58976	-6.8084	5.23548	-9.8366	5.00092
-0.922687	6.72277	-7.34906	5.23197	-10.8039	5.09006
-1.41123	6.82922	-7.8756	5.2281	-11.7134	5.15927
-2.02492	6.89945	-8.35574	5.22424	-12.5505	5.1809
-2.74025	6.92275	-8.72767	5.21666	-13.316	5.17395
-3.52342	6.86532	-8.92804	5.19804	-14.0075	5.15834
-4.35594	6.69085	-8.90912	5.17277	-14.624	5.15549
-5.22798	6.40244	-8.69172	5.15357	-15.1916	5.14429
-6.14627	6.01436	-8.32087	5.15139	-15.7548	5.05811
-7.10781	5.56732	-7.83433	5.19065	-16.3538	4.82865
-8.06676	5.1441	-7.27794	5.29217	-17.0211	4.43258
-8.97095	4.82858	-6.68867	5.46837	-17.7536	3.96728
-9.78282	4.67097	-6.10355	5.69793	-18.5476	3.57597
-10.4641	4.66412	-5.5422	5.94438	-19.3954	3.39227
-10.9635	4.75461	-4.99065	6.18355	-20.2858	3.46431
-11.2583	4.88142	-4.43354	6.39696	-21.213	3.71714
-11.3499	4.96678	-3.84705	6.57422	-22.1688	4.04552
-11.3026	4.98727	-3.16736	6.71008	-23.127	4.35462
-11.2162	4.97232	-2.35122	6.7927	-24.0285	4.61043
-11.1809	4.99398	-1.40036	6.80299	-24.7993	4.83006
-11.2527	5.13094	-0.33797	6.71861	-25.3735	5.04678
-11.4185	5.40567	0.804047	6.51316	-25.6944	5.30655
-11.6182	5.80968	2.01747	6.1855	-25.7344	5.60725
-11.7745	6.32446	3.30609	5.74918	-25.4947	5.91242
-11.8516	6.96825	4.60746	5.25931	-25.0081	6.13876
-11.8269	7.78762	5.84987	4.816	-24.3321	6.20836
-11.6564	8.77811	7.03297	4.52883	-23.5536	6.09526
-11.2865	9.84439	8.1793	4.47243	-22.7301	5.81557
-10.6375	10.8379	9.30592	4.60303	-21.8866	5.45492
-9.67648	11.6217	10.3918	4.8402	-21.02	5.11421
-8.41677	12.0877	11.3876	5.11791	-20.1113	4.8765
-6.88635	12.1918	12.2882	5.38565	-19.1651	4.73954
-5.11801	11.9374	13.1212	5.60523	-18.2072	4.63956
-3.15558	11.3973	13.8582	5.75299	-17.2665	4.53655
-1.05099	10.6781	14.4609	5.81338	-16.3659	4.42447
1.10446	9.91874	14.909	5.79244	-15.4976	4.35415
3.23279	9.225	15.1904	5.6937	-14.6402	4.36794
5.29679	8.63531	15.3057	5.53085	-13.7666	4.46684
7.27524	8.14931	15.2176	5.35496	-12.8796	4.61922
9.15504	7.74859	14.8609	5.19348	-12.0106	4.77669
10.9134	7.4074	14.2483	5.03577	-11.2151	4.90282
12.5214	7.09837	13.4384	4.84769	-10.5487	4.97917
13.9451	6.81119	12.5076	4.64686	-10.0123	4.97845
15.1571	6.55446	11.543	4.49189	-9.57287	4.88044
16.1374	6.36674	10.6234	4.41983	-9.1507	4.71905
16.8974	6.25482	9.81336	4.43877	-8.67253	4.55076
17.4881	6.20329	9.1627	4.51657	-8.11417	4.43764
17.9553	6.17783	8.68323	4.61811	-7.49392	4.41233
18.3362	6.14421	8.34712	4.71962	-6.87763	4.45549
18.6339	6.0929	8.15266	4.80445	-6.31316	4.5323
18.8428	6.02562	8.09094	4.86309	-5.81321	4.61582
18.9708	5.95599	8.13204	4.86759	-5.3259	4.70682
19.035	5.90457	8.24668	4.81047	-4.77427	4.82489
19.0554	5.89275	8.42185	4.70786	-4.11025	4.9559
19.0424	5.9088	8.64641	4.55807	-3.32535	5.04133
19.0011	5.90792	8.89695	4.36803	-2.48713	5.03372
18.9653	5.8599	9.1126	4.16714	-1.66972	4.93553
18.9764	5.76014	9.21933	3.99222	-0.931933	4.76857
19.066	5.61873	9.19269	3.85802	-0.288838	4.55575
19.23	5.46637	9.08225	3.75158	0.293404	4.3155
19.41	5.32702	8.94204	3.64847	0.852678	4.04835
19.556	5.20718	8.83201	3.52481	1.42235	3.76708
19.6252	5.10836	8.76767	3.37845	1.99446	3.49959
19.6035	5.05028	8.71949	3.23477	2.5363	3.28099
19.4873	5.04899	8.64667	3.11841	3.01462	3.14016
19.2646	5.10255	8.50022	3.03881	3.39272	3.06448
18.9318	5.20632	8.26459	2.98509	3.65071	3.02438
18.483	5.35206	7.96508	2.94605	3.77335	2.99076
17.9152	5.50904	7.63672	2.90683	3.7571	2.94131
17.2398	5.63969	7.30772	2.85257	3.62507	2.89845
16.4823	5.72038	6.97492	2.78032	3.43042	2.88917
15.6867	5.73388	6.63099	2.69151	3.23544	2.9231
14.8969	5.6442	6.2769	2.58429	3.09378	2.98543
14.11	5.44635	5.91889	2.46705	3.02257	3.03682
13.2853	5.18971	5.55438	2.36477	3.00132	3.05033
12.3849	4.92396	5.17539	2.30479	3.00318	3.01065
11.3964	4.70434	4.76913	2.31004	3.00388	2.93162
10.3703	4.57315	4.34867	2.37255	2.99937	2.86534
9.38328	4.53481	3.94566	2.46092	2.98953	2.84994
8.50904	4.56382	3.5859	2.52834	2.96347	2.89406
7.78399	4.61766	3.27416	2.54816	2.90622	2.98157
7.17762	4.69644	2.97916	2.53523	2.81022	3.08912
6.64436	4.81459	2.66466	2.50947	2.66443	3.19835
6.1363	4.98348	2.29688	2.48643	2.4536	3.28994
5.60567	5.2158	1.84553	2.47947	2.1596	3.34417
5.00656	5.53706	1.28316	2.51056	1.75817	3.34537
4.29912	6.00086	0.587348	2.62555	1.22238	3.29202
