# Supplementary material for: Methodology for three-dimensional analysis of asymmetries in joint moments in cycling
Source: Front Bioeng Biotechnol. 2026 Jan 7;13:1692531. doi: 10.3389/fbioe.2025.1692531 (PMC12818791; doi:10.3389/fbioe.2025.1692531)
Supplement: Supplementary file 10 [file Table7.xlsx]

## Sheet: FL_HIP
MEAN P1	STD P1	MEAN P2	STD P2	MEAN P3	STD P3
-5.94929	11.7841	-8.38501	9.35568	-6.51613	5.47012
-6.49433	11.4703	-8.82632	9.68216	-7.02519	5.6381
-7.27036	11.4811	-9.09901	10.0427	-7.38311	5.62096
-8.29226	11.4204	-9.24723	10.4363	-7.67071	5.47243
-9.53155	11.3117	-9.31127	10.9428	-7.95313	5.26662
-10.9232	11.3659	-9.33111	11.6301	-8.27994	5.07144
-12.388	11.7541	-9.33938	12.4801	-8.65782	4.94191
-13.8523	12.4904	-9.38234	13.3723	-9.07014	4.9097
-15.2437	13.4643	-9.51365	14.1353	-9.48508	4.98874
-16.5217	14.5274	-9.80259	14.6396	-9.90267	5.19373
-17.6899	15.5615	-10.3329	14.8951	-10.3719	5.50338
-18.7533	16.514	-11.0693	15.1502	-10.9396	5.85815
-19.7128	17.3678	-11.8909	15.6248	-11.6402	6.21465
-20.5781	18.1267	-12.7425	16.3419	-12.4981	6.56723
-21.3605	18.7997	-13.6111	17.2029	-13.4593	6.92038
-22.0488	19.3825	-14.4448	18.0559	-14.3726	7.28629
-22.6192	19.8791	-15.2232	18.8206	-15.0915	7.69528
-23.1011	20.315	-15.9945	19.4518	-15.5898	8.17783
-23.537	20.7178	-16.8141	19.9013	-15.9132	8.73759
-23.9356	21.1075	-17.6914	20.1894	-16.1441	9.33229
-24.3063	21.4831	-18.6074	20.3736	-16.3781	9.86078
-24.6944	21.83	-19.5574	20.5055	-16.6737	10.2415
-25.1441	22.1314	-20.5276	20.6236	-17.0654	10.4156
-25.691	22.3783	-21.4704	20.7606	-17.5667	10.3915
-26.3408	22.588	-22.3291	20.9427	-18.1922	10.2731
-27.0627	22.7804	-23.0699	21.1757	-18.9741	10.1486
-27.8321	22.9641	-23.6706	21.4433	-19.9448	10.0737
-28.6139	23.1407	-24.1499	21.7298	-21.0654	10.0796
-29.3436	23.3026	-24.5123	22.0756	-22.2442	10.1541
-29.9615	23.4326	-24.7403	22.5416	-23.4148	10.2543
-30.4242	23.5103	-24.8875	23.1936	-24.5076	10.3629
-30.7307	23.5234	-24.9985	24.0386	-25.4337	10.528
-30.9227	23.4507	-25.0378	24.9955	-26.1702	10.7468
-31.04	23.2875	-24.9653	25.9649	-26.6627	11.0195
-31.1232	23.0469	-24.7404	26.8621	-26.846	11.3591
-31.1884	22.7443	-24.3316	27.6171	-26.7875	11.7489
-31.2282	22.4088	-23.8364	28.1811	-26.5649	12.1765
-31.2386	22.0633	-23.3696	28.5391	-26.2491	12.6415
-31.2322	21.7229	-23.0203	28.6938	-25.976	13.1059
-31.2267	21.4093	-22.8858	28.6665	-25.8498	13.5253
-31.2062	21.1319	-22.9792	28.4941	-25.9216	13.8719
-31.147	20.904	-23.2604	28.2196	-26.2902	14.0822
-30.9968	20.7506	-23.6742	27.8929	-26.939	14.1006
-30.7089	20.7261	-24.1493	27.573	-27.7662	13.9128
-30.2774	20.865	-24.5823	27.3087	-28.6877	13.5562
-29.7461	21.1124	-24.8786	27.0799	-29.5869	13.0885
-29.1945	21.3579	-24.9559	26.8407	-30.368	12.5778
-28.698	21.4779	-24.7519	26.5277	-30.9725	12.092
-28.3148	21.4768	-24.2561	26.0879	-31.3439	11.6676
-27.9678	21.5954	-23.4492	25.5267	-31.4259	11.3267
-27.5419	22.02	-22.3277	24.8958	-31.1751	11.0931
-26.9612	22.7544	-20.8829	24.249	-30.5846	10.9975
-26.1945	23.676	-19.1025	23.6287	-29.6925	11.0699
-25.2426	24.6207	-16.9923	23.038	-28.5345	11.2876
-24.1221	25.4759	-14.5874	22.4558	-27.1322	11.5775
-22.8357	26.1654	-11.9595	21.8623	-25.5188	11.8475
-21.3936	26.6436	-9.20922	21.2528	-23.7476	12.0193
-19.7834	26.9353	-6.4525	20.6442	-21.8844	12.0696
-17.9774	27.1006	-3.78349	20.0915	-19.9958	12.0037
-15.9687	27.1782	-1.27514	19.6221	-18.1314	11.8285
-13.758	27.1944	1.01147	19.2316	-16.2998	11.5422
-11.4123	27.1158	3.04238	18.9043	-14.5027	11.136
-9.08115	26.879	4.78498	18.6084	-12.7386	10.6035
-6.91654	26.4289	6.21286	18.302	-11.0126	9.95453
-5.06706	25.7005	7.31808	17.9491	-9.35312	9.2368
-3.66372	24.6635	8.09197	17.5141	-7.7769	8.51013
-2.70531	23.4484	8.53658	16.9598	-6.2923	7.83489
-2.11258	22.2239	8.69028	16.2868	-4.89985	7.25673
-1.80641	21.0808	8.63286	15.5508	-3.57628	6.78684
-1.69564	20.0398	8.45147	14.7974	-2.29856	6.41689
-1.69654	19.0794	8.21384	14.0661	-1.05628	6.12884
-1.7647	18.1554	7.95514	13.379	0.137697	5.8988
-1.86016	17.2439	7.68798	12.738	1.24896	5.70324
-1.94245	16.3364	7.40432	12.1471	2.23913	5.52224
-1.97957	15.4326	7.10165	11.595	3.06734	5.33841
-1.94666	14.5321	6.78229	11.0677	3.70832	5.15618
-1.82047	13.634	6.44345	10.5557	4.1513	4.98266
-1.59031	12.7465	6.07637	10.0477	4.38846	4.81618
-1.27536	11.8838	5.65772	9.5452	4.42108	4.65355
-0.918245	11.0683	5.15766	9.05793	4.26151	4.48468
-0.564391	10.3194	4.5478	8.59052	3.91991	4.30595
-0.246953	9.63524	3.81672	8.14192	3.41059	4.11735
0.00720525	9.00421	2.98442	7.69988	2.78013	3.92785
0.161755	8.41691	2.06985	7.25214	2.09729	3.74954
0.17037	7.87369	1.06952	6.80637	1.39986	3.59708
0.0219754	7.37633	-0.0131333	6.37826	0.702532	3.49644
-0.225963	6.94325	-1.13364	5.97284	0.00179916	3.45433
-0.536682	6.59358	-2.24277	5.58256	-0.702773	3.46525
-0.936434	6.3285	-3.31331	5.19863	-1.41592	3.52262
-1.4375	6.14234	-4.33684	4.83948	-2.15218	3.6308
-2.00719	6.04563	-5.31433	4.54599	-2.92625	3.80034
-2.59982	6.06024	-6.2326	4.3469	-3.7408	4.04706
-3.14936	6.18498	-7.05896	4.23543	-4.57799	4.37452
-3.63668	6.40394	-7.77508	4.1965	-5.39968	4.76089
-4.08265	6.69963	-8.38192	4.22831	-6.1777	5.18318
-4.50406	7.05689	-8.87879	4.3318	-6.905	5.62179
-4.91691	7.4654	-9.26415	4.50899	-7.59844	6.06503
-5.33494	7.92311	-9.53524	4.76941	-8.29725	6.51352
-5.76668	8.43656	-9.685	5.13043	-9.06228	6.98242
-6.22417	9.03126	-9.70573	5.63141	-9.97776	7.50739

## Sheet: AD_HIP
MEAN P1	STD P1	MEAN P2	STD P2	MEAN P3	STD P3
13.9521	6.38475	11.2759	3.4516	10.8442	3.10188
16.0228	6.46225	13.112	3.40034	13.4901	3.4676
18.2187	6.48942	15.2108	3.51132	16.2778	3.72283
20.4938	6.3932	17.5191	3.789	19.1713	3.90295
22.8115	6.18546	19.9782	4.23358	22.1316	4.03855
25.1426	5.92066	22.526	4.80934	25.1177	4.14955
27.4616	5.6638	25.0969	5.44297	28.0906	4.24348
29.7429	5.4644	27.6199	6.03686	31.0099	4.3194
31.9625	5.344	30.0237	6.48667	33.8359	4.37521
34.1067	5.29883	32.2636	6.69824	36.546	4.41021
36.1647	5.29836	34.3344	6.61375	39.1308	4.42225
38.1118	5.30332	36.2751	6.31202	41.5839	4.41433
39.9179	5.28279	38.1435	5.95238	43.8892	4.39235
41.5583	5.22413	39.9704	5.65923	46.0063	4.36705
43.0164	5.13164	41.7584	5.49713	47.8786	4.33962
44.2967	5.01782	43.4907	5.45839	49.4278	4.29094
45.4098	4.89113	45.1296	5.473	50.591	4.19103
46.3601	4.75112	46.6481	5.4557	51.3665	4.01418
47.147	4.59651	48.022	5.31607	51.778	3.75132
47.7673	4.4385	49.2171	4.98664	51.8972	3.4418
48.2168	4.29286	50.2093	4.4855	51.742	3.14628
48.4918	4.19122	50.9559	3.9208	51.235	2.92116
48.581	4.16766	51.389	3.52901	50.2792	2.80445
48.48	4.24949	51.4438	3.64309	48.7991	2.81036
48.2143	4.45229	51.0806	4.41064	46.8009	2.94813
47.8381	4.75635	50.2986	5.64366	44.3597	3.2029
47.4109	5.11188	49.1308	7.04725	41.5838	3.5352
46.9928	5.48299	47.6352	8.38712	38.5987	3.89878
46.6213	5.8739	45.8914	9.49814	35.4957	4.25953
46.2855	6.28693	43.978	10.2565	32.345	4.58655
45.9633	6.70385	41.969	10.5869	29.208	4.84823
45.6193	7.10331	39.9185	10.4925	26.1001	5.03926
45.2293	7.49765	37.8131	10.0459	22.9955	5.1813
44.7962	7.91874	35.6105	9.36402	19.8583	5.2918
44.3428	8.38827	33.271	8.60668	16.6594	5.38022
43.9098	8.89527	30.7692	7.96642	13.4227	5.48141
43.498	9.41223	28.1468	7.62419	10.1933	5.60255
43.0734	9.90382	25.4733	7.65718	7.02579	5.72684
42.5928	10.3263	22.8335	7.96784	4.01522	5.84095
42.0263	10.6417	20.3461	8.34878	1.29007	5.95128
41.4001	10.8274	18.1302	8.64148	-1.00432	6.07438
40.7656	10.875	16.2977	8.78654	-2.71793	6.2324
40.1823	10.787	14.9184	8.82542	-3.82694	6.39028
39.6942	10.5873	14.0196	8.86546	-4.41085	6.50352
39.2833	10.3047	13.5659	9.00414	-4.58645	6.55819
38.922	9.96368	13.4875	9.24245	-4.47593	6.51999
38.5829	9.59595	13.7093	9.50052	-4.1928	6.3707
38.2515	9.22492	14.1282	9.67315	-3.8233	6.12513
37.9342	8.86791	14.6142	9.65797	-3.44823	5.82923
37.63	8.53854	15.0345	9.39738	-3.12891	5.53138
37.3194	8.2173	15.2528	8.87431	-2.90508	5.25207
36.9508	7.87838	15.1793	8.10905	-2.79441	4.99059
36.4452	7.50938	14.7711	7.16283	-2.79252	4.74167
35.7431	7.1231	14.0302	6.1394	-2.89449	4.50212
34.81	6.78068	12.9975	5.19562	-3.10321	4.28169
33.6595	6.52031	11.7179	4.46678	-3.42536	4.09044
32.3329	6.34343	10.2334	4.04473	-3.86642	3.94032
30.8685	6.25214	8.58612	3.93759	-4.41931	3.83739
29.2791	6.25221	6.82099	4.0463	-5.06922	3.77403
27.551	6.34178	4.98346	4.26738	-5.78941	3.73937
25.666	6.4953	3.12082	4.50734	-6.56616	3.71418
23.6159	6.6592	1.27146	4.69557	-7.3843	3.67644
21.4244	6.76775	-0.537168	4.79389	-8.23236	3.61376
19.1468	6.77165	-2.27315	4.80496	-9.11204	3.52818
16.8558	6.64812	-3.89498	4.7467	-10.0231	3.43289
14.6133	6.40782	-5.36199	4.6571	-10.9678	3.34421
12.4707	6.09853	-6.64066	4.56361	-11.9409	3.26965
10.4771	5.79283	-7.72083	4.4709	-12.9206	3.2036
8.68341	5.54593	-8.61773	4.37673	-13.8684	3.14599
7.1446	5.38968	-9.35043	4.26541	-14.7435	3.08583
5.89374	5.33934	-9.94364	4.13468	-15.5094	3.01455
4.92009	5.37627	-10.4248	4.00958	-16.1469	2.9366
4.18765	5.46016	-10.8097	3.92383	-16.6678	2.86554
3.63955	5.54176	-11.1144	3.90523	-17.0931	2.82323
3.21212	5.59056	-11.3493	3.95161	-17.4475	2.82869
2.86186	5.61084	-11.5116	4.03268	-17.7271	2.88598
2.55856	5.6088	-11.5967	4.10831	-17.904	2.96997
2.29716	5.57421	-11.5983	4.1422	-17.9487	3.04397
2.11224	5.48843	-11.4962	4.11911	-17.8295	3.08667
2.04276	5.35618	-11.2716	4.04064	-17.5496	3.10428
2.1064	5.20192	-10.9209	3.9211	-17.121	3.10859
2.30253	5.04495	-10.448	3.77689	-16.559	3.10818
2.61362	4.88965	-9.86149	3.62592	-15.89	3.09694
3.00644	4.72945	-9.16557	3.48471	-15.1313	3.05783
3.45121	4.55616	-8.35583	3.35699	-14.3029	2.98161
3.92361	4.3743	-7.43657	3.24237	-13.4167	2.86162
4.41096	4.20883	-6.43564	3.14997	-12.464	2.72287
4.91557	4.08546	-5.37938	3.08745	-11.4315	2.59748
5.4373	4.0123	-4.2862	3.04946	-10.3028	2.49641
5.97077	3.98877	-3.16517	3.03623	-9.07189	2.41052
6.49845	4.00896	-2.02593	3.04746	-7.75789	2.31183
7.02069	4.06807	-0.875023	3.0767	-6.38249	2.18
7.5823	4.15699	0.293325	3.11509	-4.9564	2.0151
8.23379	4.27553	1.49127	3.15261	-3.47032	1.85564
9.01052	4.42621	2.73661	3.18608	-1.90697	1.76348
9.93441	4.59813	4.0459	3.20961	-0.252517	1.78097
11.0143	4.77106	5.43274	3.21336	1.5019	1.90332
12.2484	4.92579	6.90912	3.18937	3.3614	2.08759
13.6264	5.05492	8.48659	3.1435	5.32725	2.2837
15.1326	5.17518	10.1752	3.11624	7.39751	2.45756

## Sheet: INT_HIP
MEAN P1	STD P1	MEAN P2	STD P2	MEAN P3	STD P3
10.6376	3.84928	11.9438	4.28907	7.89032	2.96047
11.7605	3.83976	13.0191	3.83459	9.92299	3.21188
13.0341	3.81564	14.3579	3.69423	12.1726	3.43164
14.4428	3.77748	15.9206	3.83799	14.6104	3.61703
15.9679	3.76145	17.6635	4.20944	17.2038	3.77041
17.5835	3.80414	19.5386	4.72368	19.9161	3.89513
19.2573	3.92628	21.4925	5.29309	22.7072	3.99391
20.9511	4.12808	23.468	5.84221	25.532	4.06815
22.6239	4.39417	25.4078	6.31284	28.3438	4.12238
24.2419	4.70363	27.2747	6.66701	31.1115	4.16634
25.7805	5.03712	29.0628	6.8915	33.8176	4.2069
27.2104	5.37756	30.7925	7.03315	36.4458	4.24902
28.5012	5.7105	32.4882	7.15076	38.9695	4.29189
29.6296	6.02383	34.1587	7.27007	41.3413	4.33004
30.581	6.30627	35.7941	7.3859	43.4963	4.3512
31.3563	6.54798	37.369	7.46396	45.3499	4.33285
31.9658	6.74532	38.8465	7.45321	46.8303	4.2472
32.4242	6.9009	40.2051	7.29592	47.9243	4.06656
32.7477	7.02539	41.4269	6.92727	48.65	3.77606
32.9513	7.13309	42.4878	6.30024	49.0756	3.41286
33.0511	7.2303	43.3791	5.44351	49.2317	3.07278
33.0626	7.31234	44.0858	4.47801	49.071	2.87768
32.9917	7.36426	44.5769	3.6959	48.5302	2.91996
32.8451	7.3751	44.8289	3.60505	47.5681	3.19463
32.6501	7.34939	44.8401	4.45365	46.2172	3.62595
32.4568	7.30499	44.6373	5.89232	44.5687	4.1453
32.3196	7.26143	44.2715	7.5141	42.7367	4.69684
32.29	7.22963	43.805	9.06679	40.8368	5.23865
32.3972	7.21284	43.2971	10.4032	38.9407	5.73533
32.6274	7.1998	42.7907	11.4263	37.1	6.14938
32.9544	7.17207	42.3123	12.0849	35.355	6.44687
33.3443	7.12747	41.8645	12.3951	33.7071	6.62532
33.7624	7.08407	41.4033	12.4156	32.1309	6.7169
34.1899	7.06543	40.8757	12.2214	30.6071	6.74895
34.6199	7.08191	40.2474	11.8927	29.1362	6.73767
35.0565	7.10704	39.5134	11.506	27.7455	6.69862
35.4867	7.11219	38.7092	11.1308	26.4632	6.62655
35.8831	7.08298	37.8836	10.811	25.3148	6.50813
36.2225	7.01151	37.0915	10.5357	24.3438	6.35075
36.5038	6.90555	36.3975	10.2487	23.5929	6.1799
36.7613	6.78082	35.8571	9.90427	23.0958	6.02196
37.0358	6.65134	35.5087	9.48445	22.8658	5.90735
37.3691	6.53175	35.3614	9.01558	22.8607	5.84149
37.7852	6.44729	35.4005	8.54846	23.0014	5.82358
38.2652	6.40676	35.5903	8.13129	23.2047	5.85763
38.7703	6.38558	35.893	7.79056	23.4069	5.92454
39.2546	6.33606	36.2716	7.53235	23.5575	6.00469
39.6761	6.21395	36.6803	7.34917	23.6259	6.08357
39.999	6.05233	37.0605	7.2337	23.5909	6.15304
40.2319	6.02337	37.371	7.19422	23.4388	6.21174
40.3872	6.26709	37.5754	7.24499	23.1628	6.25692
40.4615	6.77428	37.6552	7.38943	22.7646	6.27853
40.4416	7.41274	37.6071	7.61711	22.254	6.26416
40.3036	8.0485	37.4243	7.89979	21.6434	6.20697
40.0195	8.64831	37.0952	8.20659	20.948	6.10521
39.5727	9.21295	36.6033	8.50711	20.1748	5.96129
38.9459	9.75139	35.9255	8.78168	19.3203	5.7828
38.1352	10.2821	35.0383	9.02017	18.3819	5.57648
37.1455	10.8055	33.9333	9.22061	17.3617	5.34586
35.9773	11.3042	32.613	9.38015	16.2726	5.09309
34.6476	11.7686	31.0953	9.4924	15.1371	4.81439
33.1642	12.1731	29.4177	9.55142	13.9776	4.50708
31.515	12.4763	27.613	9.5589	12.8108	4.17298
29.7048	12.6336	25.7029	9.50933	11.6422	3.81933
27.74	12.5945	23.7078	9.3942	10.4668	3.46179
25.6212	12.3291	21.6391	9.2094	9.285	3.11796
23.4028	11.9001	19.5127	8.9496	8.10009	2.80538
21.1632	11.4069	17.3558	8.63276	6.91977	2.53766
18.9752	10.9146	15.2173	8.30632	5.75977	2.31819
16.9128	10.4521	13.1494	8.00351	4.63349	2.14508
15.0334	10.0208	11.1932	7.74223	3.54934	2.01019
13.3551	9.59654	9.37889	7.52229	2.51197	1.90319
11.8794	9.16351	7.72436	7.33236	1.52391	1.8259
10.6001	8.71912	6.23041	7.16918	0.587827	1.78429
9.50784	8.26813	4.89793	7.02908	-0.290873	1.78349
8.59696	7.82365	3.73242	6.90582	-1.1022	1.82297
7.86461	7.39656	2.73931	6.79057	-1.83334	1.88671
7.30608	6.9917	1.925	6.66898	-2.47246	1.95654
6.91288	6.60982	1.29741	6.5275	-3.01187	2.02051
6.66725	6.25472	0.860969	6.36053	-3.44711	2.07168
6.54683	5.93235	0.616715	6.16619	-3.77352	2.10482
6.534	5.64175	0.565009	5.9404	-3.98346	2.11514
6.61527	5.37432	0.699348	5.68034	-4.0687	2.09988
6.7749	5.12031	1.00504	5.39161	-4.02468	2.06377
6.99637	4.87523	1.46423	5.09083	-3.86076	2.02276
7.2665	4.63545	2.06118	4.79672	-3.58946	1.98779
7.5745	4.3991	2.77623	4.53254	-3.21121	1.96361
7.91019	4.163	3.58796	4.31803	-2.72001	1.9521
8.25814	3.92248	4.47068	4.16173	-2.11725	1.95858
8.60317	3.6786	5.39915	4.06872	-1.41064	1.98549
8.92697	3.43536	6.35214	4.03837	-0.611146	2.0257
9.22167	3.1984	7.30951	4.06676	0.26986	2.07193
9.50565	2.97156	8.25992	4.13862	1.22651	2.1297
9.8084	2.75819	9.20087	4.23149	2.25963	2.21648
10.1555	2.56534	10.1335	4.32504	3.36701	2.34335
10.5635	2.40064	11.06	4.40268	4.54316	2.50656
11.0413	2.27178	11.983	4.45235	5.78115	2.69033
11.592	2.18706	12.907	4.4671	7.07622	2.8742
12.2137	2.15863	13.84	4.4483	8.42661	3.03832
12.905	2.20778	14.7922	4.40981	9.836	3.16602

## Sheet: FL_KNEE
MEAN P1	STD P1	MEAN P2	STD P2	MEAN P3	STD P3
4.70794	17.5263	0.279023	12.314	1.11074	10.4389
4.88026	17.1424	0.757856	12.8901	1.30789	10.6651
5.14158	16.8051	1.08514	13.4573	1.17205	10.7831
5.4981	16.5081	1.27119	13.9933	0.792385	10.7863
5.95262	16.279	1.33984	14.5089	0.262117	10.6999
6.48923	16.1653	1.31602	15.0305	-0.329171	10.5659
7.07699	16.2289	1.21153	15.5736	-0.924806	10.4371
7.67624	16.527	1.03953	16.1333	-1.48816	10.3681
8.22681	17.0948	0.809389	16.6942	-2.00243	10.4132
8.68453	17.9105	0.565592	17.2503	-2.44662	10.5939
9.04222	18.8834	0.419223	17.796	-2.77741	10.8635
9.29432	19.915	0.434189	18.3645	-2.96028	11.1279
9.43589	20.9206	0.603953	19.0159	-2.96128	11.3015
9.4755	21.843	0.923756	19.7694	-2.738	11.3591
9.4302	22.6513	1.36906	20.5593	-2.32017	11.3061
9.29726	23.3132	1.82905	21.2266	-1.82629	11.168
9.07003	23.8103	2.23224	21.649	-1.39698	10.9836
8.78129	24.1375	2.59653	21.7477	-1.12757	10.7912
8.473	24.2959	2.96419	21.4719	-1.04745	10.603
8.16943	24.303	3.36553	20.8584	-1.12345	10.4005
7.89643	24.1664	3.80753	19.9894	-1.29767	10.1144
7.69195	23.8755	4.27207	18.9411	-1.52197	9.68156
7.59112	23.4234	4.73136	17.7849	-1.75515	9.07306
7.63099	22.8156	5.15269	16.5884	-1.95064	8.32041
7.81988	22.0946	5.50804	15.4186	-2.04496	7.52479
8.12393	21.3103	5.77721	14.334	-1.98251	6.77171
8.51434	20.4933	5.95109	13.3633	-1.72262	6.11945
8.96308	19.6652	6.0501	12.5121	-1.29249	5.60163
9.43024	18.8438	6.09262	11.7962	-0.774974	5.22267
9.87749	18.0411	6.0828	11.2424	-0.234506	4.95651
10.2732	17.2636	6.05749	10.8733	0.280065	4.77149
10.5998	16.5213	6.04574	10.6782	0.73075	4.66577
10.8706	15.8091	6.032	10.6185	1.11277	4.62327
11.1063	15.1276	5.99399	10.6493	1.40816	4.63077
11.3305	14.4852	5.90651	10.7309	1.5948	4.68406
11.5581	13.8871	5.74779	10.8318	1.70054	4.7699
11.7844	13.3388	5.55311	10.9123	1.75063	4.8775
11.9989	12.8374	5.36479	10.9463	1.76387	5.00146
12.192	12.3713	5.21524	10.9204	1.77929	5.12334
12.3539	11.9317	5.14152	10.8269	1.82847	5.22361
12.4741	11.5133	5.15143	10.6794	1.92963	5.29297
12.5466	11.1227	5.23535	10.5013	2.11551	5.31517
12.5566	10.7751	5.37916	10.3132	2.37702	5.27767
12.4913	10.4969	5.56283	10.1405	2.67762	5.18124
12.3459	10.3048	5.75412	10.0003	2.98947	5.03596
12.1278	10.1793	5.92002	9.8791	3.27991	4.85425
11.8557	10.0887	6.03344	9.75782	3.52502	4.64955
11.5513	9.99753	6.07391	9.6094	3.71676	4.43035
11.2439	9.89505	6.03527	9.41006	3.84986	4.19959
10.9289	9.8365	5.90681	9.15824	3.92008	3.95882
10.5884	9.88452	5.67883	8.86607	3.92462	3.71004
10.2005	10.0627	5.34022	8.55067	3.86557	3.46481
9.73996	10.3443	4.87859	8.22935	3.75126	3.24749
9.19406	10.6633	4.29141	7.91224	3.58699	3.08957
8.56879	10.9625	3.58892	7.60522	3.36965	3.01825
7.87547	11.2055	2.78555	7.30893	3.09718	3.04214
7.13416	11.3753	1.90064	7.0284	2.77359	3.14871
6.35034	11.488	0.957337	6.77595	2.41028	3.31428
5.51797	11.5749	-0.0262607	6.57632	2.02102	3.50936
4.62455	11.6641	-1.03525	6.45414	1.61639	3.70756
3.64749	11.7756	-2.05362	6.42276	1.19157	3.88715
2.5786	11.9059	-3.07262	6.48498	0.741342	4.02921
1.44124	12.0429	-4.08079	6.62931	0.261765	4.12097
0.26619	12.1764	-5.06234	6.83598	-0.246449	4.15472
-0.903146	12.297	-6.00427	7.09029	-0.767069	4.13037
-2.00895	12.396	-6.88736	7.37498	-1.28588	4.052
-3.02162	12.4847	-7.6905	7.66479	-1.78882	3.92857
-3.92703	12.5816	-8.40189	7.94225	-2.26368	3.77502
-4.70905	12.6932	-9.02181	8.19718	-2.71486	3.6155
-5.36729	12.8159	-9.55748	8.41544	-3.15068	3.47107
-5.91332	12.9336	-10.0183	8.59616	-3.57784	3.35506
-6.35267	13.0195	-10.4072	8.74468	-3.99768	3.27131
-6.69851	13.0555	-10.721	8.86244	-4.40167	3.21382
-6.97436	13.021	-10.9503	8.95856	-4.77646	3.17367
-7.21003	12.8995	-11.0982	9.03158	-5.1046	3.13699
-7.43194	12.6821	-11.1749	9.07096	-5.37027	3.09933
-7.666	12.3639	-11.1893	9.06564	-5.56129	3.06203
-7.93094	11.9547	-11.1468	9.00181	-5.66731	3.02432
-8.21948	11.4746	-11.0357	8.88351	-5.68545	2.99024
-8.49487	10.9534	-10.8348	8.72972	-5.62669	2.9618
-8.70475	10.4306	-10.5182	8.55988	-5.49447	2.94329
-8.80597	9.93326	-10.0712	8.39128	-5.29183	2.9399
-8.77682	9.48866	-9.51983	8.23103	-5.04492	2.95635
-8.59274	9.12857	-8.89509	8.07197	-4.79637	2.99977
-8.21247	8.86471	-8.21149	7.91078	-4.57879	3.08248
-7.62003	8.69581	-7.48383	7.75337	-4.40888	3.22888
-6.87356	8.63211	-6.74637	7.6164	-4.26184	3.44999
-6.03418	8.6862	-6.04047	7.50718	-4.09843	3.74566
-5.12838	8.84931	-5.40387	7.41745	-3.88807	4.11237
-4.16983	9.10509	-4.84438	7.34615	-3.60239	4.54344
-3.16777	9.43547	-4.33507	7.31616	-3.21198	5.03643
-2.14746	9.8413	-3.85689	7.35749	-2.6884	5.59312
-1.19857	10.3229	-3.41777	7.48109	-2.02922	6.21493
-0.364875	10.8649	-3.02554	7.67713	-1.27461	6.88647
0.367653	11.4346	-2.67501	7.93145	-0.466984	7.58841
1.00557	11.9949	-2.36337	8.23456	0.365499	8.29963
1.55589	12.5109	-2.08598	8.582	1.21435	9.00005
2.02444	12.9585	-1.83809	8.97703	2.09137	9.67545
2.41127	13.3291	-1.62079	9.43305	3.02854	10.3222
2.72396	13.6368	-1.43117	9.97501	4.08615	10.9532

## Sheet: AD_KNEE
MEAN P1	STD P1	MEAN P2	STD P2	MEAN P3	STD P3
-0.404273	1.59089	-3.49362	2.66007	-6.33709	2.28805
-0.631527	1.45263	-3.97902	2.6457	-6.89756	2.18456
-0.852718	1.48438	-4.42358	2.68117	-7.40227	2.10874
-1.05598	1.58507	-4.8276	2.74641	-7.8528	2.06023
-1.23324	1.70048	-5.19059	2.83261	-8.24488	2.03861
-1.38207	1.81319	-5.51132	2.93775	-8.57159	2.04244
-1.50699	1.92386	-5.79215	3.06578	-8.82647	2.07037
-1.6184	2.03759	-6.04057	3.22477	-9.00728	2.12086
-1.73105	2.15759	-6.27108	3.42507	-9.11651	2.19104
-1.85689	2.29152	-6.49957	3.67709	-9.15786	2.27927
-2.00083	2.45844	-6.73825	3.99144	-9.13675	2.3867
-2.16515	2.68423	-6.98849	4.3927	-9.0612	2.51473
-2.35057	2.99584	-7.23645	4.91979	-8.94684	2.66616
-2.55329	3.40816	-7.46738	5.59481	-8.82345	2.83474
-2.76574	3.92428	-7.66966	6.39904	-8.71958	3.01224
-2.9747	4.53943	-7.82398	7.27726	-8.6545	3.19418
-3.16287	5.24153	-7.92581	8.1866	-8.63007	3.38059
-3.3173	6.01481	-7.98046	9.10284	-8.61742	3.57891
-3.43206	6.84046	-7.99469	10.0131	-8.57711	3.79973
-3.50444	7.70305	-7.97813	10.9271	-8.46553	4.05226
-3.53704	8.59028	-7.9347	11.8649	-8.27807	4.32786
-3.54788	9.49865	-7.8723	12.8507	-8.0647	4.59963
-3.56848	10.4315	-7.80566	13.9069	-7.90033	4.82296
-3.63908	11.397	-7.74434	15.053	-7.86826	4.96183
-3.78575	12.408	-7.69041	16.2992	-8.01904	5.02185
-3.99433	13.4603	-7.63471	17.6363	-8.3681	5.0273
-4.23166	14.5325	-7.55746	19.032	-8.91244	5.01623
-4.44571	15.5837	-7.44738	20.4353	-9.61772	5.03661
-4.57804	16.5696	-7.29481	21.8106	-10.4469	5.10551
-4.59943	17.4591	-7.09776	23.1242	-11.3739	5.20071
-4.48919	18.2234	-6.89272	24.3424	-12.37	5.27679
-4.25624	18.8645	-6.7243	25.4372	-13.43	5.30604
-3.93316	19.3987	-6.63898	26.3478	-14.5904	5.29058
-3.53796	19.8379	-6.69548	27.0147	-15.8791	5.24705
-3.08173	20.1888	-6.94008	27.4166	-17.3076	5.19179
-2.55164	20.4324	-7.39906	27.5486	-18.8818	5.12516
-1.96024	20.5717	-8.09197	27.4621	-20.5869	5.04908
-1.35628	20.6339	-9.01145	27.2539	-22.3948	4.97508
-0.807078	20.6588	-10.1187	27.0014	-24.2692	4.91995
-0.365562	20.6955	-11.3512	26.7391	-26.1202	4.89836
0.00515064	20.769	-12.5891	26.4596	-27.7964	4.89712
0.380441	20.8755	-13.6793	26.1131	-29.1427	4.90085
0.866169	21.0014	-14.489	25.6645	-30.0452	4.91575
1.54552	21.14	-14.913	25.1157	-30.4433	4.98026
2.41405	21.2639	-14.8918	24.5019	-30.3413	5.15782
3.43761	21.3111	-14.3878	23.8545	-29.7593	5.45727
4.56379	21.1953	-13.3828	23.1972	-28.7529	5.84316
5.75667	20.832	-11.9124	22.5245	-27.3962	6.27059
6.994	20.2136	-10.0954	21.8079	-25.7741	6.69429
8.30509	19.4862	-8.06401	21.0441	-23.9665	7.0826
9.71107	18.8285	-5.97236	20.2692	-22.0437	7.41062
11.1728	18.352	-3.91324	19.5433	-20.0683	7.65511
12.6042	18.0747	-1.91712	18.9295	-18.0949	7.80283
13.9273	17.9314	0.0163856	18.4376	-16.1597	7.84496
15.0809	17.8636	1.89715	18.0434	-14.2821	7.77825
16.0765	17.813	3.72476	17.7066	-12.4832	7.60686
16.9392	17.7411	5.4831	17.3983	-10.7873	7.34314
17.7027	17.6656	7.14625	17.0996	-9.20717	7.01902
18.3932	17.6132	8.70028	16.8025	-7.74971	6.66696
19.0102	17.5936	10.1325	16.4873	-6.40228	6.31756
19.5678	17.6063	11.43	16.1342	-5.13991	5.98495
20.0669	17.6076	12.5924	15.7391	-3.9369	5.66092
20.462	17.5509	13.6131	15.3189	-2.77594	5.3323
20.7129	17.4063	14.4907	14.9092	-1.65961	4.98543
20.7655	17.1311	15.2379	14.5312	-0.611673	4.62743
20.5335	16.6969	15.8517	14.1897	0.346117	4.27629
20.0149	16.1676	16.3205	13.856	1.20007	3.95283
19.2693	15.6404	16.6378	13.5023	1.95047	3.6757
18.3603	15.171	16.8119	13.1396	2.62404	3.44194
17.3766	14.7541	16.8635	12.7658	3.24767	3.24705
16.3931	14.3408	16.8093	12.3813	3.83675	3.08329
15.4334	13.8693	16.653	11.9851	4.38834	2.94574
14.5134	13.3012	16.3949	11.5601	4.87747	2.83677
13.648	12.6224	16.0244	11.101	5.27666	2.7517
12.8511	11.84	15.5477	10.6006	5.56163	2.68099
12.1359	10.9792	14.984	10.0543	5.72818	2.62116
11.5174	10.065	14.3514	9.46469	5.78652	2.57078
11.0095	9.1176	13.667	8.83513	5.74801	2.52629
10.6064	8.15985	12.9391	8.18473	5.62661	2.48306
10.2688	7.2309	12.1666	7.54379	5.43273	2.43178
9.94318	6.37898	11.3431	6.93858	5.1665	2.3695
9.58908	5.63583	10.473	6.38596	4.82924	2.29905
9.18361	5.01698	9.58267	5.88723	4.43862	2.22728
8.70871	4.52274	8.69553	5.43212	4.02221	2.16122
8.14948	4.14141	7.82018	5.01676	3.59673	2.10947
7.51269	3.85486	6.96297	4.6434	3.16959	2.085
6.83795	3.64367	6.13683	4.31741	2.73384	2.09046
6.16106	3.48564	5.35809	4.03656	2.28072	2.12279
5.50114	3.35027	4.63993	3.78781	1.80636	2.17399
4.87144	3.21197	3.98106	3.56658	1.30825	2.2314
4.28111	3.05505	3.36824	3.38084	0.784664	2.28173
3.74094	2.87512	2.79157	3.23901	0.236389	2.31559
3.2784	2.66995	2.25258	3.13789	-0.323509	2.33002
2.90274	2.43921	1.75346	3.06532	-0.872077	2.32162
2.60406	2.18783	1.29003	3.00953	-1.39629	2.28857
2.36738	1.92573	0.856432	2.96252	-1.89424	2.231
2.17374	1.66951	0.444469	2.91994	-2.37258	2.15135
2.00277	1.44245	0.0456977	2.8819	-2.84262	2.05474
1.83457	1.27163	-0.346454	2.85299	-3.31785	1.94968
1.65036	1.17863	-0.738056	2.84195	-3.81269	1.84819

## Sheet: INT_KNEE
MEAN P1	STD P1	MEAN P2	STD P2	MEAN P3	STD P3
15.273	15.5974	-2.26195	8.32442	-21.7292	4.01825
11.7237	16.1001	-6.32798	8.08958	-26.251	3.85309
7.87751	16.3551	-10.7987	7.77863	-30.8611	3.63099
3.86449	16.3962	-15.4948	7.36265	-35.393	3.36155
-0.192551	16.2865	-20.2338	6.85885	-39.6895	3.11293
-4.18801	16.0935	-24.8378	6.30702	-43.6074	2.95817
-8.03153	15.8759	-29.1662	5.76523	-47.0451	2.94248
-11.6396	15.6783	-33.0944	5.30056	-49.9354	3.07102
-14.9495	15.5441	-36.5217	4.97726	-52.2439	3.33271
-17.9155	15.5144	-39.4135	4.8439	-53.9685	3.68985
-20.4918	15.5837	-41.7772	4.8985	-55.114	4.05261
-22.6295	15.7114	-43.6586	5.093	-55.6979	4.32752
-24.2969	15.8285	-45.1333	5.35886	-55.7392	4.48431
-25.49	15.898	-46.1781	5.62953	-55.2171	4.60092
-26.2265	15.9284	-46.7151	5.83528	-54.1202	4.72119
-26.5732	15.9325	-46.7053	5.91015	-52.4545	4.81053
-26.5965	15.9509	-46.1455	5.85066	-50.3195	4.81803
-26.2799	16.0143	-45.0405	5.7125	-47.8939	4.7379
-25.5883	16.1128	-43.417	5.55352	-45.3139	4.58874
-24.5094	16.2107	-41.3162	5.42711	-42.6786	4.41153
-23.0482	16.2562	-38.7817	5.37818	-39.9578	4.21212
-21.2096	16.25	-35.8234	5.44441	-37.0219	4.00696
-19.0037	16.2072	-32.4438	5.67141	-33.7641	3.81043
-16.4509	16.1409	-28.6756	6.09336	-30.1228	3.63254
-13.6174	16.0734	-24.5919	6.72755	-26.1061	3.51268
-10.6157	16.0025	-20.291	7.53608	-21.7691	3.4734
-7.53755	15.915	-15.8685	8.42412	-17.1803	3.53122
-4.46924	15.7819	-11.3864	9.29173	-12.4638	3.68414
-1.48296	15.5801	-6.9155	10.0535	-7.76287	3.88042
1.39988	15.3159	-2.53051	10.6444	-3.18203	4.0468
4.17794	14.9925	1.75076	11.0361	1.18782	4.12452
6.87941	14.6396	5.91562	11.2238	5.27966	4.12351
9.53046	14.2962	9.93614	11.2157	9.08398	4.08408
12.1311	13.992	13.8051	11.0484	12.5902	4.01488
14.6748	13.7431	17.5186	10.796	15.7897	3.91154
17.145	13.5225	21.0642	10.5415	18.7147	3.80112
19.5509	13.3019	24.4505	10.3674	21.3953	3.70111
21.9268	13.0568	27.6827	10.3222	23.8628	3.62629
24.3196	12.7823	30.7547	10.396	26.1692	3.60079
26.7639	12.5037	33.6641	10.5404	28.3396	3.62118
29.2325	12.2558	36.3822	10.6968	30.3744	3.66675
31.6759	12.0704	38.8621	10.8209	32.2807	3.72776
34.0279	11.9468	41.0686	10.9	34.0555	3.78072
36.2324	11.8606	42.9768	10.9415	35.6923	3.80988
38.2749	11.7858	44.5718	10.959	37.2002	3.82713
40.1484	11.7	45.852	10.9619	38.5858	3.85682
41.8511	11.5936	46.8175	10.9449	39.8608	3.93686
43.3709	11.452	47.4755	10.899	41.0291	4.09254
44.687	11.2524	47.8561	10.8172	42.0832	4.32339
45.7742	10.9846	48.0036	10.6943	43.0073	4.61914
46.6108	10.6473	47.9823	10.5364	43.7798	4.96615
47.2027	10.2475	47.8426	10.3539	44.3873	5.35987
47.5883	9.79038	47.6177	10.1663	44.827	5.80815
47.8059	9.28627	47.3155	9.99474	45.0965	6.29711
47.8957	8.76085	46.922	9.86206	45.1956	6.7926
47.8619	8.24152	46.4318	9.78647	45.1247	7.25791
47.6854	7.7589	45.8552	9.77563	44.8864	7.65967
47.3323	7.36489	45.2116	9.83179	44.4842	7.98686
46.7837	7.11446	44.5173	9.94223	43.9231	8.23851
46.0414	7.06378	43.78	10.0873	43.2148	8.41967
45.1181	7.22676	42.9965	10.2392	42.3899	8.54549
44.0424	7.54094	42.1585	10.3643	41.4814	8.608
42.8435	7.91364	41.273	10.4452	40.526	8.59604
41.5352	8.25847	40.3399	10.4878	39.5646	8.50444
40.1214	8.5433	39.3388	10.4893	38.6325	8.3496
38.6268	8.77734	38.249	10.4503	37.7661	8.17606
37.0794	8.99598	37.056	10.36	36.9901	8.03777
35.5021	9.23427	35.7581	10.1927	36.3025	7.97416
33.9184	9.47491	34.3813	9.94092	35.6524	7.95388
32.3337	9.67954	32.9573	9.59908	34.9714	7.9208
30.7566	9.8208	31.5259	9.18468	34.1951	7.8169
29.2139	9.90734	30.1445	8.75711	33.2947	7.5985
27.7271	9.98006	28.859	8.36869	32.314	7.28137
26.3261	10.0764	27.7087	8.06085	31.3214	6.90608
25.0445	10.2184	26.7165	7.85175	30.3939	6.51859
23.9081	10.3731	25.8795	7.72441	29.5667	6.17596
22.9401	10.467	25.1919	7.64587	28.8271	5.91176
22.141	10.4011	24.65	7.57624	28.1479	5.73055
21.4695	10.1125	24.243	7.48984	27.4812	5.62097
20.8864	9.63727	23.9697	7.38153	26.7991	5.54196
20.3913	9.05936	23.8524	7.25542	26.0871	5.45004
20.0053	8.45046	23.9075	7.11107	25.3388	5.30422
19.7687	7.85924	24.1019	6.93976	24.5448	5.08672
19.7584	7.32487	24.3747	6.75948	23.6772	4.81464
20.0608	6.88199	24.6734	6.60242	22.7293	4.51876
20.7127	6.55619	24.9594	6.49401	21.7044	4.25236
21.6323	6.37273	25.1983	6.45472	20.6163	4.05884
22.7249	6.32811	25.3599	6.49348	19.4803	3.93823
23.946	6.38058	25.416	6.60801	18.2875	3.83653
25.2614	6.48717	25.3554	6.80276	17.032	3.68602
26.6358	6.63503	25.2027	7.05686	15.7472	3.50215
28.0084	6.82058	24.965	7.32649	14.4667	3.33002
29.2487	7.04849	24.612	7.56709	13.203	3.20904
30.2842	7.34573	24.1171	7.76407	11.9231	3.15322
31.1023	7.71934	23.4521	7.93404	10.5654	3.15711
31.6754	8.13896	22.577	8.08499	9.06953	3.21784
31.9666	8.55717	21.4416	8.21374	7.38022	3.33724
31.9239	8.9403	19.9845	8.31683	5.44776	3.52981
31.4714	9.29902	18.1292	8.41165	3.226	3.83511
30.5135	9.72457	15.7876	8.57363	0.677868	4.3273

## Sheet: DFL_ANKLE
MEAN P1	STD P1	MEAN P2	STD P2	MEAN P3	STD P3
5.55971	8.57046	2.27114	8.2459	7.71539	4.55978
5.29123	8.71789	2.03385	8.35334	8.24151	4.52502
4.83261	8.84338	2.03033	8.57508	8.86985	4.31958
4.20141	8.69955	2.20236	8.86377	9.53884	3.98904
3.44643	8.42723	2.49872	9.30258	10.2017	3.59326
2.63522	8.26631	2.87122	9.94033	10.8282	3.19151
1.83533	8.36767	3.27674	10.7049	11.4212	2.83679
1.10293	8.72304	3.66445	11.4182	12.0011	2.56674
0.487958	9.21891	3.98499	11.879	12.5989	2.40314
0.0161059	9.72915	4.189	11.9638	13.2289	2.36171
-0.31836	10.1768	4.23371	11.7146	13.874	2.45032
-0.52669	10.5464	4.1783	11.4311	14.5148	2.68051
-0.621305	10.8483	4.13709	11.3911	15.1385	3.07272
-0.621702	11.1016	4.16566	11.66	15.7403	3.63725
-0.5486	11.3217	4.2823	12.1761	16.3574	4.35766
-0.408431	11.5117	4.52717	12.8272	17.0826	5.18984
-0.199427	11.6781	4.9094	13.5462	17.9738	6.08364
0.0513883	11.8328	5.38681	14.3009	18.9696	6.99007
0.308809	11.9888	5.90574	15.0571	19.957	7.86496
0.557039	12.1529	6.43757	15.8183	20.8181	8.67931
0.776477	12.3228	6.97207	16.6105	21.4407	9.41071
0.925624	12.4864	7.4781	17.4368	21.7522	10.0427
0.964896	12.6285	7.92369	18.2729	21.7094	10.5546
0.865461	12.7413	8.30248	19.0825	21.3062	10.9414
0.620853	12.8276	8.61167	19.8344	20.5448	11.2368
0.241008	12.8938	8.82814	20.4942	19.4142	11.475
-0.268669	12.947	8.93039	21.0158	17.9204	11.6708
-0.894247	12.9891	8.88633	21.375	16.1146	11.8267
-1.60197	13.0164	8.67698	21.609	14.066	11.9187
-2.35977	13.0196	8.29881	21.7627	11.8322	11.9118
-3.14073	12.9838	7.71669	21.884	9.47567	11.8018
-3.936	12.9008	6.91651	21.9906	7.08398	11.617
-4.76139	12.7684	5.94839	22.0577	4.72815	11.388
-5.6337	12.5983	4.87874	22.0675	2.49671	11.1641
-6.5696	12.4103	3.77824	22.0176	0.476044	10.9816
-7.57346	12.2242	2.71975	21.896	-1.32171	10.8377
-8.63099	12.0553	1.70622	21.687	-2.90083	10.7315
-9.72343	11.9094	0.723614	21.3961	-4.27031	10.66
-10.8361	11.7884	-0.236276	21.0354	-5.47156	10.5981
-11.9533	11.6956	-1.19689	20.6268	-6.53913	10.5229
-13.0508	11.6369	-2.14839	20.2138	-7.48866	10.4227
-14.105	11.6273	-3.05939	19.8336	-8.36485	10.2743
-15.073	11.6866	-3.88848	19.507	-9.14417	10.054
-15.9036	11.8539	-4.58327	19.26	-9.76316	9.75432
-16.5496	12.1478	-5.06383	19.1019	-10.1763	9.3801
-16.9822	12.5242	-5.25045	18.9916	-10.3313	8.9385
-17.1887	12.9053	-5.07328	18.88	-10.2018	8.45308
-17.1614	13.1922	-4.47872	18.7028	-9.78758	7.96481
-16.8956	13.357	-3.45265	18.4052	-9.09252	7.51725
-16.3093	13.5675	-1.99142	17.9794	-8.13239	7.15156
-15.3012	13.9835	-0.122021	17.4582	-6.94022	6.89267
-13.8009	14.6242	2.10565	16.8833	-5.57179	6.73788
-11.7842	15.3911	4.62194	16.2926	-4.1029	6.66713
-9.28382	16.1406	7.3386	15.7014	-2.59415	6.65506
-6.38404	16.7756	10.1512	15.1122	-1.08504	6.68185
-3.20181	17.2455	12.9427	14.5255	0.392123	6.72383
0.123092	17.5328	15.5986	13.9524	1.80324	6.75738
3.46757	17.6671	18.0173	13.4128	3.11567	6.76417
6.73976	17.7042	20.1341	12.9414	4.3035	6.72821
9.86856	17.6816	21.9192	12.5612	5.35154	6.64061
12.8126	17.6261	23.3672	12.2731	6.27156	6.49736
15.5215	17.531	24.5015	12.0647	7.07993	6.30131
17.918	17.3658	25.346	11.9164	7.79319	6.05838
19.9392	17.107	25.9152	11.7981	8.42535	5.77783
21.532	16.7245	26.2247	11.6812	8.97374	5.47841
22.6528	16.2006	26.28	11.5359	9.43964	5.17922
23.3338	15.6019	26.0873	11.3322	9.82532	4.90006
23.6477	15.0226	25.6723	11.0691	10.1337	4.65933
23.6624	14.5162	25.0901	10.7768	10.3804	4.4692
23.4492	14.0916	24.401	10.4778	10.5816	4.33052
23.0711	13.7222	23.6525	10.1854	10.7462	4.23647
22.5593	13.3613	22.8715	9.89604	10.8696	4.16877
21.9397	12.9786	22.0669	9.59955	10.9362	4.10608
21.2418	12.5549	21.2296	9.29923	10.9267	4.0331
20.4983	12.0836	20.3585	8.99376	10.8205	3.93905
19.744	11.5698	19.4611	8.68215	10.6035	3.83108
19.0166	11.0197	18.5441	8.36387	10.2703	3.71803
18.3434	10.4484	17.6119	8.0326	9.81834	3.6017
17.7255	9.87115	16.657	7.68936	9.24929	3.48308
17.1398	9.30517	15.6646	7.34333	8.57792	3.36513
16.5568	8.76416	14.62	7.00033	7.82131	3.25597
15.9596	8.24399	13.522	6.66091	7.00379	3.1586
15.3412	7.73572	12.3961	6.31698	6.17686	3.06717
14.6862	7.23796	11.2664	5.96032	5.40733	2.96931
13.9674	6.75807	10.1354	5.60165	4.73324	2.85776
13.1859	6.30126	9.01076	5.25896	4.17112	2.74524
12.3999	5.87853	7.93276	4.9402	3.72219	2.64073
11.6491	5.50457	6.9449	4.64093	3.39064	2.55075
10.9135	5.18531	6.06821	4.3577	3.17243	2.49133
10.1794	4.925	5.30173	4.10852	3.05129	2.49292
9.47013	4.74003	4.63395	3.92325	3.01386	2.57876
8.823	4.651	4.0652	3.81592	3.05525	2.76439
8.29212	4.65452	3.61263	3.77463	3.18385	3.04217
7.89097	4.73685	3.28243	3.78568	3.41785	3.37897
7.59642	4.88325	3.06204	3.84317	3.75949	3.74698
7.38296	5.07599	2.93698	3.94085	4.19009	4.12372
7.22099	5.29639	2.89122	4.07129	4.67109	4.4952
7.07839	5.52836	2.90904	4.2282	5.14976	4.8598
6.92341	5.76182	2.97931	4.41448	5.5641	5.22868
6.72029	6.00507	3.09146	4.65624	5.84266	5.63144

## Sheet: INV_ANKLE
MEAN P1	STD P1	MEAN P2	STD P2	MEAN P3	STD P3
23.7817	3.93581	18.3637	1.94207	9.73223	2.29612
23.5403	3.92966	18.1458	1.84106	9.80415	2.31199
23.3463	3.95403	17.9394	1.74537	9.96879	2.31589
23.1907	3.99196	17.7698	1.69209	10.2489	2.31875
23.0608	4.05698	17.6573	1.72041	10.6539	2.32563
22.9371	4.16106	17.617	1.83241	11.1818	2.32958
22.7972	4.30184	17.652	1.98664	11.8113	2.32089
22.6211	4.46286	17.7639	2.13014	12.5116	2.29245
22.39	4.62349	17.9524	2.2248	13.2482	2.24126
22.096	4.77209	18.2109	2.25431	13.9991	2.17691
21.7444	4.90996	18.5255	2.23363	14.7518	2.1141
21.345	5.04688	18.863	2.19888	15.4898	2.0641
20.9095	5.19265	19.1786	2.17582	16.189	2.03469
20.4497	5.35453	19.4519	2.17347	16.822	2.02179
19.9718	5.53489	19.6757	2.19036	17.3574	2.01251
19.4687	5.73064	19.8365	2.22438	17.7603	1.99739
18.9274	5.93623	19.9186	2.28009	18.0126	1.96917
18.3535	6.14798	19.921	2.36853	18.1418	1.93247
17.7574	6.36104	19.8453	2.50398	18.1896	1.90002
17.1382	6.56719	19.6844	2.70397	18.1903	1.88657
16.4981	6.76084	19.4292	2.98981	18.1779	1.89827
15.8575	6.93729	19.0906	3.36766	18.1766	1.92568
15.2367	7.08906	18.6836	3.82666	18.2007	1.94655
14.6452	7.2109	18.2114	4.34566	18.2526	1.93872
14.0764	7.30368	17.6783	4.90561	18.3223	1.90662
13.5175	7.36998	17.1012	5.47873	18.3997	1.87151
12.9583	7.41423	16.4935	6.0293	18.4677	1.85382
12.3823	7.438	15.8694	6.529	18.5073	1.86421
11.7712	7.43904	15.2419	6.96708	18.5225	1.89763
11.1281	7.41316	14.6275	7.33269	18.5344	1.94149
10.4644	7.35393	14.0542	7.61699	18.5634	1.98276
9.80358	7.26407	13.5449	7.81163	18.6215	2.01486
9.17019	7.14942	13.1085	7.90937	18.7222	2.0363
8.57477	7.01821	12.7534	7.90984	18.8706	2.0489
8.01884	6.88077	12.4886	7.82293	19.0663	2.05389
7.49431	6.7307	12.3161	7.65893	19.3087	2.05139
6.9963	6.56376	12.232	7.43931	19.5913	2.04669
6.52939	6.37929	12.2225	7.19606	19.9036	2.04959
6.10804	6.1753	12.2648	6.95446	20.2323	2.07315
5.74311	5.95524	12.3297	6.72513	20.5538	2.12852
5.42127	5.72977	12.3809	6.50674	20.8338	2.22606
5.12545	5.51125	12.3818	6.28526	21.041	2.38085
4.83454	5.30726	12.3034	6.05295	21.1499	2.59635
4.53442	5.12393	12.125	5.81037	21.1475	2.85942
4.23214	4.96029	11.8335	5.56587	21.0357	3.15163
3.94787	4.80441	11.4262	5.33134	20.8196	3.44961
3.69995	4.63818	10.904	5.11618	20.5133	3.73603
3.4983	4.44282	10.2784	4.92299	20.1299	4.00176
3.34039	4.21552	9.57752	4.74563	19.6812	4.24036
3.21214	3.99535	8.83388	4.57862	19.1773	4.4463
3.10212	3.83426	8.09104	4.42682	18.6303	4.61307
3.01657	3.7668	7.38594	4.30264	18.0556	4.73702
2.97979	3.79205	6.74774	4.22444	17.4721	4.82068
3.01415	3.8832	6.19286	4.20376	16.8916	4.86423
3.13749	4.01461	5.72365	4.24267	16.3235	4.86427
3.35244	4.16919	5.34676	4.33494	15.7765	4.81748
3.64493	4.34119	5.0706	4.47019	15.26	4.72594
3.99239	4.54261	4.90201	4.63487	14.7772	4.60234
4.37066	4.79013	4.84254	4.81544	14.3284	4.46275
4.77125	5.09534	4.8875	4.99149	13.9091	4.31891
5.19741	5.45489	5.02702	5.14113	13.516	4.17533
5.66755	5.82923	5.25129	5.24553	13.1467	4.02636
6.20477	6.15768	5.55644	5.29632	12.8007	3.86663
6.82274	6.39302	5.93561	5.2969	12.4827	3.69726
7.53014	6.50251	6.37762	5.24654	12.1978	3.52981
8.33955	6.47505	6.8715	5.14618	11.9496	3.38347
9.24616	6.34209	7.40648	4.99289	11.7381	3.27426
10.2256	6.15356	7.96819	4.78074	11.5565	3.20561
11.2497	5.94691	8.53766	4.5239	11.39	3.1595
12.2862	5.73976	9.09478	4.2385	11.2216	3.11504
13.3081	5.53527	9.62826	3.94663	11.0393	3.05588
14.3055	5.3277	10.14	3.67635	10.8454	2.97057
15.2736	5.11917	10.6358	3.44546	10.6609	2.85954
16.2118	4.92391	11.1255	3.26245	10.5102	2.72783
17.1225	4.75015	11.6171	3.11961	10.4195	2.5814
18.0046	4.58651	12.1135	3.00096	10.4004	2.43594
18.8511	4.41757	12.6162	2.89293	10.4499	2.30406
19.6502	4.23007	13.128	2.78702	10.5614	2.19095
20.3901	4.02102	13.6525	2.68297	10.7211	2.09708
21.0636	3.80011	14.1966	2.58282	10.9184	2.01216
21.6687	3.57391	14.7694	2.48993	11.1442	1.92717
22.2068	3.34568	15.3739	2.40589	11.3917	1.83557
22.6907	3.12218	16.0002	2.33141	11.6486	1.73805
23.1468	2.92151	16.6367	2.27588	11.8931	1.64331
23.6051	2.7664	17.2822	2.2472	12.1186	1.55529
24.073	2.67073	17.9352	2.2484	12.3275	1.47737
24.5189	2.64499	18.5729	2.2832	12.523	1.41608
24.9273	2.68903	19.1755	2.35613	12.7056	1.37649
25.3214	2.78808	19.7372	2.46584	12.8719	1.35802
25.7087	2.92548	20.2555	2.60224	13.0206	1.35956
26.0584	3.09285	20.724	2.74165	13.1565	1.38015
26.3412	3.26912	21.1282	2.85919	13.2792	1.41448
26.5424	3.42813	21.449	2.94171	13.3838	1.45456
26.6735	3.56069	21.6823	2.99244	13.4622	1.49812
26.754	3.6702	21.8331	3.0183	13.5069	1.54842
26.7947	3.75891	21.9039	3.02113	13.5163	1.60889
26.7989	3.82391	21.8942	2.99779	13.4956	1.68208
26.7641	3.85605	21.8016	2.9421	13.4573	1.76916
26.6829	3.84227	21.6224	2.84856	13.4194	1.87181
26.5473	3.77137	21.3527	2.71845	13.4067	1.99411

## Sheet: INT_ANKLE
MEAN P1	STD P1	MEAN P2	STD P2	MEAN P3	STD P3
-7.31535	5.62061	-3.0923	4.11188	-4.51355	4.62774
-7.78669	5.37051	-3.68327	4.32636	-5.40312	4.7741
-8.33947	5.23404	-4.33721	4.53625	-6.244	4.79696
-8.9611	5.18431	-5.02855	4.73689	-7.04279	4.72152
-9.63654	5.20056	-5.73297	4.93226	-7.80458	4.5832
-10.3439	5.27342	-6.4267	5.13147	-8.53212	4.41954
-11.055	5.40404	-7.08242	5.34067	-9.21831	4.26465
-11.7381	5.59742	-7.67591	5.55727	-9.84983	4.14584
-12.3573	5.85669	-8.18718	5.77064	-10.4101	4.08589
-12.8921	6.1784	-8.62799	5.97578	-10.9	4.09452
-13.3423	6.54851	-9.05181	6.16854	-11.34	4.15974
-13.7035	6.95036	-9.49237	6.35677	-11.7503	4.25688
-13.9693	7.36595	-9.95108	6.55633	-12.146	4.36014
-14.1421	7.77843	-10.4224	6.76794	-12.5328	4.45178
-14.2312	8.17688	-10.8935	6.97213	-12.8868	4.51374
-14.2458	8.54834	-11.33	7.13282	-13.1486	4.53145
-14.1927	8.88673	-11.7118	7.22127	-13.2631	4.50647
-14.0866	9.19796	-12.0532	7.2136	-13.218	4.45835
-13.9419	9.48875	-12.3752	7.08354	-13.0295	4.40194
-13.7638	9.76515	-12.6865	6.83477	-12.7425	4.33997
-13.5585	10.0225	-12.9911	6.49824	-12.3823	4.24838
-13.3369	10.2426	-13.282	6.1103	-11.9378	4.10321
-13.1092	10.4049	-13.5426	5.70739	-11.3934	3.8949
-12.8913	10.4959	-13.753	5.31907	-10.7466	3.63838
-12.6988	10.5246	-13.8942	4.96973	-10.0328	3.37328
-12.5413	10.5155	-13.9542	4.67931	-9.30936	3.13189
-12.4312	10.491	-13.9294	4.44859	-8.63916	2.94277
-12.3787	10.4691	-13.8334	4.27433	-8.05641	2.8287
-12.3771	10.4593	-13.6786	4.17047	-7.54813	2.80784
-12.4023	10.4599	-13.4627	4.17822	-7.09444	2.8862
-12.4274	10.4644	-13.2029	4.35905	-6.67591	3.04565
-12.4299	10.4727	-12.9126	4.74672	-6.26345	3.2777
-12.4099	10.4775	-12.5659	5.33262	-5.83872	3.56272
-12.3802	10.4765	-12.1283	6.08223	-5.3712	3.87742
-12.3602	10.4733	-11.5671	6.946	-4.82735	4.21204
-12.3661	10.4691	-10.8584	7.87008	-4.2281	4.57056
-12.3912	10.4661	-10.0489	8.77531	-3.60051	4.94868
-12.4164	10.4618	-9.20737	9.59237	-2.96847	5.3382
-12.4218	10.4481	-8.39852	10.2741	-2.38179	5.71777
-12.3892	10.42	-7.69607	10.792	-1.89102	6.06512
-12.3094	10.3777	-7.14156	11.1552	-1.53821	6.37459
-12.1805	10.3348	-6.74933	11.3987	-1.38234	6.62915
-11.9933	10.3191	-6.5158	11.5559	-1.41619	6.80105
-11.7372	10.3758	-6.42316	11.6679	-1.58343	6.87284
-11.4054	10.5366	-6.42936	11.7661	-1.82809	6.84136
-11.0153	10.7731	-6.49228	11.8364	-2.0875	6.71203
-10.6058	11.0258	-6.58019	11.8527	-2.31157	6.50095
-10.226	11.2269	-6.66442	11.7752	-2.47839	6.22229
-9.93359	11.3573	-6.72553	11.565	-2.57539	5.88366
-9.72624	11.5077	-6.73404	11.2185	-2.59752	5.494
-9.57842	11.7564	-6.65753	10.7555	-2.54714	5.06115
-9.45867	12.1015	-6.47246	10.2054	-2.4357	4.60555
-9.33121	12.4794	-6.16414	9.6021	-2.28428	4.16658
-9.17931	12.8037	-5.7351	8.96789	-2.10896	3.79237
-9.00443	13.0127	-5.20748	8.31647	-1.9123	3.53114
-8.8192	13.0669	-4.60583	7.65544	-1.69432	3.4082
-8.64649	12.9423	-3.95632	6.99518	-1.45929	3.41715
-8.48872	12.651	-3.28592	6.35537	-1.22019	3.52003
-8.32522	12.2381	-2.61216	5.77241	-0.991622	3.66508
-8.12215	11.7518	-1.94704	5.28182	-0.785074	3.81335
-7.83631	11.2359	-1.3042	4.90546	-0.58921	3.93879
-7.44663	10.7141	-0.689461	4.64956	-0.392788	4.02269
-6.97232	10.1924	-0.111216	4.49366	-0.185297	4.05812
-6.44868	9.66838	0.414096	4.40152	0.043211	4.0449
-5.9243	9.13156	0.87154	4.34575	0.287567	3.98736
-5.4491	8.57414	1.24314	4.30023	0.545537	3.89176
-5.04015	8.01835	1.51379	4.24085	0.813553	3.76333
-4.70181	7.48931	1.68398	4.16092	1.08337	3.60731
-4.4427	6.99456	1.76943	4.05617	1.35063	3.44226
-4.26695	6.52684	1.7894	3.91988	1.61081	3.2805
-4.17169	6.07202	1.76327	3.75599	1.85814	3.1312
-4.15036	5.62561	1.70527	3.573	2.08782	3.00181
-4.1875	5.19437	1.62156	3.38166	2.3018	2.88957
-4.25759	4.77867	1.51632	3.19818	2.50513	2.79077
-4.33154	4.37974	1.40289	3.0318	2.70338	2.69414
-4.38874	3.99754	1.29468	2.88222	2.89571	2.59077
-4.41375	3.63078	1.20245	2.74281	3.07292	2.47601
-4.40168	3.28712	1.13269	2.60196	3.22265	2.34588
-4.36932	2.972	1.07488	2.45762	3.3324	2.20749
-4.34408	2.68639	1.01277	2.31799	3.40564	2.07331
-4.35067	2.43312	0.930718	2.19127	3.44257	1.95801
-4.40445	2.21046	0.818347	2.08668	3.44231	1.87823
-4.50694	2.02673	0.68473	2.01252	3.41788	1.84151
-4.65481	1.89706	0.538689	1.96592	3.38545	1.84685
-4.85206	1.82419	0.37829	1.9444	3.36236	1.88723
-5.09639	1.80571	0.20261	1.94599	3.35752	1.95253
-5.3639	1.8327	0.0231827	1.96364	3.34582	2.04269
-5.63332	1.89457	-0.143893	1.99021	3.29121	2.15983
-5.89122	1.9872	-0.281574	2.01709	3.16264	2.30507
-6.12913	2.10727	-0.389528	2.03954	2.93762	2.47627
-6.34019	2.24591	-0.486808	2.06569	2.60982	2.66559
-6.51766	2.39439	-0.589854	2.10505	2.17767	2.86405
-6.64617	2.54727	-0.706191	2.16711	1.64624	3.06745
-6.73272	2.70522	-0.841807	2.25966	1.02814	3.27888
-6.80262	2.87109	-1.00731	2.38376	0.33434	3.50552
-6.87288	3.04395	-1.21123	2.53474	-0.427645	3.75106
-6.95529	3.21894	-1.46127	2.70273	-1.25575	4.01493
-7.05689	3.39128	-1.76444	2.87704	-2.1549	4.2944
-7.17926	3.56113	-2.12567	3.05262	-3.13741	4.58717
-7.32454	3.74142	-2.55085	3.23451	-4.22547	4.89445
