# Supplementary material for: Methodology for three-dimensional analysis of asymmetries in joint moments in cycling
Source: Front Bioeng Biotechnol. 2026 Jan 7;13:1692531. doi: 10.3389/fbioe.2025.1692531 (PMC12818791; doi:10.3389/fbioe.2025.1692531)
Supplement: Supplementary file 11 [file Table8.xlsx]

## Sheet: FL_HIP
MEAN P1	STD P1	MEAN P2	STD P2	MEAN P3	STD P3
-10.3618	5.58872	-18.2809	6.896	1.06368	11.9133
-10.6494	4.92079	-19.4443	7.62719	1.44225	12.7706
-10.9807	4.78827	-20.3722	7.94513	1.77887	13.6405
-11.2994	5.02779	-21.0554	7.86049	2.12298	14.4983
-11.5455	5.49491	-21.4976	7.6123	2.5213	15.334
-11.6671	6.07077	-21.7071	7.48286	3.01617	16.143
-11.6214	6.66339	-21.6863	7.66312	3.64405	16.9242
-11.3764	7.20706	-21.4282	8.1831	4.4366	17.6794
-10.9198	7.66325	-20.9204	8.95816	5.42063	18.4143
-10.2513	8.02707	-20.1475	9.88603	6.61971	19.1361
-9.36941	8.33838	-19.0736	10.9141	8.05398	19.83
-8.277	8.65822	-17.6575	12.0078	9.72227	20.4671
-6.96776	9.05438	-15.8919	13.1279	11.6032	21.0109
-5.42837	9.59912	-13.8042	14.2362	13.6546	21.4293
-3.68756	10.3307	-11.4731	15.28	15.8243	21.7277
-1.81606	11.2033	-9.02939	16.229	18.0602	21.9358
0.11502	12.1396	-6.60492	17.0923	20.2962	22.0881
2.0054	13.064	-4.32357	17.8841	22.4512	22.2209
3.70744	13.9458	-2.32318	18.6291	24.4272	22.3454
5.09281	14.7628	-0.759555	19.3157	26.117	22.4508
6.0658	15.477	0.267303	19.9127	27.4102	22.5133
6.55928	16.0692	0.692897	20.3917	28.1953	22.5068
6.5185	16.573	0.492663	20.737	28.4154	22.4501
5.92187	17.003	-0.256662	20.9705	28.0681	22.3846
4.79417	17.3482	-1.45877	21.0912	27.1744	22.346
3.21098	17.5564	-3.03266	21.0083	25.8068	22.3507
1.28536	17.5602	-4.89108	20.6007	24.0615	22.381
-0.857328	17.3892	-6.98337	19.777	22.0582	22.4063
-3.10176	17.0829	-9.27755	18.5406	19.9473	22.4021
-5.35408	16.6845	-11.666	17.0682	17.8602	22.3474
-7.54491	16.2475	-14.025	15.5783	15.8471	22.2323
-9.62022	15.7952	-16.2536	14.2569	13.9109	22.0602
-11.5695	15.3641	-18.2634	13.2501	12.0314	21.8106
-13.3965	15.0107	-20.0394	12.5743	10.1905	21.4415
-15.102	14.7847	-21.6369	12.1489	8.39984	20.9215
-16.6863	14.6898	-23.1449	11.8891	6.64174	20.2837
-18.114	14.7522	-24.6571	11.7449	4.89023	19.5935
-19.3302	15.0159	-26.2318	11.7239	3.12523	18.9415
-20.2909	15.4945	-27.8719	11.8566	1.32622	18.4269
-21.0053	16.1906	-29.5554	12.1224	-0.522847	18.13
-21.5464	17.0238	-31.2337	12.4278	-2.41224	18.1115
-22.0584	17.8394	-32.8421	12.6528	-4.32326	18.3796
-22.696	18.4935	-34.3483	12.7394	-6.23137	18.8821
-23.5111	18.9504	-35.7159	12.6805	-8.0556	19.5178
-24.4936	19.247	-36.9019	12.4968	-9.69245	20.1823
-25.5604	19.4018	-37.8577	12.2492	-11.0733	20.8214
-26.5844	19.3776	-38.5312	12.0005	-12.1506	21.4152
-27.4734	19.1167	-38.8894	11.8134	-12.9178	21.9347
-28.1491	18.5846	-38.9211	11.7255	-13.4076	22.3324
-28.6073	17.827	-38.6185	11.7179	-13.6369	22.559
-28.9111	16.9242	-37.9824	11.7213	-13.6118	22.6006
-29.1354	15.8858	-37.0105	11.6627	-13.3408	22.4747
-29.3573	14.6685	-35.6899	11.5147	-12.8219	22.2047
-29.5288	13.3299	-34.042	11.2894	-12.0793	21.8119
-29.4735	12.0756	-32.1228	11.0198	-11.172	21.3118
-29.0553	11.0646	-29.9933	10.7346	-10.1701	20.7167
-28.1952	10.3449	-27.7299	10.4282	-9.15294	20.0361
-26.9212	9.86646	-25.408	10.0823	-8.1512	19.2814
-25.4427	9.48042	-23.1002	9.68994	-7.14802	18.4789
-23.9478	9.10565	-20.8737	9.2641	-6.11206	17.6637
-22.5525	8.75288	-18.7984	8.84874	-5.01606	16.8761
-21.2957	8.44877	-16.9179	8.49555	-3.86953	16.1438
-20.0685	8.25797	-15.2224	8.2113	-2.71699	15.4728
-18.7484	8.17278	-13.6771	7.96841	-1.60941	14.8486
-17.2896	8.08051	-12.2277	7.74045	-0.579433	14.2434
-15.7068	7.89132	-10.8204	7.51125	0.368648	13.6322
-14.083	7.57056	-9.43627	7.2945	1.24654	13.0024
-12.5177	7.14368	-8.07866	7.12012	2.06383	12.3588
-11.0402	6.69418	-6.75155	7.0097	2.82351	11.7256
-9.65291	6.27616	-5.4747	6.97087	3.52239	11.1271
-8.36026	5.91938	-4.27523	6.98587	4.15935	10.5766
-7.17861	5.65019	-3.17252	7.01406	4.74224	10.0723
-6.16285	5.47184	-2.18969	7.00811	5.28067	9.60088
-5.33971	5.37652	-1.33978	6.93641	5.78278	9.15431
-4.68555	5.33826	-0.616894	6.79783	6.24962	8.73532
-4.14007	5.30178	-0.00404634	6.62057	6.67073	8.356
-3.63002	5.19932	0.509178	6.45286	7.03015	8.03357
-3.138	5.02691	0.914669	6.32661	7.3153	7.78088
-2.69261	4.83286	1.19144	6.24469	7.51551	7.60626
-2.33965	4.66761	1.31545	6.1927	7.618	7.50907
-2.12513	4.56794	1.27097	6.16336	7.62959	7.47958
-2.05785	4.52428	1.06544	6.16099	7.56038	7.50471
-2.11646	4.50309	0.717352	6.18749	7.4192	7.57325
-2.27006	4.46489	0.237057	6.22817	7.22494	7.68098
-2.49436	4.38626	-0.371841	6.26083	6.98977	7.82436
-2.78675	4.28684	-1.10985	6.27537	6.7206	7.99488
-3.15957	4.20994	-1.97611	6.27525	6.42641	8.18274
-3.63037	4.2247	-2.95822	6.28427	6.11112	8.3798
-4.21979	4.38037	-4.03572	6.32226	5.75178	8.58181
-4.92998	4.66048	-5.19663	6.3839	5.29845	8.7992
-5.75883	5.01876	-6.42549	6.45584	4.70952	9.0456
-6.70964	5.4071	-7.70282	6.52812	3.96371	9.33068
-7.77676	5.82117	-9.03531	6.61498	3.10055	9.64539
-8.95364	6.27994	-10.4457	6.73756	2.21296	9.95956
-10.2232	6.77195	-11.9412	6.89876	1.39529	10.2421
-11.5536	7.26336	-13.5131	7.07924	0.734635	10.481
-12.8954	7.713	-15.1316	7.24789	0.305934	10.6994
-14.1839	8.08504	-16.7465	7.37653	0.168603	10.9701
-15.3435	8.35981	-18.2887	7.45032	0.364084	11.4143
-16.2831	8.53568	-19.6647	7.48121	0.915515	12.1685

## Sheet: AD_HIP
MEAN P1	STD P1	MEAN P2	STD P2	MEAN P3	STD P3
-0.920503	4.79774	3.46618	3.51466	7.47626	11.9778
-0.414527	4.72637	4.25706	3.45308	4.92446	11.8136
0.0972841	4.62805	4.99654	3.46949	2.59767	12.7927
0.645513	4.48987	5.7248	3.52567	0.396124	13.6085
1.26134	4.32177	6.47891	3.60725	-1.69923	13.9877
1.97503	4.14338	7.2922	3.71284	-3.67081	14.0016
2.81602	3.97694	8.19368	3.8456	-5.49171	13.7761
3.8136	3.84641	9.2084	4.00881	-7.13882	13.4049
4.99558	3.78573	10.3564	4.20492	-8.59545	12.9433
6.37709	3.8343	11.655	4.43498	-9.8585	12.4317
7.93319	3.9925	13.1446	4.70345	-10.9931	11.899
9.62578	4.2439	14.869	5.0205	-12.1035	11.3889
11.4025	4.57064	16.8555	5.3925	-13.3146	10.9544
13.2079	4.97995	19.1117	5.82691	-14.7525	10.6764
15.0312	5.52858	21.6053	6.32081	-16.4469	10.7371
16.8787	6.21776	24.2747	6.83775	-18.3689	11.22
18.7372	6.99021	27.0418	7.32966	-20.5013	12.0257
20.5587	7.7588	29.8026	7.74015	-22.8268	13.1098
22.2625	8.44226	32.4518	8.02065	-25.2199	14.7072
23.7512	8.98787	34.9166	8.16309	-27.4766	16.9902
24.9058	9.37696	37.143	8.17336	-29.4333	19.7598
25.6223	9.6695	39.093	8.06235	-30.9912	22.5224
25.8775	10.0112	40.7485	7.86073	-32.114	24.8454
25.7087	10.506	42.0937	7.61799	-32.7494	26.633
25.2307	11.0921	43.0973	7.41557	-32.778	27.9343
24.612	11.6039	43.7097	7.32554	-32.0555	28.858
24.0167	11.9892	43.8873	7.34446	-30.5204	29.506
23.5635	12.2476	43.6005	7.41225	-28.2544	29.9162
23.3463	12.3604	42.8533	7.49582	-25.4184	30.0954
23.4069	12.2679	41.7557	7.63546	-22.1833	30.0338
23.7066	11.9298	40.4509	7.88976	-18.6593	29.707
24.2212	11.3561	39.058	8.2693	-14.9091	29.1042
24.9222	10.5857	37.6786	8.69912	-10.9681	28.1914
25.7729	9.72432	36.3633	9.09475	-6.89584	26.8951
26.7276	8.9637	35.1164	9.42368	-2.79543	25.1571
27.7065	8.48608	33.9579	9.68453	1.31172	23.0234
28.6255	8.4381	32.9238	9.88044	5.41738	20.6344
29.448	8.78649	32.0626	10.0177	9.50371	18.1827
30.2031	9.27569	31.4215	10.1005	13.5483	15.8886
30.9457	9.65505	31.0297	10.1236	17.5205	13.9851
31.7386	9.71544	30.8834	10.0933	21.3772	12.7279
32.5915	9.44482	30.934	10.0323	25.0652	12.3142
33.4494	9.03054	31.1252	9.95934	28.499	12.6971
34.2382	8.64054	31.3756	9.90174	31.5243	13.5526
34.8904	8.35934	31.5988	9.88747	33.9675	14.5181
35.3789	8.13583	31.7245	9.92176	35.7389	15.3844
35.7043	7.85426	31.6893	9.99544	36.8444	16.1282
35.8717	7.48935	31.4681	10.0866	37.351	16.7852
35.884	7.08559	31.0582	10.1691	37.36	17.3677
35.6782	6.71808	30.4543	10.2311	36.9106	17.8087
35.1366	6.43598	29.6528	10.2688	35.9859	17.9798
34.1599	6.20011	28.6514	10.2871	34.6215	17.8605
32.6701	5.93046	27.4508	10.2926	32.8999	17.5268
30.6802	5.60554	26.0674	10.2905	30.9301	17.0552
28.3062	5.26738	24.5371	10.2954	28.8518	16.5037
25.6848	4.98664	22.8969	10.304	26.7822	15.8957
22.9712	4.83149	21.1814	10.3082	24.8089	15.2689
20.2707	4.8035	19.4243	10.3001	23.0108	14.6828
17.6469	4.86652	17.6566	10.2521	21.4443	14.2128
15.1418	4.96909	15.9062	10.1404	20.1303	13.9098
12.7657	5.07583	14.1971	9.95254	19.0587	13.777
10.5488	5.2052	12.5564	9.68258	18.1888	13.7625
8.51185	5.39092	11.0112	9.34353	17.4723	13.7653
6.66076	5.62222	9.58346	8.95828	16.8851	13.7047
4.98495	5.84891	8.28446	8.5478	16.4214	13.5537
3.45655	5.9904	7.11627	8.12394	16.0969	13.3497
2.05836	5.97951	6.06887	7.68993	15.9195	13.1933
0.809895	5.78728	5.1246	7.24584	15.8442	13.1947
-0.21811	5.41669	4.27062	6.79942	15.7283	13.3865
-1.03224	5.11998	3.49983	6.3569	15.4348	13.6772
-1.70893	5.27069	2.81005	5.92383	14.8832	13.9162
-2.36776	6.3306	2.20168	5.51053	14.1371	14.0164
-3.17655	8.72785	1.68272	5.12233	13.5465	14.0349
-4.05262	11.8992	1.26374	4.75863	13.4187	13.974
-4.83278	14.8603	0.941779	4.42464	13.9303	13.631
-5.40239	16.8778	0.698712	4.11499	15.0817	12.7366
-5.6017	17.4845	0.502751	3.83468	16.5044	11.2662
-5.44118	16.8836	0.31344	3.58959	17.8298	9.5307
-5.02614	15.5243	0.100727	3.36891	18.7606	7.95826
-4.47427	13.8675	-0.134007	3.16901	19.0746	6.85712
-3.95056	12.3893	-0.359202	3.00042	18.881	6.3101
-3.50252	11.2199	-0.530227	2.87041	18.3578	6.18847
-3.09549	10.3099	-0.604577	2.7799	17.6242	6.26419
-2.68786	9.58255	-0.56278	2.71852	16.7767	6.3372
-2.24075	8.9448	-0.418178	2.6604	15.8333	6.31211
-1.75317	8.35751	-0.204114	2.57926	14.9243	6.31519
-1.24652	7.81616	0.0444327	2.45207	14.2281	6.32448
-0.744162	7.33347	0.301331	2.26939	13.9062	6.13691
-0.276064	6.92001	0.55658	2.06241	14.1107	5.92732
0.123126	6.58871	0.810679	1.89229	14.763	6.19297
0.420921	6.33679	1.06444	1.81863	15.6879	6.97386
0.585365	6.14299	1.31629	1.87321	16.6888	7.81794
0.606642	6.0022	1.5629	2.04687	17.5249	8.36601
0.512369	5.91365	1.80238	2.29904	18.0852	8.77478
0.341177	5.86515	2.03626	2.5839	18.3268	9.28161
0.136686	5.83295	2.26981	2.86136	18.2008	9.91467
-0.0520331	5.78369	2.51279	3.09977	17.6488	10.5365
-0.171396	5.68041	2.77982	3.27745	16.6119	11.0401
-0.164757	5.48964	3.0903	3.38631	15.0528	11.5664
0.0275219	5.19018	3.4685	3.43925	12.9829	12.6595

## Sheet: INT_HIP
MEAN P1	STD P1	MEAN P2	STD P2	MEAN P3	STD P3
9.06863	7.26223	8.13944	5.12982	-6.99173	12.0813
8.4624	6.7844	8.17462	5.33227	-6.94106	13.1311
7.91273	6.41116	8.12332	5.54322	-7.31019	14.4331
7.4765	6.10543	8.08074	5.71864	-8.02482	15.8009
7.20022	5.87711	8.12438	5.85801	-9.01561	17.0896
7.11856	5.74006	8.31373	5.97678	-10.2153	18.2094
7.25663	5.6895	8.69281	6.0935	-11.5609	19.1202
7.63421	5.69986	9.29421	6.22455	-12.9933	19.8237
8.26494	5.74117	10.1388	6.3838	-14.453	20.3552
9.15773	5.79565	11.2403	6.57953	-15.8737	20.7744
10.3187	5.86022	12.6509	6.78336	-17.1748	21.1135
11.7468	5.94198	14.4325	6.95915	-18.3068	21.3606
13.4192	6.05923	16.6112	7.09262	-19.2793	21.4712
15.3011	6.24107	19.169	7.20296	-20.1347	21.3969
17.3971	6.50952	22.0454	7.32353	-20.8451	21.1829
19.7225	6.8484	25.1712	7.45856	-21.3331	20.9014
22.2528	7.21845	28.4508	7.59923	-21.5284	20.5893
24.9041	7.58355	31.7317	7.72511	-21.3724	20.2723
27.5369	7.94088	34.8487	7.80431	-20.8006	20.0183
29.9952	8.27034	37.6808	7.81794	-19.7551	19.9257
32.0964	8.52422	40.1281	7.75725	-18.228	20.0256
33.6672	8.68364	42.1148	7.6059	-16.2756	20.219
34.6596	8.81374	43.598	7.38507	-13.9725	20.3702
35.141	8.93752	44.5643	7.1599	-11.349	20.3862
35.2888	8.974	45.0312	6.98521	-8.39125	20.198
35.3483	8.73271	45.0533	6.86407	-5.08246	19.7625
35.5365	8.09303	44.7162	6.73484	-1.44361	19.0811
35.9791	7.14648	44.0716	6.56925	2.44508	18.2256
36.757	6.00896	43.1573	6.5005	6.52709	17.3041
37.8973	4.80152	42.1098	6.80006	10.7887	16.3863
39.3291	3.70895	41.0864	7.59878	15.1978	15.4487
40.9693	2.96134	40.1874	8.72285	19.7023	14.451
42.6722	2.77184	39.4453	9.90558	24.2348	13.3606
44.2748	3.01754	38.8112	10.9606	28.7443	12.1625
45.6568	3.38885	38.1802	11.8142	33.2124	10.8861
46.7722	3.86237	37.4667	12.4698	37.5675	9.58467
47.654	4.48759	36.6408	12.967	41.7196	8.3107
48.413	5.22535	35.7356	13.3645	45.5718	7.10387
49.1836	5.98092	34.8248	13.7015	49.0111	6.00615
50.0122	6.65167	33.9878	13.9977	51.9561	5.10712
50.8808	7.16945	33.2882	14.2451	54.3356	4.55292
51.6945	7.50245	32.7538	14.4129	56.06	4.46015
52.3208	7.65252	32.3716	14.4882	57.0286	4.77941
52.6862	7.69504	32.1154	14.4812	57.2143	5.31254
52.7573	7.71452	31.9604	14.4056	56.66	5.89034
52.5744	7.76861	31.8897	14.2936	55.4884	6.47696
52.2349	7.88709	31.8944	14.1854	53.8881	7.07081
51.8413	8.09446	31.9275	14.124	52.0346	7.6325
51.4986	8.4233	31.9148	14.1345	50.0862	8.08745
51.1913	8.83078	31.7991	14.1787	48.1795	8.39729
50.797	9.16442	31.5414	14.1613	46.4304	8.58248
50.1612	9.2617	31.1763	13.9926	44.9287	8.68194
49.1213	9.07416	30.8133	13.6255	43.7286	8.74423
47.7075	8.82295	30.5361	13.0798	42.8197	8.78702
46.1417	8.8549	30.385	12.4537	42.1162	8.77783
44.6532	9.25674	30.3549	11.8574	41.5078	8.70813
43.4489	9.83089	30.3705	11.355	40.868	8.61399
42.5936	10.3275	30.3576	10.9502	40.1277	8.55314
41.9768	10.6484	30.2645	10.5855	39.2919	8.60123
41.4703	10.7943	30.0641	10.2132	38.3732	8.77686
40.9682	10.8291	29.7577	9.87157	37.3667	9.02547
40.4433	10.8469	29.3611	9.63452	36.2214	9.2734
39.9479	10.8852	28.9164	9.56175	34.85	9.46868
39.5291	10.9221	28.4642	9.66434	33.186	9.60142
39.1931	10.9209	28.0402	9.88688	31.2311	9.69687
38.8885	10.8115	27.6811	10.1511	29.039	9.75159
38.5361	10.5386	27.3915	10.3907	26.6876	9.75352
38.0756	10.1014	27.1567	10.576	24.2719	9.71499
37.4965	9.53276	26.9591	10.7084	21.9231	9.67887
36.8529	8.95179	26.7654	10.7854	19.7524	9.69519
36.2078	8.47106	26.5402	10.8034	17.8419	9.79933
35.594	8.13941	26.2622	10.7588	16.2035	10.012
35.0284	7.99746	25.9164	10.6538	14.6708	10.3128
34.4667	8.00521	25.5029	10.4989	13.0873	10.5602
33.8662	8.02324	25.0501	10.3156	11.3341	10.5027
33.2321	7.87761	24.6036	10.1229	9.38183	9.91389
32.5843	7.45665	24.2243	9.93909	7.46346	8.87028
32.0025	6.87041	23.965	9.77805	5.82259	7.69493
31.5644	6.31573	23.8549	9.6463	4.61855	6.68824
31.3012	5.93074	23.8981	9.56265	3.92045	6.0365
31.2217	5.75717	24.0737	9.54428	3.61954	5.71535
31.3032	5.74307	24.3535	9.60135	3.58041	5.56873
31.5251	5.82477	24.715	9.75562	3.7096	5.48196
31.8795	5.96044	25.1342	10.0339	3.94528	5.40248
32.3267	6.13888	25.5712	10.4301	4.27044	5.33085
32.7785	6.34528	25.979	10.9033	4.61749	5.30905
33.1352	6.55804	26.3128	11.386	4.901	5.31252
33.3015	6.75897	26.5343	11.8039	5.04774	5.30178
33.21	6.92937	26.6177	12.12	4.98737	5.3433
32.8403	7.07994	26.5467	12.3194	4.73267	5.49637
32.1757	7.21988	26.2988	12.3824	4.32401	5.73028
31.1967	7.33607	25.8515	12.2894	3.80035	5.97466
29.908	7.42897	25.1969	12.0267	3.23492	6.17113
28.3513	7.50648	24.3506	11.5934	2.72373	6.32796
26.5865	7.56675	23.3454	11.005	2.32643	6.46054
24.6824	7.60223	22.2252	10.2886	2.06311	6.58031
22.7129	7.60239	21.0398	9.47664	1.92024	6.71363
20.7541	7.55551	19.8434	8.60496	1.8465	6.91229
18.8815	7.44919	18.6916	7.71489	1.75261	7.25853
17.1663	7.27146	17.6387	6.859	1.5133	7.8802

## Sheet: FL_KNEE
MEAN P1	STD P1	MEAN P2	STD P2	MEAN P3	STD P3
5.8577	7.62502	10.6753	5.39617	-1.7456	11.906
7.06019	7.077	12.0483	5.70505	-1.83567	12.826
8.35154	7.03167	13.5276	6.04877	-1.81791	13.8031
9.66582	7.48057	15.0725	6.39624	-1.72894	14.8275
10.9252	8.37783	16.6285	6.77595	-1.61073	15.8937
12.0458	9.6131	18.1326	7.23043	-1.50955	16.9931
12.9358	11.0295	19.515	7.78793	-1.4735	18.1115
13.4983	12.4546	20.702	8.45121	-1.55098	19.2307
13.6427	13.7224	21.623	9.20501	-1.78886	20.3325
13.2916	14.7074	22.217	10.042	-2.24044	21.3942
12.4156	15.4104	22.3892	10.9919	-2.97499	22.3574
11.019	15.8867	22.0133	12.0515	-4.03668	23.1441
9.10963	16.2091	21.0037	13.1717	-5.43618	23.6661
6.69909	16.4451	19.3257	14.2869	-7.13458	23.8547
3.82742	16.5773	17.032	15.3129	-9.05322	23.7056
0.583722	16.5202	14.2783	16.1872	-11.11	23.2508
-2.91282	16.184	11.2447	16.8776	-13.2033	22.5381
-6.49663	15.5469	8.11521	17.359	-15.2174	21.6268
-9.9366	14.7271	5.07797	17.6276	-17.039	20.5727
-13.0209	13.8732	2.32395	17.6959	-18.5678	19.4254
-15.5885	13.1053	0.004457	17.558	-19.7248	18.2271
-17.5328	12.4771	-1.76923	17.2085	-20.4535	17.0137
-18.7844	11.9532	-2.92741	16.6598	-20.7361	15.8496
-19.3056	11.4646	-3.49292	15.9562	-20.5817	14.8071
-19.0987	10.9194	-3.53823	15.1483	-20.0128	13.9303
-18.2291	10.2503	-3.15241	14.2428	-19.0887	13.2293
-16.8276	9.46395	-2.44429	13.2193	-17.8774	12.6662
-15.0632	8.63288	-1.50584	12.0722	-16.4583	12.1856
-13.104	7.83047	-0.408172	10.829	-14.9305	11.7365
-11.0929	7.10394	0.761173	9.5588	-13.3843	11.2804
-9.14667	6.47917	1.91268	8.3591	-11.8703	10.8016
-7.3425	5.95016	2.9702	7.34174	-10.4099	10.2959
-5.71304	5.51727	3.87785	6.6094	-9.01201	9.75772
-4.26516	5.19084	4.62301	6.1879	-7.68393	9.1748
-2.99394	4.97413	5.23234	6.01412	-6.44554	8.53886
-1.88753	4.83324	5.75476	5.98986	-5.30039	7.88415
-0.942107	4.74834	6.23996	6.03583	-4.24376	7.25051
-0.158523	4.72319	6.72059	6.11369	-3.26855	6.66624
0.463013	4.76191	7.20591	6.20646	-2.36345	6.14634
0.937742	4.8747	7.69237	6.29977	-1.51478	5.69566
1.29909	5.04446	8.16364	6.36765	-0.713012	5.32887
1.60148	5.23042	8.59921	6.37892	0.0567123	5.0685
1.90203	5.40278	8.99762	6.32512	0.808202	4.93346
2.22816	5.55992	9.35865	6.21725	1.53362	4.93204
2.58898	5.71813	9.68231	6.07505	2.2152	5.05418
2.96811	5.88524	9.96931	5.92101	2.83161	5.2685
3.32911	6.04911	10.2155	5.7694	3.36119	5.54469
3.64101	6.18232	10.4249	5.6371	3.79514	5.84933
3.87448	6.25227	10.6072	5.54162	4.13551	6.14806
4.02681	6.25579	10.7618	5.48252	4.38429	6.41691
4.12285	6.21551	10.8802	5.44081	4.54133	6.64097
4.19627	6.15123	10.9441	5.38796	4.60688	6.81517
4.28891	6.08062	10.9261	5.29958	4.579	6.94007
4.40456	6.02327	10.8147	5.17513	4.46266	7.01668
4.49835	6.00619	10.6181	5.03453	4.27472	7.04667
4.52024	6.04271	10.3477	4.90061	4.03958	7.03398
4.4196	6.121	10.0219	4.78474	3.79068	6.98557
4.1793	6.21871	9.65769	4.68343	3.54841	6.90576
3.85584	6.29223	9.2712	4.58712	3.31615	6.80178
3.51629	6.30894	8.88145	4.48577	3.08641	6.68165
3.21538	6.26289	8.51765	4.38028	2.84398	6.55329
2.97997	6.15307	8.2055	4.27835	2.58446	6.42412
2.77212	6.01668	7.94826	4.18104	2.31789	6.29768
2.53596	5.89516	7.73521	4.08451	2.06168	6.17311
2.24034	5.78739	7.53797	3.98784	1.82969	6.04587
1.88323	5.67643	7.32003	3.88548	1.62437	5.90711
1.50017	5.52809	7.06223	3.77848	1.43905	5.74919
1.14437	5.31359	6.76178	3.67293	1.26487	5.57058
0.832117	5.05013	6.42176	3.57463	1.09652	5.37699
0.542815	4.77259	6.05719	3.49826	0.936547	5.1811
0.240801	4.51499	5.6901	3.4616	0.791702	4.99614
-0.104758	4.30454	5.3333	3.46409	0.668692	4.82822
-0.486273	4.14308	5.00364	3.48709	0.573076	4.67801
-0.856511	4.04236	4.71328	3.50675	0.497045	4.53923
-1.16975	4.01804	4.45166	3.50048	0.425187	4.40652
-1.41663	4.05374	4.19888	3.45638	0.337491	4.28816
-1.62153	4.10661	3.92959	3.37968	0.20044	4.20455
-1.8269	4.13298	3.6234	3.27665	-0.00579013	4.17963
-2.067	4.10154	3.27822	3.15448	-0.288459	4.22585
-2.34534	4.00798	2.91086	3.0262	-0.644173	4.33822
-2.63494	3.88506	2.54878	2.90655	-1.05297	4.49963
-2.8998	3.77088	2.2127	2.80796	-1.49354	4.69911
-3.11121	3.68951	1.91368	2.73954	-1.94725	4.92922
-3.25373	3.64953	1.65675	2.70902	-2.40198	5.18834
-3.32875	3.64316	1.44577	2.72282	-2.84734	5.48985
-3.34319	3.6685	1.28819	2.77952	-3.27006	5.84141
-3.29721	3.73439	1.19128	2.87388	-3.66107	6.23802
-3.18553	3.85715	1.15572	3.00198	-4.0145	6.66884
-2.99967	4.04376	1.18006	3.15782	-4.31403	7.11747
-2.73705	4.28045	1.26911	3.32443	-4.5269	7.5824
-2.39842	4.54194	1.42762	3.48155	-4.61707	8.0747
-1.97821	4.79832	1.66191	3.61507	-4.54944	8.60925
-1.4569	5.04176	1.99809	3.73487	-4.31839	9.19981
-0.792026	5.29771	2.47364	3.87135	-3.96676	9.84184
0.0578297	5.58896	3.12003	4.05062	-3.55366	10.5174
1.12537	5.92961	3.96193	4.27866	-3.14949	11.2052
2.42727	6.32297	5.01017	4.53442	-2.83471	11.8875
3.96402	6.76633	6.26035	4.77709	-2.69785	12.561
5.72072	7.26372	7.69302	4.96642	-2.83357	13.2557
7.6598	7.83522	9.26818	5.10509	-3.34262	14.062

## Sheet: AD_KNEE
MEAN P1	STD P1	MEAN P2	STD P2	MEAN P3	STD P3
9.18453	7.02788	8.93818	5.63833	-6.3821	9.80916
10.1167	7.27644	10.2461	6.30775	-5.09613	10.508
11.1549	7.67564	11.5795	7.0229	-3.67206	12.1005
12.2252	8.2263	12.8802	7.78576	-2.21697	13.8976
13.2277	8.91651	14.0596	8.61927	-0.833706	15.5331
14.0513	9.6909	15.0141	9.51814	0.382412	16.8208
14.5815	10.4429	15.6375	10.4344	1.35115	17.6643
14.7141	11.036	15.8397	11.293	2.01625	18.0222
14.377	11.3401	15.5684	12.023	2.35475	17.903
13.5477	11.2709	14.8203	12.5827	2.38269	17.3708
12.2818	10.858	13.6038	12.965	2.16746	16.5303
10.6796	10.2014	11.9611	13.1657	1.79471	15.4778
8.85702	9.43226	10.0107	13.1723	1.33638	14.2952
6.93057	8.68754	7.92851	12.978	0.840263	13.0856
5.01625	8.04235	5.93355	12.5776	0.323559	12.0121
3.22473	7.49832	4.23941	11.9964	-0.204961	11.2899
1.64606	7.01143	2.98817	11.2893	-0.72653	11.07
0.352121	6.53935	2.24746	10.5264	-1.22387	11.3112
-0.606166	6.09184	2.0214	9.78934	-1.68005	11.8691
-1.23375	5.6929	2.26063	9.15348	-2.07693	12.6795
-1.58912	5.36492	2.87329	8.68145	-2.40306	13.7336
-1.76571	5.13258	3.73942	8.42053	-2.65877	15.0071
-1.8757	5.00991	4.72231	8.40248	-2.85338	16.4074
-2.03317	5.00588	5.68647	8.63942	-2.99434	17.8141
-2.33689	5.12306	6.50749	9.12064	-3.06945	19.1508
-2.85329	5.35315	7.0691	9.80915	-3.03567	20.3724
-3.60323	5.68078	7.27831	10.6343	-2.88155	21.4614
-4.5732	6.07789	7.061	11.4944	-2.65597	22.4481
-5.71877	6.50934	6.36758	12.2884	-2.42565	23.3707
-6.98536	6.94229	5.23609	12.9949	-2.25224	24.2703
-8.32464	7.35427	3.76279	13.6488	-2.17718	25.1516
-9.66698	7.73899	2.05966	14.275	-2.21399	25.9748
-10.9558	8.10247	0.251062	14.8617	-2.3554	26.684
-12.1465	8.47826	-1.58982	15.3602	-2.59092	27.2096
-13.2044	8.92983	-3.45478	15.7193	-2.88804	27.5014
-14.1204	9.4993	-5.3404	15.9323	-3.16034	27.5537
-14.876	10.2322	-7.23036	16.0338	-3.30703	27.3923
-15.4327	11.1353	-9.07153	16.0739	-3.22218	27.0774
-15.7406	12.1347	-10.7761	16.085	-2.81996	26.6725
-15.7589	13.1337	-12.2442	16.0694	-2.05297	26.2252
-15.4776	14.0105	-13.3787	16.0122	-0.90826	25.7658
-14.9457	14.6717	-14.1174	15.9216	0.573644	25.2969
-14.2486	15.086	-14.4381	15.8333	2.28361	24.7865
-13.4582	15.2572	-14.3751	15.7732	4.06663	24.1675
-12.6311	15.2169	-13.995	15.7478	5.74481	23.372
-11.7846	14.993	-13.3696	15.7075	7.15709	22.3769
-10.916	14.5998	-12.5881	15.5918	8.21806	21.1928
-10.0469	14.0769	-11.7305	15.3449	8.9124	19.922
-9.20805	13.4783	-10.8715	14.926	9.26428	18.719
-8.49031	12.8364	-10.0863	14.3618	9.30232	17.6907
-8.02773	12.1335	-9.43895	13.7065	9.05242	16.8906
-7.91819	11.311	-8.95809	13.0055	8.56606	16.2758
-8.21993	10.3302	-8.63528	12.2938	7.92066	15.7343
-8.87368	9.24479	-8.44799	11.5758	7.19328	15.1715
-9.70394	8.21717	-8.36022	10.8347	6.4538	14.5239
-10.5406	7.3893	-8.3354	10.0687	5.75889	13.7745
-11.2293	6.80671	-8.34685	9.30405	5.14295	12.9567
-11.6934	6.41748	-8.37276	8.56517	4.65002	12.1143
-11.9531	6.13927	-8.39559	7.86045	4.32797	11.3072
-12.0483	5.9058	-8.40694	7.18503	4.19613	10.5857
-12.0263	5.6821	-8.41386	6.53576	4.24135	9.97703
-11.9	5.45814	-8.41559	5.92426	4.41359	9.47685
-11.6387	5.24053	-8.38752	5.36803	4.6379	9.04264
-11.2128	5.03515	-8.30087	4.87852	4.85106	8.61649
-10.6212	4.84186	-8.12637	4.4661	5.01747	8.15263
-9.89534	4.65951	-7.83673	4.10848	5.12544	7.63484
-9.08812	4.47292	-7.43145	3.78503	5.16738	7.06492
-8.24701	4.26003	-6.92818	3.48935	5.11929	6.46146
-7.38113	4.01099	-6.34211	3.21013	4.93574	5.87751
-6.48753	3.72987	-5.6992	2.96072	4.59899	5.34002
-5.5661	3.44487	-5.034	2.76695	4.12764	4.85284
-4.63231	3.20821	-4.3768	2.64227	3.57641	4.41735
-3.7306	3.04861	-3.75983	2.58184	3.02046	4.01309
-2.89719	2.94183	-3.20905	2.56174	2.48129	3.63753
-2.15369	2.84207	-2.72875	2.55035	1.93186	3.28646
-1.49999	2.71258	-2.30663	2.51967	1.32035	2.96159
-0.921022	2.54179	-1.91685	2.46372	0.618199	2.67754
-0.40277	2.33068	-1.52937	2.38737	-0.151833	2.43608
0.0697418	2.08037	-1.12188	2.29823	-0.928551	2.24105
0.505817	1.80684	-0.687492	2.2118	-1.6361	2.08564
0.909493	1.53791	-0.236271	2.14263	-2.2433	1.94229
1.27761	1.29127	0.214981	2.09792	-2.75673	1.78816
1.60393	1.06703	0.648821	2.08051	-3.19692	1.61064
1.88523	0.855776	1.05162	2.08746	-3.59104	1.44209
2.12172	0.648555	1.41855	2.1091	-3.94776	1.40182
2.31642	0.449684	1.75288	2.13502	-4.29328	1.57861
2.47516	0.326406	2.06358	2.15467	-4.6747	1.8805
2.60834	0.447407	2.36359	2.16348	-5.15009	2.12779
2.73436	0.780237	2.66311	2.17397	-5.79096	2.29326
2.87636	1.22629	2.96903	2.21176	-6.59617	2.57893
3.05705	1.74531	3.28592	2.29913	-7.51692	3.15041
3.30019	2.30465	3.6168	2.44138	-8.48387	4.04036
3.63201	2.88365	3.97259	2.6296	-9.38281	5.19079
4.08518	3.48858	4.37805	2.85089	-10.1095	6.5028
4.69243	4.13106	4.86378	3.09742	-10.5967	7.86889
5.48051	4.81974	5.46179	3.3655	-10.8066	9.1708
6.46072	5.55281	6.19783	3.6518	-10.7319	10.3071
7.6231	6.31506	7.0854	3.95202	-10.3924	11.2448
8.93354	7.08299	8.12183	4.26642	-9.82936	12.1205
10.325	7.82651	9.27967	4.61467	-9.09901	13.418

## Sheet: INT_KNEE
MEAN P1	STD P1	MEAN P2	STD P2	MEAN P3	STD P3
11.1036	10.2114	11.0049	15.915	-24.2029	12.961
9.43952	9.71445	9.34653	15.7509	-24.1031	12.129
7.66751	9.69505	7.25378	15.6444	-23.6903	12.2534
5.73275	9.97927	4.76807	15.5464	-23.1289	12.6047
3.57626	10.4134	1.92486	15.4526	-22.5152	12.9966
1.14741	10.8668	-1.23522	15.3796	-21.9152	13.5367
-1.59671	11.2344	-4.66749	15.3478	-21.3946	14.4052
-4.68651	11.4408	-8.32167	15.3679	-21.0474	15.6183
-8.13022	11.4418	-12.1425	15.4348	-21.0111	16.8942
-11.9015	11.2347	-16.0748	15.5252	-21.4255	17.8223
-15.8839	10.8709	-20.0816	15.5904	-22.1721	18.4899
-19.9285	10.4029	-24.1402	15.5796	-22.9719	19.3091
-23.918	9.89531	-28.2344	15.4533	-23.5455	20.5612
-27.767	9.4361	-32.3566	15.1946	-23.6529	22.3011
-31.357	9.09405	-36.426	14.8368	-23.2726	24.2451
-34.5585	8.86763	-40.25	14.4026	-22.5554	25.9819
-37.2798	8.69734	-43.6442	13.8722	-21.6679	27.1577
-39.4383	8.53334	-46.4734	13.2245	-20.7329	27.5964
-40.9454	8.45694	-48.6306	12.4612	-19.7501	27.5972
-41.7357	8.54202	-50.0227	11.6185	-18.6623	27.5726
-41.7703	8.80672	-50.6066	10.7683	-17.4661	27.6226
-41.0623	9.23953	-50.3632	9.98452	-16.218	27.6191
-39.6415	9.81113	-49.2925	9.34203	-15.0201	27.3976
-37.5327	10.478	-47.4679	8.89717	-13.9623	26.8886
-34.7828	11.1878	-44.9787	8.65523	-13.1065	26.0948
-31.4809	11.8488	-41.8939	8.57225	-12.5153	25.0362
-27.776	12.3441	-38.2981	8.59955	-12.148	23.7838
-23.845	12.6215	-34.2871	8.67253	-11.86	22.4626
-19.8511	12.6742	-29.9598	8.71598	-11.5204	21.1733
-15.9087	12.5217	-25.4474	8.71307	-11.034	19.98
-12.0903	12.2051	-20.8874	8.68213	-10.354	18.8981
-8.46692	11.7676	-16.4061	8.64493	-9.48092	17.9047
-5.08791	11.2602	-12.1262	8.61225	-8.43165	16.9689
-1.99119	10.7486	-8.12195	8.56923	-7.2223	16.0623
0.798675	10.301	-4.41601	8.50329	-5.88171	15.1681
3.29361	9.95675	-1.00404	8.42831	-4.46548	14.2974
5.50831	9.73791	2.13827	8.37866	-3.02618	13.4768
7.4579	9.64258	5.03339	8.38703	-1.60939	12.7411
9.15614	9.6468	7.69335	8.45383	-0.250614	12.122
10.6221	9.73607	10.124	8.56125	1.03145	11.6381
11.8906	9.88801	12.3239	8.67849	2.2202	11.2959
13.0166	10.0735	14.2936	8.78245	3.30846	11.0815
14.0581	10.2696	16.0448	8.87248	4.29936	10.9599
15.0484	10.4552	17.6044	8.96234	5.19248	10.8854
16.0037	10.6191	19.0047	9.07612	5.98654	10.8129
16.9109	10.7538	20.2667	9.23108	6.67665	10.7241
17.7374	10.8424	21.4072	9.43362	7.24766	10.6272
18.458	10.881	22.4262	9.66457	7.69764	10.5549
19.0525	10.874	23.3166	9.89145	8.04235	10.5482
19.5386	10.8224	24.0737	10.0932	8.30767	10.6196
19.972	10.7222	24.6945	10.2534	8.52771	10.7708
20.4104	10.5565	25.1823	10.3712	8.72157	10.9896
20.9138	10.3046	25.5455	10.4614	8.88518	11.2418
21.491	9.96134	25.7976	10.5339	9.00703	11.492
22.081	9.55687	25.9534	10.5936	9.0709	11.708
22.6132	9.12826	26.0206	10.6381	9.06581	11.8656
23.0121	8.70519	25.9994	10.6479	8.99119	11.9601
23.2443	8.31917	25.8923	10.6067	8.83235	11.9949
23.3628	7.96826	25.7135	10.4997	8.5643	11.978
23.4333	7.63853	25.4891	10.3228	8.16391	11.9221
23.515	7.31237	25.2683	10.1103	7.61812	11.8483
23.6266	6.95904	25.085	9.90142	6.9382	11.7722
23.7129	6.59274	24.9335	9.72477	6.15419	11.6984
23.7023	6.24685	24.7858	9.58938	5.29342	11.6116
23.5551	5.93631	24.5949	9.47321	4.36873	11.4658
23.2753	5.68817	24.3222	9.34231	3.37523	11.2195
22.9099	5.51179	23.9667	9.17612	2.30695	10.8429
22.5116	5.38686	23.5539	8.9694	1.18913	10.344
22.0705	5.29179	23.1083	8.72831	0.117006	9.85028
21.5866	5.23056	22.6561	8.48248	-0.810051	9.50275
21.0884	5.22342	22.216	8.27661	-1.51805	9.42644
20.6445	5.41669	21.7815	8.12969	-2.00684	9.73323
20.4266	6.29757	21.3381	8.02673	-2.46496	10.3194
20.4841	8.18378	20.8624	7.92267	-3.09857	10.954
20.7209	10.5704	20.332	7.75645	-4.0814	11.2984
20.9344	12.5233	19.7633	7.52831	-5.49328	10.9829
20.817	13.1253	19.2193	7.29911	-7.11885	10.0534
20.357	12.4133	18.7928	7.13479	-8.68368	8.85346
19.7547	10.9869	18.5798	7.09071	-9.96844	7.7429
19.2222	9.43039	18.6303	7.17346	-10.8245	7.02487
18.9561	8.17337	18.9254	7.34268	-11.3115	6.79196
18.9809	7.25178	19.3915	7.58247	-11.5349	6.95795
19.2331	6.59023	19.9371	7.881	-11.5659	7.41267
19.6435	6.13055	20.4942	8.2197	-11.4671	8.04942
20.1362	5.80503	21.0439	8.58839	-11.2634	8.74956
20.6644	5.58846	21.6	8.96625	-11.0504	9.44411
21.2098	5.49233	22.1808	9.34285	-10.9706	10.0381
21.7626	5.55827	22.7852	9.7294	-11.1753	10.4193
22.3243	5.82515	23.3826	10.1365	-11.7666	10.6815
22.893	6.28209	23.9406	10.5599	-12.64	11.063
23.4566	6.87331	24.4174	10.9777	-13.6488	11.6996
24.0048	7.51957	24.7667	11.3598	-14.6677	12.6047
24.5291	8.16951	24.9803	11.7101	-15.5836	13.6832
25.0246	8.82328	25.0821	12.0543	-16.3641	14.8476
25.4733	9.47329	25.0869	12.4106	-17.0084	16.0375
25.8375	10.0959	24.9988	12.782	-17.5239	17.1852
26.0519	10.6496	24.8031	13.1581	-17.9222	18.2273
26.0265	11.0787	24.4676	13.5206	-18.2138	19.1486
25.6507	11.3257	23.9468	13.8521	-18.3928	20.0747
24.786	11.3367	23.1735	14.1517	-18.4123	21.4625

## Sheet: DFL_ANKLE
MEAN P1	STD P1	MEAN P2	STD P2	MEAN P3	STD P3
-5.58664	5.59953	-13.6947	6.10038	-0.885273	13.477
-5.74987	4.94132	-14.3166	6.4853	-0.395496	14.4281
-5.94716	4.73985	-14.7735	6.64641	0.0451792	15.3275
-6.12456	4.85067	-15.0479	6.58143	0.48314	16.1615
-6.2285	5.13855	-15.1315	6.44052	0.962361	16.9323
-6.21624	5.48701	-15.0211	6.3984	1.52188	17.6452
-6.05629	5.8074	-14.7127	6.57118	2.19391	18.3068
-5.73003	6.04383	-14.1993	6.98075	3.00458	18.9248
-5.23812	6.17459	-13.4739	7.58369	3.97353	19.5095
-4.59425	6.21839	-12.5303	8.32471	5.1178	20.0716
-3.81484	6.23999	-11.348	9.16872	6.45996	20.5919
-2.92187	6.3172	-9.90545	10.0791	8.0018	21.032
-1.93286	6.52246	-8.2176	11.0184	9.72171	21.3453
-0.861623	6.9145	-6.33682	11.9538	11.5743	21.4921
0.252142	7.50472	-4.35563	12.845	13.4925	21.4884
1.3416	8.24841	-2.39775	13.6766	15.3997	21.3912
2.33835	9.0877	-0.587241	14.4624	17.2047	21.2754
3.154	9.96071	0.958988	15.2229	18.8028	21.2331
3.67758	10.8211	2.12391	15.9807	20.0769	21.3213
3.82842	11.64	2.79599	16.7125	20.9112	21.552
3.56389	12.3905	2.92365	17.3763	21.1939	21.9055
2.87682	13.0636	2.49553	17.9259	20.8202	22.3328
1.78407	13.6721	1.54313	18.3186	19.7631	22.8102
0.336902	14.1989	0.180304	18.5387	18.0738	23.3317
-1.37301	14.6091	-1.46313	18.5637	15.8397	23.8619
-3.2219	14.8387	-3.26696	18.3349	13.2058	24.3298
-5.08103	14.8316	-5.11236	17.7875	10.3485	24.6485
-6.84179	14.622	-6.92215	16.8945	7.47268	24.7711
-8.42354	14.2464	-8.65107	15.7048	4.7954	24.6748
-9.77484	13.7566	-10.212	14.3645	2.48682	24.366
-10.8752	13.2266	-11.5228	13.0315	0.611204	23.8979
-11.7206	12.718	-12.5343	11.8284	-0.83524	23.3145
-12.3475	12.2884	-13.2195	10.8611	-1.88918	22.647
-12.8083	11.9895	-13.6116	10.1732	-2.5887	21.9086
-13.151	11.8438	-13.7952	9.7489	-2.95172	21.0908
-13.4113	11.835	-13.8693	9.55591	-3.03826	20.2048
-13.5934	11.9706	-13.9242	9.56495	-2.9272	19.276
-13.6778	12.2753	-14.0158	9.74797	-2.70261	18.3338
-13.6427	12.7477	-14.156	10.048	-2.45657	17.4084
-13.5034	13.3584	-14.3392	10.3855	-2.27246	16.546
-13.3101	14.0267	-14.5402	10.6715	-2.21243	15.8027
-13.1509	14.642	-14.7222	10.8462	-2.32153	15.2314
-13.1191	15.1084	-14.8742	10.9139	-2.62554	14.8735
-13.2464	15.4031	-14.9865	10.9281	-3.09055	14.7377
-13.5256	15.5497	-15.0495	10.9488	-3.64936	14.8008
-13.9021	15.5581	-15.0584	11.004	-4.24859	15.0321
-14.2897	15.4108	-15.0056	11.1029	-4.83549	15.3964
-14.6098	15.0803	-14.8934	11.2359	-5.37437	15.8325
-14.7871	14.5582	-14.7325	11.3663	-5.84886	16.2569
-14.7994	13.8993	-14.5158	11.458	-6.2246	16.5967
-14.6731	13.1865	-14.2271	11.4692	-6.45829	16.8127
-14.4562	12.4611	-13.838	11.378	-6.51958	16.899
-14.2117	11.7227	-13.3097	11.2001	-6.38349	16.8672
-13.936	10.9809	-12.6333	10.9645	-6.05526	16.7281
-13.5553	10.279	-11.8308	10.7061	-5.5772	16.484
-13.0088	9.64198	-10.9304	10.44	-5.00635	16.1402
-12.2562	9.06194	-9.97076	10.1494	-4.41226	15.7066
-11.3135	8.51548	-8.98833	9.81395	-3.83223	15.1962
-10.2907	7.96856	-8.01672	9.42905	-3.26537	14.6375
-9.28959	7.41802	-7.08939	9.00913	-2.69669	14.0623
-8.37799	6.89922	-6.24681	8.58866	-2.10849	13.5027
-7.581	6.4504	-5.51805	8.20703	-1.50465	12.9803
-6.85097	6.10464	-4.8999	7.87505	-0.914294	12.4996
-6.13069	5.85541	-4.37257	7.57887	-0.373324	12.0523
-5.39416	5.64311	-3.90016	7.30064	0.0963343	11.6198
-4.64468	5.41307	-3.44172	7.02223	0.492783	11.1814
-3.91659	5.13917	-2.97771	6.74474	0.82877	10.7258
-3.25191	4.83463	-2.50417	6.48822	1.12265	10.2578
-2.65872	4.5511	-2.01952	6.27597	1.39699	9.78995
-2.12293	4.33428	-1.53568	6.13101	1.66451	9.33516
-1.62892	4.19779	-1.07274	6.0608	1.93019	8.89463
-1.17053	4.125	-0.644682	6.04137	2.18995	8.44698
-0.765138	4.08757	-0.270335	6.02895	2.4142	7.98618
-0.434223	4.07665	0.0376892	5.98429	2.58457	7.51793
-0.178134	4.09927	0.28806	5.88768	2.69331	7.05906
0.031673	4.16338	0.502051	5.74612	2.74836	6.66809
0.235541	4.25859	0.699251	5.59784	2.80264	6.39958
0.455931	4.36506	0.884487	5.47994	2.90229	6.28588
0.689043	4.46905	1.0433	5.40799	3.07379	6.33182
0.909813	4.56207	1.14531	5.37869	3.31915	6.50089
1.08564	4.65101	1.15696	5.3864	3.60728	6.74561
1.19705	4.73684	1.06202	5.42541	3.90019	7.03644
1.24291	4.80778	0.857023	5.48668	4.16562	7.3495
1.2332	4.83973	0.538893	5.55559	4.38685	7.67366
1.17364	4.816	0.104814	5.61376	4.55747	8.01972
1.05371	4.76038	-0.44824	5.65185	4.66385	8.39529
0.852472	4.7177	-1.11925	5.67194	4.6956	8.80134
0.54603	4.75317	-1.89473	5.6939	4.64155	9.23844
0.112137	4.90907	-2.75373	5.73513	4.45944	9.69028
-0.450586	5.16178	-3.68282	5.79241	4.09245	10.144
-1.13798	5.46377	-4.66645	5.8578	3.49627	10.5889
-1.94896	5.76786	-5.68664	5.92787	2.64874	11.012
-2.8733	6.06464	-6.74876	6.01614	1.61194	11.4051
-3.89858	6.37142	-7.87043	6.13886	0.519702	11.7577
-5.0025	6.68499	-9.05412	6.29117	-0.493611	12.0505
-6.15097	6.98454	-10.2882	6.44596	-1.30485	12.2775
-7.29622	7.24218	-11.5428	6.56705	-1.80949	12.4722
-8.38044	7.43278	-12.7715	6.62606	-1.927	12.7316
-9.33988	7.54242	-13.9134	6.61498	-1.60412	13.2197
-10.1018	7.56955	-14.8897	6.55898	-0.814171	14.1237

## Sheet: INV_ANKLE
MEAN P1	STD P1	MEAN P2	STD P2	MEAN P3	STD P3
9.43738	8.54045	15.8595	7.55523	-2.97011	14.3315
8.94686	7.68812	15.7595	7.65324	-2.67599	13.7588
8.49087	7.43488	15.3729	7.59009	-2.32753	13.9375
7.9482	7.55434	14.6186	7.39369	-2.06368	14.5121
7.22026	7.83455	13.4347	7.17523	-1.99091	15.2693
6.24397	8.09477	11.7963	7.06383	-2.18497	16.0899
4.99408	8.20788	9.71879	7.1445	-2.69014	16.8991
3.48722	8.11798	7.25362	7.41162	-3.52393	17.635
1.78898	7.84457	4.48483	7.78086	-4.68055	18.2373
0.00110939	7.47544	1.51507	8.14203	-6.12287	18.664
-1.76756	7.14747	-1.56686	8.41737	-7.73932	18.9571
-3.41777	6.98433	-4.66457	8.57481	-9.37355	19.1949
-4.87073	7.05093	-7.6497	8.61408	-10.8639	19.439
-6.07371	7.34324	-10.3858	8.55596	-12.0725	19.7317
-6.98005	7.79116	-12.7441	8.42624	-12.9518	20.0196
-7.5409	8.28841	-14.6236	8.26328	-13.5086	20.2022
-7.72354	8.73367	-15.9637	8.11435	-13.7475	20.1881
-7.49714	9.05042	-16.7395	8.02598	-13.6671	19.9074
-6.84208	9.23513	-16.9502	8.01738	-13.2618	19.4149
-5.77033	9.32639	-16.6164	8.06867	-12.5328	18.8526
-4.31766	9.38221	-15.7987	8.15882	-11.4928	18.3221
-2.54531	9.45682	-14.5741	8.2623	-10.165	17.8825
-0.528814	9.55164	-13.0346	8.36482	-8.60817	17.541
1.64248	9.62786	-11.2958	8.47858	-6.90506	17.2559
3.85531	9.63173	-9.45911	8.60564	-5.14556	16.9927
5.98416	9.50951	-7.60295	8.72452	-3.4357	16.7192
7.9188	9.24953	-5.79459	8.80548	-1.85251	16.4194
9.59028	8.89534	-4.07516	8.82121	-0.435243	16.1044
10.959	8.47995	-2.46269	8.75446	0.783115	15.7856
12.0168	8.03052	-1.00049	8.62724	1.78808	15.4746
12.7924	7.5853	0.269656	8.46741	2.59525	15.1789
13.3149	7.17717	1.32749	8.2893	3.22373	14.9007
13.6288	6.83433	2.16506	8.09607	3.69484	14.63
13.7792	6.57429	2.80671	7.87531	4.02536	14.3524
13.8018	6.40142	3.30372	7.62009	4.22014	14.0656
13.7309	6.32427	3.70223	7.34333	4.28495	13.7892
13.5877	6.36006	4.03665	7.07667	4.22911	13.5516
13.3792	6.51155	4.31985	6.85317	4.06438	13.3831
13.1079	6.74977	4.54019	6.6929	3.80938	13.3036
12.7908	7.02854	4.68067	6.60132	3.48472	13.31
12.4558	7.29884	4.72255	6.5689	3.10747	13.3769
12.1409	7.5276	4.65417	6.58633	2.68774	13.4538
11.8845	7.70268	4.48006	6.64506	2.23653	13.479
11.7038	7.82868	4.22226	6.73671	1.76072	13.3974
11.6026	7.9148	3.9093	6.85617	1.26732	13.1743
11.5638	7.95621	3.56596	6.99058	0.779089	12.8237
11.5567	7.9323	3.21654	7.12735	0.315473	12.3791
11.5505	7.83623	2.87468	7.2423	-0.10292	11.8958
11.5149	7.67731	2.5473	7.30143	-0.450483	11.4358
11.4554	7.47233	2.24005	7.28598	-0.711365	11.0393
11.4084	7.23207	1.95823	7.18886	-0.877483	10.7403
11.4151	6.9447	1.70432	7.0167	-0.958562	10.547
11.519	6.5874	1.47802	6.79157	-0.985532	10.4339
11.7174	6.15288	1.27794	6.53318	-0.990151	10.3619
11.9512	5.67389	1.09885	6.25751	-1.00099	10.2861
12.151	5.19563	0.931346	5.97299	-1.04009	10.1744
12.2413	4.75878	0.763295	5.6778	-1.11883	10.0198
12.1837	4.39082	0.583265	5.36897	-1.26073	9.82922
12.0028	4.09467	0.385844	5.04096	-1.49948	9.62517
11.7348	3.86683	0.173653	4.70355	-1.86008	9.43074
11.4176	3.70044	-0.0369908	4.39525	-2.3503	9.26513
11.0602	3.5923	-0.237252	4.16535	-2.95357	9.13597
10.6342	3.55004	-0.438023	4.04646	-3.63386	9.03353
10.11	3.57116	-0.65943	4.03925	-4.35946	8.93542
9.47783	3.64318	-0.926148	4.11674	-5.11456	8.80853
8.75731	3.74855	-1.25606	4.23377	-5.89997	8.63115
7.98677	3.863	-1.64592	4.35883	-6.71798	8.39174
7.19841	3.96098	-2.07901	4.48261	-7.55079	8.09605
6.39484	4.0195	-2.54122	4.60407	-8.34683	7.80918
5.58415	4.05274	-3.01523	4.73181	-9.05665	7.59763
4.79237	4.09446	-3.48449	4.8703	-9.65152	7.51668
4.06798	4.19255	-3.94051	5.00792	-10.1506	7.61428
3.49305	4.46956	-4.37861	5.12678	-10.663	7.83141
3.07915	5.01538	-4.80043	5.2146	-11.2894	8.06208
2.76945	5.7294	-5.20586	5.27569	-12.0978	8.16718
2.47341	6.34429	-5.58459	5.34014	-13.0928	7.99475
2.07547	6.54625	-5.9062	5.44391	-14.1327	7.56717
1.57884	6.32618	-6.1216	5.6008	-15.0645	7.04415
1.06979	5.87488	-6.18228	5.79425	-15.7659	6.59321
0.63729	5.39088	-6.06325	5.98567	-16.15	6.3419
0.357427	5.02465	-5.77062	6.14732	-16.2558	6.31993
0.231874	4.78187	-5.33846	6.27705	-16.1443	6.48872
0.217196	4.61856	-4.80838	6.37899	-15.8565	6.81322
0.265168	4.48798	-4.20219	6.45074	-15.4346	7.26386
0.343614	4.35386	-3.51738	6.48209	-14.8898	7.79186
0.457088	4.23072	-2.73963	6.46992	-14.2698	8.34517
0.631587	4.16392	-1.85657	6.42516	-13.6535	8.84459
0.90065	4.22858	-0.868622	6.3717	-13.1245	9.17987
1.29938	4.48498	0.209603	6.3318	-12.736	9.33309
1.84514	4.92516	1.36652	6.31637	-12.4095	9.44571
2.55394	5.50623	2.5908	6.33037	-12.0378	9.6788
3.44951	6.17419	3.87067	6.37952	-11.5325	10.1654
4.54575	6.9043	5.21041	6.48617	-10.843	10.9223
5.83644	7.69426	6.6213	6.67409	-10.0058	11.8277
7.29265	8.52064	8.09437	6.9465	-9.08667	12.7537
8.85916	9.33992	9.59785	7.27843	-8.15493	13.591
10.4485	10.0935	11.0717	7.626	-7.2769	14.2607
11.9406	10.7146	12.4276	7.94783	-6.50721	14.748
13.1871	11.1387	13.5535	8.23056	-5.87621	15.1552
14.0124	11.3133	14.3136	8.51725	-5.37492	15.7759

## Sheet: INT_ANKLE
MEAN P1	STD P1	MEAN P2	STD P2	MEAN P3	STD P3
0.0982039	2.84527	-6.16967	3.19692	0.13064	12.4948
-0.685806	2.57759	-7.30975	3.60497	1.38268	13.3766
-1.48073	2.63119	-8.40671	3.84939	2.55485	14.3273
-2.26051	2.91674	-9.43334	3.9076	3.64835	15.167
-2.99492	3.34287	-10.369	3.86994	4.67378	15.8405
-3.65528	3.83512	-11.1998	3.87045	5.64499	16.3532
-4.21515	4.33753	-11.9157	4.02797	6.57421	16.7346
-4.65245	4.8114	-12.5085	4.39269	7.46986	17.016
-4.95331	5.23452	-12.9716	4.94271	8.33585	17.2197
-5.10613	5.60791	-13.3008	5.62987	9.18337	17.3532
-5.09943	5.96395	-13.486	6.41878	10.0709	17.3833
-4.92725	6.32806	-13.5095	7.27134	11.0651	17.2646
-4.57498	6.71698	-13.3668	8.15186	12.224	16.9539
-4.02768	7.14117	-13.0652	9.03234	13.5838	16.4315
-3.30667	7.57275	-12.6245	9.87411	15.116	15.7827
-2.45959	7.94735	-12.0832	10.6468	16.7536	15.1355
-1.52694	8.19892	-11.4772	11.3365	18.4187	14.613
-0.550863	8.29705	-10.8331	11.9232	20.0337	14.3587
0.406131	8.28552	-10.1849	12.3932	21.5241	14.4777
1.28771	8.22035	-9.58954	12.7388	22.8122	14.9621
2.05215	8.14331	-9.09508	12.9416	23.8124	15.6914
2.66248	8.07626	-8.74548	12.9897	24.4267	16.4555
3.07529	8.01846	-8.58159	12.8885	24.5864	17.0879
3.25336	7.94784	-8.60401	12.6564	24.2667	17.5582
3.16743	7.81813	-8.79188	12.3202	23.4597	17.8745
2.80834	7.58781	-9.11634	11.8888	22.1931	18.0425
2.18764	7.26637	-9.54006	11.3507	20.5443	18.0536
1.33602	6.91284	-10.0368	10.7047	18.6458	17.8974
0.29447	6.58589	-10.5917	9.98086	16.6553	17.577
-0.892663	6.32449	-11.1845	9.22382	14.7087	17.1109
-2.17565	6.14941	-11.7887	8.50019	12.8703	16.5423
-3.5167	6.07167	-12.3747	7.89547	11.1502	15.9138
-4.89451	6.09663	-12.9124	7.49042	9.53034	15.2547
-6.29458	6.22183	-13.3889	7.32139	7.98724	14.5748
-7.70104	6.42367	-13.8106	7.36004	6.51062	13.8658
-9.08746	6.63134	-14.21	7.53559	5.05852	13.1461
-10.4147	6.79452	-14.6321	7.78399	3.5847	12.4439
-11.6472	6.90306	-15.115	8.07207	2.05316	11.7826
-12.7633	6.96201	-15.6747	8.37358	0.438593	11.184
-13.7713	7.00622	-16.3128	8.66	-1.27192	10.6765
-14.7095	7.06235	-17.011	8.89053	-3.06937	10.3127
-15.6383	7.14137	-17.7335	9.02493	-4.93684	10.1585
-16.613	7.25541	-18.4617	9.05478	-6.84283	10.2594
-17.6405	7.39922	-19.1666	8.99953	-8.70516	10.6092
-18.6975	7.55821	-19.8136	8.89151	-10.4204	11.152
-19.7283	7.69012	-20.3673	8.76457	-11.8994	11.8106
-20.6533	7.73135	-20.7875	8.64581	-13.0748	12.529
-21.4031	7.63201	-21.0538	8.56319	-13.9257	13.242
-21.9136	7.35381	-21.1619	8.53078	-14.4688	13.8736
-22.1439	6.9177	-21.1019	8.52653	-14.718	14.363
-22.0799	6.39653	-20.8622	8.50003	-14.6822	14.6723
-21.7297	5.8558	-20.4258	8.40995	-14.3808	14.8013
-21.1238	5.34345	-19.7694	8.24553	-13.8347	14.7747
-20.2768	4.90775	-18.8975	8.03267	-13.0826	14.6222
-19.1814	4.60101	-17.845	7.82295	-12.1886	14.3738
-17.8458	4.44619	-16.6529	7.64619	-11.2243	14.0538
-16.2966	4.43142	-15.3732	7.49316	-10.2668	13.6799
-14.5901	4.51585	-14.0549	7.33974	-9.36449	13.2629
-12.8538	4.61476	-12.7445	7.16634	-8.53133	12.8176
-11.2007	4.66871	-11.4845	6.96717	-7.75836	12.3581
-9.69908	4.66415	-10.3171	6.7526	-7.02421	11.8999
-8.38488	4.61412	-9.27564	6.53638	-6.32022	11.4512
-7.22082	4.57544	-8.36577	6.3153	-5.65749	11.0095
-6.15276	4.5809	-7.57788	6.0762	-5.06099	10.5713
-5.15324	4.59344	-6.88612	5.81054	-4.55188	10.1342
-4.21286	4.54834	-6.25652	5.51733	-4.13924	9.69752
-3.35276	4.39441	-5.66853	5.21159	-3.81722	9.27139
-2.61244	4.12688	-5.11264	4.92088	-3.56464	8.87427
-2.00798	3.79578	-4.58246	4.67584	-3.34212	8.51056
-1.51932	3.48559	-4.08298	4.49453	-3.1178	8.17687
-1.10596	3.25469	-3.62534	4.3726	-2.87424	7.85567
-0.715666	3.11896	-3.21269	4.28359	-2.62142	7.51007
-0.295117	3.13672	-2.85565	4.18526	-2.43077	7.1444
0.146501	3.42719	-2.56282	4.04365	-2.36425	6.76539
0.565643	3.93179	-2.32008	3.8539	-2.46402	6.34945
0.921442	4.38222	-2.09961	3.62539	-2.73251	5.89321
1.16004	4.48773	-1.86337	3.39047	-3.05924	5.43142
1.3061	4.2305	-1.57286	3.18164	-3.32634	5.06586
1.42946	3.76684	-1.20616	3.0104	-3.44087	4.8964
1.58232	3.26741	-0.770246	2.88111	-3.3434	4.91892
1.80358	2.86719	-0.297736	2.8061	-3.06824	5.04891
2.0813	2.58491	0.173194	2.79344	-2.67074	5.20723
2.38016	2.39715	0.607951	2.84276	-2.19459	5.33376
2.67228	2.28292	0.983092	2.94207	-1.67336	5.40137
2.93755	2.2243	1.29159	3.06503	-1.11797	5.45474
3.16376	2.20805	1.53538	3.18483	-0.574505	5.5643
3.34065	2.22773	1.7184	3.27267	-0.108329	5.77041
3.45496	2.28052	1.84592	3.30935	0.211447	6.08877
3.49497	2.35979	1.91474	3.3042	0.304406	6.50094
3.46202	2.45993	1.90985	3.27299	0.154479	6.97517
3.36199	2.5754	1.81604	3.23286	-0.227282	7.44405
3.19988	2.69867	1.61989	3.20284	-0.824653	7.7979
2.97129	2.82775	1.2995	3.19825	-1.55838	7.99731
2.64925	2.96228	0.831862	3.23033	-2.31572	8.11886
2.20799	3.09624	0.20214	3.29799	-2.98608	8.23895
1.62952	3.22021	-0.597575	3.38234	-3.45498	8.40859
0.906865	3.32414	-1.56512	3.45167	-3.60704	8.67764
0.0426645	3.40304	-2.68846	3.47252	-3.32582	9.16124
-0.952277	3.46507	-3.94676	3.42173	-2.4901	10.1314
-2.05609	3.53735	-5.30727	3.30136	-0.963666	12.0677
